# Supplementary material for: CircRNA screening and ceRNA network construction for milk fat metabolism in dairy cows
Source: Front Vet Sci. 2022 Nov 10;9:995629. doi: 10.3389/fvets.2022.995629 (PMC9684208; doi:10.3389/fvets.2022.995629)
Supplement: Supplementary file 3 [file Table_3.XLSX]

## Sheet: Sheet1
Supplementary table 3 Data comparison statistics and quality summary
Sample name	H_2046	H_2098	H_2190	H_2226	L_2034	L_2037	L_2137	L_2170
Raw_reads	68157286	70510896	63114530	70483962	70618500	64774600	67476958	69349242
Clean_reads	67299238	69651016	61915238	69447828	69507736	64012974	66740022	68707834
Total mapped	59640318	64933721	49791897	64663691	63719153	59514546	61617557	63692260
Mapping ratio	0.8862	0.9323	0.8042	0.9311	0.9167	0.9297	0.9232	0.927
Uniquely mapped reads	53969760	55228601	44046298	55795103	54902403	52023225	53858097	59602069
Uniquely mapping ratio	0.8019	0.7929	0.7114	0.8034	0.7899	0.8127	0.807	0.8675
Q20(%)	96.42	97.42	97.24	97.41	97.15	97.36	97.53	97.39
Q30(%)	91.44	93.07	92.91	93.21	92.74	92.9	93.4	93.04
GC_content(%)	66.87	62.95	61.36	63.29	63.9	62.4	63.56	62.39
