# Supplementary material for: CircRNA screening and ceRNA network construction for milk fat metabolism in dairy cows
Source: Front Vet Sci. 2022 Nov 10;9:995629. doi: 10.3389/fvets.2022.995629 (PMC9684208; doi:10.3389/fvets.2022.995629)
Supplement: Supplementary file 4 [file Table_4.XLSX]

## Sheet: Sheet1
Supplementary table 4 circRNAs identified by Find_circ and CIRI
CircRNA_ID	Chr	spliced_length	Genomic mapping	samples	junction_read	Host gene	log2FoldChange	pval	padj	significant
novel_circ_0017942	6	147	exon:91085079-91085226	L_2034	8	SCARB2	-3.4183	0.31731	0.95285	FALSE
novel_circ_0005321	16	131	intergenic_region:66236712-66236843	L_2170	7	--	-2.5981	0.45072	0.95285	FALSE
novel_circ_0017943	6	435	exon:91066013-91066182,exon:91070120-91070239,exon:91085079-91085226	L_2034	5	SCARB2	-2.7366	0.4262	0.95285	FALSE
novel_circ_0006813	19	268	exon:25244080-25244242,exon:25252721-25252827	H_2046,H_2098,H_2226,L_2034,L_2170	3,26,3,9,6	KIAA0753	0.91526	0.56009	0.95285	FALSE
novel_circ_0004685	15	320	exon:74272916-74273047,exon:74299360-74299549	L_2037	8	EXT2	-3.4576	0.31164	0.95285	FALSE
novel_circ_0020600	X	145	exon:133369309-133369454	L_2037	7	TBL1X	-3.2639	0.34022	0.95285	FALSE
novel_circ_0017940	6	343	exon:90825351-90825454,exon:90826552-90826621,exon:90830836-90830936,exon:90831162-90831233	H_2098,H_2190	3,4	SDAD1	3.4933	0.29695	0.95285	FALSE
novel_circ_0017941	6	169	exon:91066013-91066182	H_2098	2	SCARB2	1.4043	0.6903	0.95285	FALSE
novel_circ_0008698	20	166	exon:13536929-13537003,exon:13537492-13537584	H_2190	2	ERBIN	1.9256	0.58272	0.95285	FALSE
novel_circ_0000305	10	401	exon:21722864-21722989,exon:21724577-21724730,exon:21725373-21725496	L_2034,L_2170	3,3	SLC7A8	-2.7201	0.42908	0.95285	FALSE
novel_circ_0006078	17	319	intergenic_region:72996363-72996499,intergenic_region:72999999-73000182	H_2226	3	--	2.06	0.556	0.95285	FALSE
novel_circ_0017235	6	473	exon:114156286-114156403,exon:114163710-114163855,exon:114168612-114168823	H_2046,H_2098,H_2190,H_2226,L_2034,L_2037,L_2137,L_2170	14,21,17,5,8,34,18,17	AFAP1	-0.2644	0.7231	0.96518	FALSE
novel_circ_0000235	10	549	intergenic_region:18083208-18083655,intergenic_region:18102067-18102169	H_2046,H_2098,H_2190,H_2226,L_2034,L_2037,L_2137	6,31,15,12,20,12,9	--	0.54989	0.55876	0.95285	FALSE
novel_circ_0009390	21	148	intron:30677719-30677867	L_2170	5	WDR61	-2.1244	0.54019	0.95285	FALSE
novel_circ_0009391	21	226	exon:30871656-30871760,exon:30874630-30874752	L_2170	6	IREB2	-2.3806	0.49074	0.95285	FALSE
novel_circ_0009393	21	404	exon:30922586-30922628,exon:30922885-30923047,exon:30924307-30924384,exon:30925928-30926051	H_2226,L_2034	5,10	PSMA4	-1.125	0.68113	0.95285	FALSE
novel_circ_0009394	21	411	exon:31137660-31137761,exon:31142138-31142242,exon:31148563-31148619,exon:31156114-31156174,exon:31156929-31157019	H_2046,H_2098,H_2190,H_2226,L_2034,L_2037,L_2137,L_2170	2,30,12,8,13,12,4,16	UBE2Q2	0.23665	0.7834	0.96986	FALSE
novel_circ_0009395	21	469	exon:31137660-31137761,exon:31142138-31142242,exon:31148563-31148619,exon:31156114-31156174,exon:31156929-31157019,exon:31167078-31167136	H_2046,H_2098,H_2190,H_2226,L_2034,L_2137,L_2170	8,25,11,9,12,31,21	UBE2Q2	-0.15408	0.86507	0.98826	FALSE
novel_circ_0006440	18	349	exon:53253522-53253692,exon:53254640-53254819	L_2170	3	SNRPD2	-1.4213	0.68629	0.95285	FALSE
novel_circ_0001545	11	159	exon:28437366-28437525	H_2226	4	PRKCE	2.4693	0.47681	0.95285	FALSE
novel_circ_0017238	6	536	exon:114168612-114168823,exon:114177094-114177243,exon:114183563-114183644,exon:114185033-114185128	H_2046,H_2098,H_2190,H_2226,L_2034,L_2037,L_2137,L_2170	9,24,10,5,22,22,24,18	AFAP1	-0.79308	0.25113	0.95285	FALSE
novel_circ_0013229	2	385	exon:103382966-103383082,exon:103383789-103384058	H_2098,H_2190,L_2034,L_2037,L_2137,L_2170	8,10,29,27,10,56	FN1	-2.4635	0.010248	0.95285	TRUE
novel_circ_0013228	2	319	exon:103381168-103381323,exon:103381850-103382014	L_2137	3	FN1	-1.9699	0.57108	0.95285	FALSE
novel_circ_0017146	6	220	exon:101697407-101697496,exon:101698549-101698680	L_2037	9	PTPN13	-3.6284	0.28781	0.95285	FALSE
novel_circ_0004712	15	407	exon:76725400-76725504,exon:76733265-76733397,exon:76733999-76734170	L_2170	5	CKAP5	-2.1244	0.54019	0.95285	FALSE
novel_circ_0001543	11	278	exon:28437366-28437525,exon:28439592-28439626,exon:28440982-28441067	H_2226,L_2034	2,7	PRKCE	-1.7598	0.5876	0.95285	FALSE
novel_circ_0017239	6	211	exon:114168612-114168823	H_2098,H_2190,L_2137	6,4,6	AFAP1	0.6893	0.77609	0.96888	FALSE
novel_circ_0013223	2	91	exon:103125153-103125244	L_2137	5	ABCA12	-2.7119	0.43051	0.95285	FALSE
novel_circ_0004209	14	417	exon:81799591-81799725,exon:81801277-81801371,exon:81802176-81802248,exon:81805403-81805520	H_2190	2	MTBP	1.9256	0.58272	0.95285	FALSE
novel_circ_0013221	2	148	exon:102835158-102835306	L_2034,L_2170	7,7	BARD1	-3.9404	0.16804	0.95285	FALSE
novel_circ_0013220	2	172	exon:102803457-102803629	H_2226,L_2034	7,5	BARD1	0.35664	0.90403	0.99009	FALSE
novel_circ_0013227	2	187	exon:103377973-103378160	L_2034	3	FN1	-1.9935	0.56632	0.95285	FALSE
novel_circ_0013226	2	164	exon:103368008-103368172	L_2170	4	FN1	-1.812	0.60344	0.95285	FALSE
novel_circ_0013225	2	244	intron:103370893-103371031,intron:103372128-103372234	L_2170	5	FN1	-2.1244	0.54019	0.95285	FALSE
novel_circ_0013224	2	307	exon:103335273-103335424,exon:103335775-103335931	L_2170	4	ATIC	-1.812	0.60344	0.95285	FALSE
novel_circ_0013326	2	312	exon:1122676-1122793,exon:1128642-1128733,exon:1130594-1130698	H_2046,L_2034,L_2037,L_2170	3,4,5,6	CYFIP1	-1.8105	0.39614	0.95285	FALSE
novel_circ_0013327	2	428	exon:112610016-112610123,exon:112612286-112612462,exon:112613210-112613355	H_2190,H_2226,L_2034	7,3,3	CUL3	2.0431	0.40489	0.95285	FALSE
novel_circ_0013324	2	704	exon:112107444-112107641,exon:112114754-112114981,exon:112118042-112118322	H_2046,H_2098,H_2190,H_2226,L_2034,L_2037,L_2137,L_2170	7,11,13,29,20,23,5,64	SERPINE2	-0.57539	0.43557	0.95285	FALSE
novel_circ_0013325	2	507	exon:112114754-112114981,exon:112118042-112118322	H_2098,H_2226,L_2037,L_2170	6,10,7,12	SERPINE2	-0.17293	0.9244	0.99208	FALSE
novel_circ_0016949	5	373	exon:79951642-79951723,exon:79955649-79955752,exon:79977014-79977203	H_2046,H_2190,H_2226,L_2034,L_2037,L_2137,L_2170	6,17,22,33,6,14,54	TMTC1	-0.79653	0.3858	0.95285	FALSE
novel_circ_0013323	2	424	exon:112107444-112107641,exon:112114754-112114981	H_2046,H_2098,H_2190,H_2226,L_2034,L_2037,L_2137	21,15,28,81,39,11,20	SERPINE2	1.0917	0.20298	0.95285	FALSE
novel_circ_0013320	2	239	exon:112024861-112024973,exon:112028394-112028448,exon:112035630-112035703	H_2046,H_2190,H_2226,L_2037	16,2,9,2	WDFY1	4.0553	0.028611	0.95285	TRUE
novel_circ_0013321	2	456	exon:112024861-112024973,exon:112026738-112026888,exon:112028394-112028448,exon:112035630-112035703,exon:112041583-112041650	H_2046,H_2098,H_2190,H_2226,L_2034,L_2037,L_2137,L_2170	15,30,14,17,14,11,34,18	WDFY1	0.077576	0.90447	0.99009	FALSE
novel_circ_0004387	15	576	exon:31882308-31882524,exon:31883287-31883419,exon:31885534-31885634,exon:31885967-31886095	H_2046,H_2098,H_2190,H_2226,L_2034,L_2037,L_2137,L_2170	34,88,14,45,52,36,91,78	SC5D	-0.47936	0.31524	0.95285	FALSE
novel_circ_0003946	14	144	exon:48682936-48683080	L_2037,L_2170	7,7	TRPS1	-3.9643	0.16309	0.95285	FALSE
novel_circ_0016947	5	257	exon:78868187-78868345,exon:78881918-78882017	L_2034	7	IPO8	-3.2247	0.34619	0.95285	FALSE
novel_circ_0016946	5	255	exon:78865520-78865676,exon:78881918-78882017	H_2098,H_2190,L_2034	2,3,5	IPO8	0.11145	0.9679	0.99817	FALSE
novel_circ_0016941	5	344	intron:77518376-77518569,intron:77522895-77523046	H_2046,H_2098,H_2190,H_2226	6,3,4,3	BICD1	4.7577	0.019231	0.95285	TRUE
novel_circ_0016940	5	180	exon:77302738-77302918	H_2098,L_2037,L_2170	5,3,22	FGD4	-2.2592	0.31178	0.95285	FALSE
novel_circ_0013328	2	551	exon:112610016-112610123,exon:112610737-112610907,exon:112620232-112620346,exon:112620995-112621155	H_2098,H_2190,L_2170	2,3,13	CUL3	-0.65014	0.79765	0.97319	FALSE
novel_circ_0013329	2	460	exon:112639366-112639479,exon:112659829-112659979,exon:112661113-112661310	H_2046,H_2098,H_2190,H_2226,L_2034,L_2037,L_2137,L_2170	14,12,11,13,10,8,9,19	CUL3	0.41361	0.57612	0.95285	FALSE
novel_circ_0016493	5	96	exon:28689546-28689642	H_2098,L_2034	6,2	LETMD1	1.0576	0.75899	0.96518	FALSE
novel_circ_0005049	16	325	exon:43387809-43388000,exon:43390928-43391062	H_2098,H_2190,H_2226,L_2037,L_2137,L_2170	11,4,6,3,6,5	UBE4B	0.59351	0.67999	0.95285	FALSE
novel_circ_0016490	5	218	exon:28444254-28444371,exon:28447945-28448046	H_2098	9	GALNT6	3.2074	0.3506	0.95285	FALSE
novel_circ_0016497	5	244	exon:28736016-28736141,exon:28736926-28737045	H_2098,L_2137	15,3	SLC11A2	1.7944	0.52665	0.95285	FALSE
novel_circ_0014898	3	245	exon:54963175-54963300,exon:54963396-54963516	H_2190,H_2226,L_2037	3,3,5	KYAT3	0.40518	0.87821	0.98928	FALSE
novel_circ_0016495	5	276	exon:28735144-28735295,exon:28736016-28736141	H_2226	5	SLC11A2	2.7874	0.41963	0.95285	FALSE
novel_circ_0007258	19	211	exon:52187464-52187586,exon:52188593-52188682	L_2170	12	-	-3.3625	0.32546	0.95285	FALSE
novel_circ_0014895	3	220	exon:556197-556301,exon:558803-558919	L_2034	7	GPR161	-3.2247	0.34619	0.95285	FALSE
novel_circ_0014894	3	306	intron:53423299-53423456,intron:53423903-53424052	L_2170	14	LRRC8D	-3.5822	0.29413	0.95285	FALSE
novel_circ_0014897	3	307	intron:54946834-54946992,intron:54956171-54956320	H_2098	8	-;KYAT3	3.0415	0.37697	0.95285	FALSE
novel_circ_0014893	3	516	exon:53246211-53246616,exon:53248716-53248827	H_2046,H_2098,H_2190,L_2034,L_2170	7,10,5,4,16	ZNF326	0.63992	0.678	0.95285	FALSE
novel_circ_0014892	3	459	exon:52346268-52346370,exon:52347132-52347489	H_2046	3	ZNF644	2.538	0.46411	0.95285	FALSE
novel_circ_0004200	14	178	exon:81332225-81332403	H_2226,L_2037,L_2137,L_2170	3,2,4,11	DEPTOR	-2.2213	0.31311	0.95285	FALSE
novel_circ_0015942	4	295	intron:78922272-78922377,intron:78923755-78923811,intron:78927013-78927147	H_2046,H_2226	5,6	GLI3	4.1729	0.13975	0.95285	FALSE
novel_circ_0015943	4	466	exon:78985523-78985736,exon:78987183-78987296,exon:78988850-78988990	H_2098	8	GLI3	3.0415	0.37697	0.95285	FALSE
novel_circ_0015944	4	140	exon:78988850-78988990	H_2190	2	GLI3	1.9256	0.58272	0.95285	FALSE
novel_circ_0005232	16	253	exon:59688708-59688835,exon:59701046-59701172	H_2190,H_2226,L_2037,L_2137	2,3,7,3	RASAL2	-0.9077	0.68317	0.95285	FALSE
novel_circ_0004617	15	225	exon:63732652-63732768,exon:63733157-63733266	H_2046,H_2098,H_2190,H_2226,L_2034,L_2037,L_2137,L_2170	6,18,8,30,10,13,12,16	CSTF3	0.36083	0.62256	0.95285	FALSE
novel_circ_0019751	9	185	exon:15297631-15297726,exon:15302813-15302833,exon:15312929-15312999	H_2098,L_2037	10,6	SENP6	0.15073	0.95757	0.99783	FALSE
novel_circ_0005230	16	490	exon:59423112-59423340,exon:59425333-59425514,exon:59430161-59430242	H_2226	5	-	2.7874	0.41963	0.95285	FALSE
novel_circ_0004381	15	242	exon:31682280-31682406,exon:31683882-31683998	H_2046,H_2098,H_2226,L_2034,L_2037,L_2170	8,14,3,5,2,8	TBCEL	0.87901	0.53453	0.95285	FALSE
novel_circ_0019750	9	237	exon:15293330-15293472,exon:15297631-15297726	L_2037	2	SENP6	-1.3991	0.691	0.95285	FALSE
novel_circ_0002516	12	267	exon:28791061-28791231,exon:28791566-28791663	H_2098,H_2190,H_2226,L_2037,L_2137	16,7,7,11,13	FRY	0.15271	0.91513	0.99122	FALSE
novel_circ_0019752	9	354	intron:15293330-15293472,intron:15297631-15297726,intron:15312929-15312999,intron:15314409-15314456	H_2098,H_2190,H_2226,L_2037,L_2137,L_2170	12,6,3,6,5,8	SENP6	0.22696	0.8698	0.98918	FALSE
novel_circ_0005235	16	298	exon:60166350-60166494,exon:60171915-60172019,exon:60173291-60173341	H_2046,H_2190	7,11	RALGPS2	5.1841	0.023209	0.95285	TRUE
novel_circ_0000357	10	360	intergenic_region:34868589-34868707,intergenic_region:34868831-34868961,intergenic_region:34870640-34870752	H_2046,H_2190,L_2034,L_2037,L_2170	10,6,25,2,10	--	-0.68453	0.64628	0.95285	FALSE
novel_circ_0019754	9	148	exon:15328476-15328624	L_2037	10	SENP6	-3.7807	0.25428	0.95285	FALSE
novel_circ_0003356	13	435	exon:57465633-57465828,exon:57466053-57466120,exon:57472254-57472373,exon:57472460-57472514	L_2170	7	GNAS;GNAS	-2.5981	0.45072	0.95285	FALSE
novel_circ_0002018	11	455	exon:75107375-75107526,exon:75112496-75112545,exon:75112902-75113055,exon:75114468-75114570	H_2046,H_2098,H_2190,H_2226,L_2034,L_2037,L_2137,L_2170	11,15,8,14,9,10,20,13	ATAD2B	0.018733	0.97971	0.99817	FALSE
novel_circ_0002019	11	306	intron:75107375-75107526,intron:75112496-75112545,intron:75114468-75114574	L_2170	4	ATAD2B	-1.812	0.60344	0.95285	FALSE
novel_circ_0005040	16	339	exon:43266613-43266719,exon:43267224-43267303,exon:43270355-43270430,exon:43271653-43271732	H_2046,H_2098,H_2190,H_2226,L_2037,L_2137,L_2170	4,10,4,8,16,8,2	-	-0.045588	0.96926	0.99817	FALSE
novel_circ_0019757	9	238	intron:15346296-15346412,intron:15353495-15353617	H_2226	5	SENP6	2.7874	0.41963	0.95285	FALSE
novel_circ_0003357	13	262	exon:57465633-57465828,exon:57466053-57466120	H_2190,L_2034,L_2170	11,3,8	GNAS;GNAS	0.85596	0.69425	0.95418	FALSE
novel_circ_0002012	11	255	intron:74890938-74891002,intron:74898303-74898494	L_2034,L_2170	4,2	ITSN2	-2.8193	0.41192	0.95285	FALSE
novel_circ_0002013	11	453	exon:74896446-74896491,exon:74896670-74896791,exon:74897790-74897886,exon:74898303-74898494	H_2098,H_2226,L_2034,L_2037,L_2137,L_2170	12,11,4,6,6,16	ITSN2	-0.51413	0.68534	0.95285	FALSE
novel_circ_0002010	11	310	exon:74885059-74885225,exon:74885520-74885664	L_2137	6	ITSN2	-2.9762	0.38565	0.95285	FALSE
novel_circ_0002011	11	374	intron:74885059-74885225,intron:74885520-74885664,intron:74890938-74891002	H_2098,H_2226,L_2034	3,2,3	ITSN2	0.38913	0.90343	0.99009	FALSE
novel_circ_0002016	11	350	exon:75055207-75055365,exon:75063542-75063680,exon:75072820-75072874	H_2046,H_2098,H_2226,L_2034,L_2037,L_2137	3,7,11,10,2,7	UBXN2A	-0.0079786	0.99549	0.99869	FALSE
novel_circ_0002017	11	298	exon:75061254-75061360,exon:75063542-75063680,exon:75072820-75072874	H_2046,H_2098,H_2190,L_2034,L_2037,L_2137	4,13,2,2,6,12	UBXN2A	-0.2475	0.86521	0.98826	FALSE
novel_circ_0002014	11	311	exon:74956770-74956926,exon:74957142-74957229,exon:74966013-74966081	H_2226,L_2037,L_2170	8,7,6	FAM228B	-0.59396	0.79572	0.97319	FALSE
novel_circ_0009974	22	334	exon:32500859-32500962,exon:32501597-32501723,exon:32504010-32504115	H_2046,H_2098,H_2190,H_2226,L_2034,L_2037,L_2137,L_2170	13,27,8,19,19,9,13,23	TMF1	0.18141	0.78391	0.96986	FALSE
novel_circ_0005956	17	430	exon:62515790-62515932,exon:62516718-62516786,exon:62517957-62518177	H_2098,L_2170	5,15	GCN1	-1.4634	0.60514	0.95285	FALSE
novel_circ_0006256	18	199	exon:35569374-35569573	H_2098,H_2190,H_2226,L_2037,L_2137,L_2170	21,12,12,23,2,14	NFATC3	0.25822	0.82844	0.97784	FALSE
novel_circ_0009977	22	431	exon:32537265-32537488,exon:32538905-32539005,exon:32539610-32539718	H_2098,H_2190,H_2226,L_2037,L_2137	15,5,15,8,3	EOGT	1.4699	0.32416	0.95285	FALSE
novel_circ_0009970	22	119	exon:32369830-32369949	H_2190,H_2226	3,6	FRMD4B	3.8477	0.20932	0.95285	FALSE
novel_circ_0006251	18	149	exon:35176733-35176882	H_2046,H_2098,H_2190,H_2226,L_2034	4,13,3,10,6	CTCF	2.2068	0.15571	0.95285	FALSE
novel_circ_0009972	22	231	exon:32501597-32501723,exon:32504010-32504115	H_2098,L_2170	4,9	TMF1	-1.0581	0.74676	0.96518	FALSE
novel_circ_0005957	17	159	exon:62535150-62535309	L_2034,L_2170	5,6	GCN1	-3.5638	0.25629	0.95285	FALSE
novel_circ_0003352	13	241	exon:55138640-55138762,exon:55148264-55148383	L_2034	4	TAF4	-2.4123	0.4848	0.95285	FALSE
novel_circ_0006258	18	365	exon:35660867-35660992,exon:35663002-35663146,exon:35666417-35666513	H_2098,H_2190,H_2226,L_2137,L_2170	3,4,3,7,5	SLC7A6	0.0011012	0.99952	0.99966	FALSE
novel_circ_0009979	22	304	exon:32543815-32543909,exon:32544254-32544358,exon:32549259-32549365	H_2046,H_2098,H_2190,H_2226,L_2037,L_2137,L_2170	8,29,6,11,8,27,14	EOGT	0.14059	0.88299	0.98928	FALSE
novel_circ_0003353	13	380	exon:55143763-55143910,exon:55144259-55144373,exon:55148264-55148383	H_2098,H_2190,H_2226,L_2034,L_2170	4,14,4,10,9	TAF4	0.67075	0.66146	0.95285	FALSE
novel_circ_0004383	15	391	exon:31669432-31669581,exon:31682280-31682406,exon:31683882-31683998	H_2046,H_2098,H_2190,H_2226,L_2034,L_2037,L_2137,L_2170	20,46,10,24,34,28,11,53	TBCEL	-0.21869	0.70769	0.96156	FALSE
novel_circ_0005955	17	130	exon:62460577-62460707	H_2098	2	BICDL1	1.4043	0.6903	0.95285	FALSE
novel_circ_0000708	10	66	exon:58785275-58785341	L_2034	8	DMXL2	-3.4183	0.31731	0.95285	FALSE
novel_circ_0000709	10	617	intergenic_region:58899178-58899349,intergenic_region:58901540-58901699,intergenic_region:58904195-58904342,intergenic_region:58908277-58908417	H_2226,L_2037	3,42	--	-3.9776	NA	NA	NA
novel_circ_0000704	10	104	exon:58415756-58415860	H_2046,H_2190,L_2137	3,12,5	LEO1	2.0486	0.3366	0.95285	FALSE
novel_circ_0018110	7	292	exon:106548030-106548322	H_2098,H_2190,H_2226,L_2034,L_2037,L_2137,L_2170	4,8,7,20,6,12,3	EFNA5	-1.0119	0.36451	0.95285	FALSE
novel_circ_0000706	10	351	exon:58499102-58499258,exon:58504368-58504563	H_2046,H_2098,H_2190,H_2226,L_2034,L_2037,L_2137,L_2170	14,8,6,2,6,5,21,24	TMOD3	-0.51941	0.57204	0.95285	FALSE
novel_circ_0000707	10	433	intron:58499102-58499258,intron:58504368-58504563,intron:58505413-58505495	H_2226	8	TMOD3	3.4593	0.31289	0.95285	FALSE
novel_circ_0000700	10	338	exon:58113086-58113211,exon:58116678-58116757,exon:58119002-58119136	L_2170	4	MYO5C	-1.812	0.60344	0.95285	FALSE
novel_circ_0000701	10	432	exon:58164811-58164961,exon:58166013-58166295	L_2170	2	MYO5C	-1.0803	0.75933	0.96518	FALSE
novel_circ_0000702	10	177	exon:58201673-58201809,exon:58205693-58205734	H_2098	6	GNB5	2.638	0.44598	0.95285	FALSE
novel_circ_0000703	10	164	exon:58340859-58341023	H_2190,H_2226,L_2034,L_2170	2,3,5,5	MAPK6	-0.61149	0.78974	0.97184	FALSE
novel_circ_0018112	7	463	intron:106673843-106673967,intron:106675091-106675381,intron:106675909-106675958	H_2046,H_2190,L_2170	3,14,11	EFNA5	1.6607	0.41389	0.95285	FALSE
novel_circ_0018113	7	124	intron:106673843-106673967	L_2034	8	EFNA5	-3.4183	0.31731	0.95285	FALSE
novel_circ_0018006	6	197	exon:93662137-93662334	L_2137	3	PAQR3	-1.9699	0.57108	0.95285	FALSE
novel_circ_0006426	18	104	exon:52715935-52716039	L_2170	3	RELB	-1.4213	0.68629	0.95285	FALSE
novel_circ_0012324	27	372	exon:33451773-33451970,exon:33459424-33459554,exon:33462550-33462595	H_2046,H_2098,H_2190,H_2226,L_2034,L_2037,L_2137,L_2170	16,43,28,23,22,31,15,34	NSD3	0.26131	0.63532	0.95285	FALSE
novel_circ_0012326	27	233	exon:33479914-33480076,exon:33480527-33480598	L_2170	3	NSD3	-1.4213	0.68629	0.95285	FALSE
novel_circ_0012321	27	217	exon:33398814-33398936,exon:33400022-33400117	L_2170	4	DDHD2	-1.812	0.60344	0.95285	FALSE
novel_circ_0012320	27	242	exon:33394858-33394993,exon:33413385-33413492	L_2034,L_2137,L_2170	6,9,16	DDHD2	-5.0686	0.011219	0.95285	TRUE
novel_circ_0012323	27	583	exon:33436478-33436747,exon:33437303-33437415,exon:33438439-33438641	H_2046,H_2098,H_2190,H_2226,L_2034,L_2037,L_2137,L_2170	14,15,8,11,9,28,12,24	NSD3	-0.41294	0.5621	0.95285	FALSE
novel_circ_0012322	27	306	intergenic_region:33425424-33425600,intergenic_region:33459424-33459554	H_2098,H_2190,L_2034,L_2170	8,2,10,6	--	-0.75625	0.70252	0.95963	FALSE
novel_circ_0016595	5	394	exon:38239633-38239773,exon:38253641-38253760,exon:38268715-38268794,exon:38271271-38271327	H_2046,H_2098,H_2190,H_2226,L_2034,L_2037,L_2137,L_2170	44,90,27,44,54,42,71,70	PPHLN1	-0.1231	0.768	0.96801	FALSE
novel_circ_0003359	13	374	exon:57701796-57701939,exon:57702455-57702546,exon:57704837-57704977	H_2190,H_2226,L_2037,L_2170	10,6,3,8	STX16	1.1869	0.52538	0.95285	FALSE
novel_circ_0012329	27	266	exon:33563176-33563442	H_2046,L_2037,L_2170	2,3,10	FGFR1	-1.9755	0.45528	0.95285	FALSE
novel_circ_0012328	27	273	exon:33558332-33558522,exon:33561737-33561820	H_2226,L_2137	8,9	FGFR1	-0.27656	0.91694	0.99156	FALSE
novel_circ_0006667	19	336	exon:17530814-17531037,exon:17547342-17547455	H_2098,H_2226,L_2137,L_2170	10,5,7,15	MYO1D	-0.52969	0.77137	0.96844	FALSE
novel_circ_0000897	10	612	exon:79185632-79185711,exon:79191716-79192249	H_2046,H_2098,H_2190,H_2226,L_2034,L_2037,L_2137,L_2170	17,26,23,39,24,22,28,48	MPP5	0.009027	0.98633	0.99817	FALSE
novel_circ_0006661	19	240	exon:17470479-17470553,exon:17490299-17490465	H_2046,H_2098,L_2034,L_2037,L_2137,L_2170	3,3,6,5,3,3	MYO1D	-1.4431	0.37347	0.95285	FALSE
novel_circ_0011164	24	267	exon:53588826-53589003,exon:53590275-53590365	H_2046,H_2098,H_2190,H_2226,L_2037,L_2137,L_2170	13,31,33,9,5,14,19	MBD2	1.5308	0.08191	0.95285	FALSE
novel_circ_0006663	19	373	exon:17490299-17490465,exon:17500103-17500310	L_2034,L_2137,L_2170	7,3,19	MYO1D	-4.8872	0.019924	0.95285	TRUE
novel_circ_0006662	19	207	exon:17500103-17500310	L_2170	9	MYO1D	-2.9538	0.38935	0.95285	FALSE
novel_circ_0018007	6	317	exon:93666787-93666942,exon:93671832-93671994	H_2046,H_2190,H_2226,L_2137,L_2170	5,2,15,3,8	PAQR3	1.4662	0.37383	0.95285	FALSE
novel_circ_0011165	24	419	intron:53613098-53613221,intron:53614250-53614387,intron:53632190-53632349	H_2046,H_2190,H_2226,L_2034,L_2137,L_2170	4,2,10,2,4,11	MBD2	0.36527	0.80993	0.97426	FALSE
novel_circ_0016671	5	582	exon:44990086-44990246,exon:44994231-44994327,exon:44994466-44994536,exon:44997150-44997199,exon:44999160-44999293,exon:45001431-45001505	H_2046,H_2098,L_2034,L_2037,L_2137,L_2170	8,7,2,4,9,14	MDM2	-0.67818	0.62072	0.95285	FALSE
novel_circ_0013814	2	639	exon:35172958-35173076,exon:35174175-35174283,exon:35174508-35174575,exon:35175505-35175582,exon:35178814-35178936,exon:35196170-35196317	H_2046,H_2098,H_2190,H_2226,L_2034,L_2037,L_2137,L_2170	41,132,36,75,47,68,109,102	TANK	-0.15648	0.69875	0.95759	FALSE
novel_circ_0005328	16	163	exon:67477725-67477820,exon:67478663-67478731	H_2046,H_2098,H_2190,H_2226,L_2034	6,8,4,8,5	ODR4	2.4048	0.12604	0.95285	FALSE
novel_circ_0013816	2	333	intron:35979181-35979356,intron:35979873-35980031	L_2170	7	RBMS1	-2.5981	0.45072	0.95285	FALSE
novel_circ_0013817	2	324	exon:35979181-35979356,exon:36032910-36032968,exon:36037885-36037976	H_2046,H_2098,H_2190,H_2226,L_2137,L_2170	5,9,10,12,5,9	RBMS1	1.7552	0.15222	0.95285	FALSE
novel_circ_0003059	13	135	exon:29711958-29712093	H_2098	9	NMT2	3.2074	0.3506	0.95285	FALSE
novel_circ_0013811	2	297	exon:34999808-34999915,exon:35017978-35018097,exon:35018325-35018396	L_2170	4	PSMD14	-1.812	0.60344	0.95285	FALSE
novel_circ_0013812	2	410	exon:35014768-35014918,exon:35015908-35015978,exon:35017978-35018097,exon:35018325-35018396	H_2046,H_2098,H_2190,H_2226,L_2034,L_2037,L_2137,L_2170	14,17,7,10,14,6,15,42	PSMD14	-0.37594	0.60916	0.95285	FALSE
novel_circ_0013813	2	348	intron:35172958-35173076,intron:35174175-35174283,intron:35178814-35178936	H_2046,H_2098,H_2190,H_2226,L_2170	8,3,2,5,5	TANK	2.4892	0.15922	0.95285	FALSE
novel_circ_0019441	8	410	exon:75363402-75363596,exon:75399801-75399878,exon:75422725-75422864	H_2098,L_2034,L_2037,L_2170	5,4,8,7	UBAP2	-2.1919	0.27297	0.95285	FALSE
novel_circ_0019440	8	702	exon:75363402-75363615,exon:75368802-75368869,exon:75371939-75371991,exon:75375192-75375257,exon:75380350-75380453,exon:75381780-75381928,exon:75382231-75382285	H_2046,H_2098,H_2190,H_2226,L_2034,L_2037,L_2137,L_2170	72,147,91,107,75,131,107,100	UBAP2	0.12334	0.72891	0.96518	FALSE
novel_circ_0019115	8	186	exon:39028361-39028440,exon:39050100-39050207	H_2098,L_2037	5,5	RIC1	-0.56755	0.86197	0.98805	FALSE
novel_circ_0019442	8	385	exon:75366433-75366622,exon:75368802-75368869,exon:75371939-75371991,exon:75390585-75390662	H_2098	3	UBAP2	1.7767	0.61274	0.95285	FALSE
novel_circ_0019113	8	457	exon:38991225-38991313,exon:38998094-38998185,exon:39004663-39004799,exon:39005098-39005240	H_2098,L_2034,L_2037,L_2137,L_2170	10,6,4,9,11	RIC1	-1.8478	0.2269	0.95285	FALSE
novel_circ_0011168	24	201	exon:53760118-53760249,exon:53760609-53760679	H_2046,H_2098,L_2170	5,6,4	C24H18orf54	1.9628	0.43966	0.95285	FALSE
novel_circ_0019111	8	203	exon:38978974-38979177	H_2098	3	RIC1	1.7767	0.61274	0.95285	FALSE
novel_circ_0019446	8	164	exon:75625609-75625649,exon:75633255-75633379	H_2098	7	UBAP1	2.8539	0.4082	0.95285	FALSE
novel_circ_0004717	15	316	intron:77079599-77079755,intron:77079913-77080002,intron:77080246-77080317	H_2190	5	PACSIN3	3.3551	0.32816	0.95285	FALSE
novel_circ_0011169	24	303	exon:53752896-53752998,exon:53760118-53760249,exon:53760609-53760679	H_2046	5	C24H18orf54	3.2882	0.33821	0.95285	FALSE
novel_circ_0016675	5	254	intron:45088591-45088709,intron:45089018-45089154	L_2170	4	NUP107	-1.812	0.60344	0.95285	FALSE
novel_circ_0001544	11	407	exon:28437366-28437525,exon:28439592-28439626,exon:28440982-28441067,exon:28444151-28444280	H_2098,H_2190,H_2226,L_2034,L_2037,L_2137,L_2170	16,4,23,4,6,6,26	PRKCE	0.18153	0.86203	0.98805	FALSE
novel_circ_0005869	17	301	exon:55213806-55213876,exon:55214166-55214273,exon:55226531-55226655	L_2137	2	ATXN2	-1.3985	0.69114	0.95285	FALSE
novel_circ_0001547	11	207	intron:28457968-28458175	H_2190	5	PRKCE	3.3551	0.32816	0.95285	FALSE
novel_circ_0001546	11	245	intron:28443747-28443863,intron:28444151-28444280	H_2098	4	PRKCE	2.0741	0.55318	0.95285	FALSE
novel_circ_0012499	27	326	intergenic_region:6222012-6222338	L_2037	47	--	-6.0189	NA	NA	NA
novel_circ_0012498	27	313	intergenic_region:6222012-6222325	H_2098,L_2034,L_2037,L_2137	18,4,4,12	--	-0.68178	0.7052	0.96048	FALSE
novel_circ_0012496	27	446	intergenic_region:6220659-6221105	H_2098	2	--	1.4043	0.6903	0.95285	FALSE
novel_circ_0012495	27	431	intergenic_region:6220659-6221090	H_2098,H_2190,L_2034	291,14,128	--	0.72007	NA	NA	NA
novel_circ_0012494	27	148	intergenic_region:6220957-6221105	L_2037	5	--	-2.7749	0.41955	0.95285	FALSE
novel_circ_0012493	27	304	intergenic_region:6220523-6220827	H_2098,L_2037,L_2137	41,65,68	--	-2.2996	0.47795	0.95285	FALSE
novel_circ_0012492	27	331	intergenic_region:6220521-6220852	H_2046,H_2098,L_2037,L_2137	8,7,5,4	--	0.74081	0.7007	0.95847	FALSE
novel_circ_0012491	27	608	intergenic_region:6220448-6220706,intergenic_region:6220957-6221307	L_2037	5	--	-2.7749	0.41955	0.95285	FALSE
novel_circ_0012490	27	343	intergenic_region:6220774-6221117	H_2098,H_2226,L_2137	15,11,10	--	1.0393	0.60297	0.95285	FALSE
novel_circ_0004711	15	449	exon:76704707-76704835,exon:76707793-76707932,exon:76708536-76708661,exon:76708746-76708803	H_2098,H_2226,L_2034,L_2037,L_2170	2,10,6,9,12	CKAP5	-1.1138	0.48119	0.95285	FALSE
novel_circ_0001542	11	367	exon:27991449-27991606,exon:27995371-27995478,exon:27998929-27999032	H_2046,H_2098,H_2190,H_2226,L_2034,L_2170	3,7,2,8,12,17	SRBD1	-0.30345	0.8241	0.97614	FALSE
novel_circ_0000068	10	251	exon:102304435-102304556,exon:102347931-102348061	L_2037,L_2170	7,2	TTC7B	-3.5011	0.27539	0.95285	FALSE
novel_circ_0005665	17	121	exon:34740575-34740696	L_2034	7	SPATA5	-3.2247	0.34619	0.95285	FALSE
novel_circ_0005666	17	325	intergenic_region:3472554-3472781,intergenic_region:3474462-3474560	H_2098,L_2170	4,7	--	-0.70518	0.83606	0.97889	FALSE
novel_circ_0008946	20	254	intron:37087601-37087764,intron:37088269-37088360	H_2046,H_2098,H_2226,L_2170	3,6,7,2	CPLANE1	3.1529	0.15302	0.95285	FALSE
novel_circ_0008947	20	402	intron:37086861-37087009,intron:37087601-37087764,intron:37088269-37088360	H_2046,H_2098,H_2190,H_2226,L_2034,L_2037,L_2137,L_2170	45,75,24,47,40,67,55,53	CPLANE1	-0.094942	0.829	0.97789	FALSE
novel_circ_0008944	20	164	exon:37073546-37073710	H_2046	3	CPLANE1	2.538	0.46411	0.95285	FALSE
novel_circ_0011679	25	140	exon:41811711-41811851	H_2190	2	GET4	1.9256	0.58272	0.95285	FALSE
novel_circ_0008942	20	409	intron:37057098-37057253,intron:37087601-37087764,intron:37088269-37088360	H_2046,H_2098,H_2190,H_2226,L_2034,L_2037,L_2137,L_2170	20,61,15,15,13,53,29,31	CPLANE1	-0.19202	0.75401	0.96518	FALSE
novel_circ_0008940	20	400	exon:37050036-37050192,exon:37056375-37056619	L_2137	3	CPLANE1	-1.9699	0.57108	0.95285	FALSE
novel_circ_0008941	20	508	exon:37050036-37050192,exon:37050618-37050721,exon:37056375-37056624	H_2046,H_2098,H_2190,H_2226,L_2034,L_2037,L_2137,L_2170	17,15,4,18,23,47,18,27	CPLANE1	-0.98157	0.14262	0.95285	FALSE
novel_circ_0011673	25	374	exon:41119335-41119475,exon:41132974-41133030,exon:41145577-41145665,exon:41164367-41164457	H_2190,H_2226,L_2037,L_2137,L_2170	3,5,9,3,3	MAD1L1	-0.72208	0.68766	0.95285	FALSE
novel_circ_0011670	25	289	exon:40979168-40979457	H_2098	11	MRM2	3.491	0.30835	0.95285	FALSE
novel_circ_0016249	5	417	exon:110343855-110344035,exon:110347783-110347906,exon:110348708-110348822	L_2170	13	GTPBP1	-3.4765	0.30894	0.95285	FALSE
novel_circ_0011676	25	326	intron:41689230-41689373,intron:41689733-41689916	L_2034	3	C25H7orf50	-1.9935	0.56632	0.95285	FALSE
novel_circ_0011677	25	303	exon:41787579-41787709,exon:41794213-41794304,exon:41796227-41796309	L_2034	5	ADAP1	-2.7366	0.4262	0.95285	FALSE
novel_circ_0008948	20	317	intron:37086946-37087009,intron:37087601-37087764,intron:37088269-37088360	H_2046,H_2190,H_2226,L_2034,L_2037,L_2137	9,10,4,14,24,10	CPLANE1	-0.76603	0.5279	0.95285	FALSE
novel_circ_0011675	25	397	exon:41179386-41179593,exon:41199502-41199692	H_2046,H_2190,H_2226,L_2034,L_2037,L_2137,L_2170	4,8,6,13,4,7,12	MAD1L1	-0.5909	0.59767	0.95285	FALSE
novel_circ_0006975	19	437	exon:36077771-36078208	H_2098,H_2190,L_2034	4,4,8	ABCC3	0.021127	0.99298	0.99863	FALSE
novel_circ_0005043	16	353	exon:43280870-43281003,exon:43284936-43285078,exon:43285850-43285928	H_2098,H_2226,L_2170	8,5,6	-	1.3295	0.59231	0.95285	FALSE
novel_circ_0004719	15	322	exon:77166036-77166141,exon:77166837-77166947,exon:77169329-77169436	H_2098	3	MADD	1.7767	0.61274	0.95285	FALSE
novel_circ_0011295	24	316	exon:1001063-1001176,exon:973730-973824,exon:984636-984687,exon:989672-989730	H_2098,H_2226,L_2034,L_2037,L_2170	4,4,4,5,4	ATP9B	-0.84044	0.65369	0.95285	FALSE
novel_circ_0004718	15	345	exon:77161815-77161895,exon:77162245-77162403,exon:77169329-77169436	L_2137,L_2170	5,2	MADD	-3.0495	0.37375	0.95285	FALSE
novel_circ_0006977	19	201	exon:36235089-36235143,exon:36235354-36235501	H_2098,H_2190,H_2226,L_2034,L_2037	5,9,11,9,3	RSAD1	1.0916	0.48193	0.95285	FALSE
novel_circ_0011565	25	155	exon:32830137-32830214,exon:32832625-32832703	H_2226,L_2170	5,6	GTF2I	0.22434	0.94544	0.99626	FALSE
novel_circ_0018248	7	126	exon:15081682-15081808	H_2098	3	AP1M2	1.7767	0.61274	0.95285	FALSE
novel_circ_0015065	3	232	exon:80850448-80850574,exon:80867554-80867660	H_2226	6	CACHD1	3.0478	0.37595	0.95285	FALSE
novel_circ_0018798	7	444	intergenic_region:94024202-94024334,intergenic_region:94026359-94026414,intergenic_region:94030179-94030249,intergenic_region:94032123-94032218,intergenic_region:94042034-94042126	H_2046,H_2098,H_2190,H_2226,L_2034,L_2037,L_2137,L_2170	11,24,14,3,12,10,11,18	--	0.21609	0.78247	0.9698	FALSE
novel_circ_0018799	7	325	exon:947001-947130,exon:951817-951875,exon:954797-954935	H_2098,L_2137,L_2170	6,3,20	MAPK9	-1.8911	0.40049	0.95285	FALSE
novel_circ_0018244	7	278	exon:15054412-15054495,exon:15060081-15060157,exon:15060239-15060358	L_2034,L_2170	3,4	ATG4D	-2.8968	0.39883	0.95285	FALSE
novel_circ_0016242	5	268	exon:109762238-109762506	H_2226	14	SOX10	4.2635	0.16675	0.95285	FALSE
novel_circ_0018246	7	381	exon:15067699-15067776,exon:15067868-15067964,exon:15068283-15068332,exon:15068418-15068472,exon:15069109-15069214	H_2226,L_2034,L_2137	3,3,2	KRI1	-0.84058	0.7852	0.97079	FALSE
novel_circ_0018247	7	283	exon:15077301-15077426,exon:15077992-15078150	H_2098,L_2034,L_2170	4,3,13	AP1M2	-1.9832	0.42831	0.95285	FALSE
novel_circ_0018240	7	433	exon:14899126-14899289,exon:14899611-14899758,exon:14899879-14900002	H_2046,H_2098,H_2190,H_2226,L_2037,L_2137	10,12,8,15,8,13	TYK2	1.1263	0.33338	0.95285	FALSE
novel_circ_0018241	7	228	intron:14899879-14900107	L_2170	3	TYK2	-1.4213	0.68629	0.95285	FALSE
novel_circ_0018242	7	256	exon:15054412-15054500,exon:15054580-15054748	H_2226	3	ATG4D	2.06	0.556	0.95285	FALSE
novel_circ_0018243	7	315	exon:15054412-15054495,exon:15054580-15054748,exon:15055727-15055791	H_2046,H_2098,H_2190,H_2226,L_2034,L_2037,L_2137,L_2170	12,16,10,9,5,13,8,6	ATG4D	0.67994	0.41123	0.95285	FALSE
novel_circ_0016241	5	249	exon:109584293-109584440,exon:109586191-109586293	H_2098,H_2190,L_2170	6,5,5	TRIOBP	1.6937	0.49423	0.95285	FALSE
novel_circ_0001842	11	352	exon:6581796-6581886,exon:6582298-6582428,exon:6583252-6583306,exon:6585075-6585153	H_2046,H_2098,H_2190,H_2226,L_2034,L_2037,L_2137,L_2170	18,32,32,24,10,29,6,23	MAP4K4	0.86066	0.18798	0.95285	FALSE
novel_circ_0016948	5	442	exon:78875988-78876113,exon:78876520-78876604,exon:78880916-78881050,exon:78881918-78882017	H_2098,H_2190	5,4	IPO8	3.7342	0.23486	0.95285	FALSE
novel_circ_0012285	27	392	intron:27133447-27133626,intron:27142570-27142671,intron:27143324-27143436	H_2098,L_2037,L_2137	8,4,2	WRN	-0.13264	0.96046	0.99783	FALSE
novel_circ_0003949	14	449	exon:489380-489618,exon:490181-490392	H_2098	4	CYHR1	2.0741	0.55318	0.95285	FALSE
novel_circ_0011419	25	199	intergenic_region:17213878-17213955,intergenic_region:17214424-17214546	L_2170	4	--	-1.812	0.60344	0.95285	FALSE
novel_circ_0011416	25	435	intergenic_region:17207046-17207142,intergenic_region:17207853-17207900,intergenic_region:17209099-17209192,intergenic_region:17213878-17213955,intergenic_region:17214424-17214546	H_2046,H_2098,H_2190,H_2226,L_2034,L_2137,L_2170	4,5,4,12,8,4,15	--	0.19383	0.86645	0.98891	FALSE
novel_circ_0011417	25	170	intergenic_region:17209099-17209192,intergenic_region:17213878-17213955	H_2098,L_2137,L_2170	8,5,2	--	-0.16793	0.94969	0.9966	FALSE
novel_circ_0011414	25	383	exon:17168979-17169078,exon:17175084-17175251,exon:17179047-17179164	L_2034	8	VPS35L	-3.4183	0.31731	0.95285	FALSE
novel_circ_0011415	25	222	exon:17179042-17179164,exon:17181808-17181832,exon:17184817-17184893	H_2046,H_2226,L_2037,L_2137	4,4,3,5	VPS35L	0.14004	0.94817	0.99626	FALSE
novel_circ_0011412	25	280	exon:17108997-17109102,exon:17110862-17111037	H_2226	4	GDE1	2.4693	0.47681	0.95285	FALSE
novel_circ_0011413	25	333	exon:17145332-17145448,exon:17145789-17145890,exon:17146073-17146189	H_2098,H_2190,H_2226,L_2034	5,2,2,3	CCP110	1.4247	0.5652	0.95285	FALSE
novel_circ_0011410	25	368	exon:17105791-17105883,exon:17108997-17109102,exon:17110862-17111033	H_2098,H_2226,L_2034	6,9,7	GDE1	0.81777	0.71727	0.96518	FALSE
novel_circ_0011411	25	372	exon:17105791-17105883,exon:17108997-17109102,exon:17110862-17111037	H_2046,H_2098,H_2190,H_2226,L_2034,L_2037,L_2137,L_2170	10,4,4,3,5,5,4,16	GDE1	-0.068116	0.94813	0.99626	FALSE
novel_circ_0007828	1	332	exon:148553653-148553775,exon:148555205-148555360,exon:148560122-148560177	H_2190	6	DOP1B	3.6222	0.28999	0.95285	FALSE
novel_circ_0007829	1	332	exon:148553653-148553775,exon:148563092-148563158,exon:148565500-148565644	L_2137,L_2170	9,2	DOP1B	-3.7582	0.21283	0.95285	FALSE
novel_circ_0007538	1	357	exon:126611056-126611138,exon:126624275-126624431,exon:126626023-126626142	H_2098	4	XRN1	2.0741	0.55318	0.95285	FALSE
novel_circ_0005206	16	306	exon:57315244-57315379,exon:57320274-57320388,exon:57334558-57334615	H_2046,H_2098,H_2190,H_2226,L_2034,L_2037,L_2137,L_2170	12,52,14,24,5,31,26,33	COP1	0.13454	0.83643	0.97917	FALSE
novel_circ_0001846	11	203	exon:6605432-6605538,exon:6608322-6608419	H_2190,H_2226,L_2034,L_2137,L_2170	6,5,3,16,7	MAP4K4	-0.89173	0.57354	0.95285	FALSE
novel_circ_0015308	3	482	intron:99758568-99758736,intron:99758877-99759037,intron:99762751-99762905	L_2034	7	NSUN4	-3.2247	0.34619	0.95285	FALSE
novel_circ_0007532	1	410	exon:126607502-126607599,exon:126608741-126608850,exon:126613597-126613664,exon:126613982-126614119	H_2098,H_2190,L_2170	5,7,12	XRN1	0.7122	0.74823	0.96518	FALSE
novel_circ_0007533	1	206	intron:126607502-126607599,intron:126608741-126608850	H_2046,H_2190,H_2226,L_2170	3,4,3,16	XRN1	0.19597	0.92193	0.99156	FALSE
novel_circ_0007530	1	137	exon:126539031-126539168	L_2034	7	ATR	-3.2247	0.34619	0.95285	FALSE
novel_circ_0007531	1	142	exon:126562824-126562966	H_2190,L_2137	4,2	ATR	1.4473	0.67295	0.95285	FALSE
novel_circ_0015302	3	293	exon:99423879-99424027,exon:99429043-99429188	H_2098	5	EFCAB14	2.3837	0.49288	0.95285	FALSE
novel_circ_0015303	3	322	exon:99448505-99448591,exon:99450880-99450991,exon:99451918-99452043	H_2046,H_2098,H_2190,H_2226,L_2034,L_2170	9,13,2,2,4,9	EFCAB14	1.3228	0.35482	0.95285	FALSE
novel_circ_0007826	1	266	exon:148549309-148549420,exon:148555205-148555360	H_2046,L_2034	4,5	DOP1B	0.040251	0.98954	0.99856	FALSE
novel_circ_0007535	1	337	exon:126611056-126611138,exon:126612374-126612461,exon:126612543-126612711	H_2046,H_2098,L_2034,L_2170	12,3,2,10	XRN1	1.0326	0.59134	0.95285	FALSE
novel_circ_0003944	14	167	exon:47652121-47652288	H_2226	3	EIF3H	2.06	0.556	0.95285	FALSE
novel_circ_0003943	14	303	intron:47596720-47596867,intron:47602055-47602211	H_2046	7	EIF3H	3.7795	0.26898	0.95285	FALSE
novel_circ_0003942	14	115	exon:46791622-46791737	H_2098,H_2190,H_2226,L_2037,L_2137	11,4,7,19,6	MED30	-0.3948	0.79288	0.97245	FALSE
novel_circ_0018420	7	455	exon:31003581-31003786,exon:31015663-31015804,exon:31017211-31017254,exon:31017600-31017666	H_2098	7	SNX2	2.8539	0.4082	0.95285	FALSE
novel_circ_0018421	7	322	exon:31003581-31003786,exon:31022975-31023092	H_2098,L_2034,L_2037,L_2170	6,4,12,11	SNX2	-2.4138	0.18472	0.95285	FALSE
novel_circ_0018423	7	280	exon:31018956-31019119,exon:31022975-31023092	L_2170	7	SNX2	-2.5981	0.45072	0.95285	FALSE
novel_circ_0003941	14	331	exon:46471749-46471909,exon:46474750-46474921	H_2226	8	EXT1	3.4593	0.31289	0.95285	FALSE
novel_circ_0018426	7	614	exon:3421413-3421537,exon:3428084-3428574	H_2046,H_2098,H_2226,L_2034,L_2137,L_2170	7,20,18,8,10,26	SNAP47	0.1725	0.87828	0.98928	FALSE
novel_circ_0018427	7	490	exon:3428084-3428574	H_2190,H_2226,L_2034,L_2170	8,5,15,4	SNAP47	-0.20041	0.91177	0.99035	FALSE
novel_circ_0010235	22	156	exon:59406514-59406670	H_2190,L_2170	2,5	EEFSEC	-0.37991	0.91203	0.99035	FALSE
novel_circ_0010234	22	276	exon:59348249-59348525	H_2098	2	GATA2	1.4043	0.6903	0.95285	FALSE
novel_circ_0010237	22	467	exon:59449223-59449387,exon:59450195-59450291,exon:59457418-59457625	H_2046,H_2098,H_2190,H_2226,L_2034,L_2137,L_2170	15,14,16,21,29,20,41	EEFSEC	-0.11428	0.89019	0.98928	FALSE
novel_circ_0010236	22	260	exon:59449223-59449387,exon:59450195-59450291	H_2046,H_2098,H_2190,H_2226,L_2034,L_2037,L_2137,L_2170	93,134,121,143,203,53,66,149	EEFSEC	0.27081	0.52414	0.95285	FALSE
novel_circ_0010230	22	645	exon:58495940-58496076,exon:58497941-58498072,exon:58502333-58502429,exon:58506614-58506764,exon:58509373-58509505	H_2046,H_2190,H_2226,L_2034,L_2170	7,36,6,51,60	NUP210	-0.48307	0.83373	0.97889	FALSE
novel_circ_0007401	19	477	intron:9621778-9621914,intron:9625417-9625758	H_2046,H_2098,H_2190,H_2226,L_2034,L_2037,L_2137,L_2170	8,16,23,30,30,15,25,32	TEX14	-0.19288	0.75764	0.96518	FALSE
novel_circ_0006387	18	270	exon:48558885-48558980,exon:48559081-48559138,exon:48567184-48567302	L_2137	3	HNRNPL	-1.9699	0.57108	0.95285	FALSE
novel_circ_0007406	19	264	exon:9670209-9670342,exon:9678523-9678654	H_2190,L_2137,L_2170	3,7,3	RAD51C	-1.1636	0.65202	0.95285	FALSE
novel_circ_0006384	18	392	exon:48447815-48447929,exon:48448160-48448279,exon:48454605-48454683,exon:48455906-48455987	H_2098,H_2190,H_2226,L_2137,L_2170	7,3,10,3,9	ACTN4	1.0125	0.54398	0.95285	FALSE
novel_circ_0007407	19	305	exon:9977409-9977714	L_2170	3	TRIM37	-1.4213	0.68629	0.95285	FALSE
novel_circ_0008362	1	354	exon:71238585-71238726,exon:71248824-71249037	H_2098	5	PIGX	2.3837	0.49288	0.95285	FALSE
novel_circ_0008363	1	340	intron:71300742-71300875,intron:71301931-71302138	L_2137	5	PAK2	-2.7119	0.43051	0.95285	FALSE
novel_circ_0008360	1	391	exon:70949948-70950060,exon:70951852-70951917,exon:70960476-70960543,exon:70965835-70965982	H_2226,L_2034,L_2137,L_2170	3,3,3,3	UBXN7	-1.4982	0.54864	0.95285	FALSE
novel_circ_0008361	1	214	exon:70960476-70960543,exon:70965835-70965982	H_2098,H_2190,L_2034	2,8,11	UBXN7	0.14318	0.94807	0.99626	FALSE
novel_circ_0008366	1	376	exon:71325574-71325622,exon:71326107-71326219,exon:71327669-71327786,exon:71329850-71329949	H_2046,H_2098,H_2190,L_2034,L_2037,L_2137,L_2170	10,22,7,5,26,11,15	PAK2	-0.4848	0.61622	0.95285	FALSE
novel_circ_0008367	1	455	exon:71325574-71325622,exon:71326107-71326219,exon:71329850-71329949,exon:71332192-71332388	H_2098,H_2190,H_2226,L_2034,L_2170	17,6,13,6,4	PAK2	1.8712	0.20249	0.95285	FALSE
novel_circ_0008365	1	100	exon:71316482-71316582	H_2226	5	PAK2	2.7874	0.41963	0.95285	FALSE
novel_circ_0001769	11	243	exon:49634695-49634772,exon:49640251-49640417	H_2098,L_2170	4,5	ELMOD3	-0.23144	0.94622	0.99626	FALSE
novel_circ_0008368	1	308	exon:71326107-71326219,exon:71332192-71332388	L_2137	5	PAK2	-2.7119	0.43051	0.95285	FALSE
novel_circ_0008369	1	94	exon:7133646-7133740	H_2226,L_2170	2,9	USP16	-1.4892	0.66252	0.95285	FALSE
novel_circ_0016496	5	395	exon:28735144-28735295,exon:28736016-28736141,exon:28736926-28737045	H_2046,H_2098,H_2190,H_2226,L_2037,L_2137,L_2170	4,75,11,35,21,11,24	SLC11A2	1.0989	0.21071	0.95285	FALSE
novel_circ_0006380	18	186	intergenic_region:48153048-48153123,intergenic_region:48154916-48155027	L_2170	5	--	-2.1244	0.54019	0.95285	FALSE
novel_circ_0015779	4	360	intergenic_region:60771841-60771892,intergenic_region:60772329-60772491,intergenic_region:60799103-60799250	H_2046,H_2098,L_2170	4,6,8	--	0.81364	0.74102	0.96518	FALSE
novel_circ_0015777	4	443	exon:5833367-5833516,exon:5853678-5853896,exon:5875555-5875631	H_2046,H_2098,L_2037	4,6,7	ZPBP	0.36849	0.87694	0.98928	FALSE
novel_circ_0015775	4	122	intron:56932286-56932408	H_2046,H_2098,H_2190,H_2226,L_2034,L_2037,L_2137,L_2170	9,17,11,10,42,16,12,21	IMMP2L	-0.8343	0.2305	0.95285	FALSE
novel_circ_0015774	4	55	intron:56905700-56905755	L_2170	5	IMMP2L	-2.1244	0.54019	0.95285	FALSE
novel_circ_0015773	4	431	exon:56539843-56539936,exon:56549100-56549248,exon:56551472-56551558,exon:56553420-56553524	L_2037,L_2170	2,10	DOCK4	-3.501	0.27573	0.95285	FALSE
novel_circ_0001765	11	443	exon:49621470-49621600,exon:49626612-49626734,exon:49626938-49627061,exon:49629970-49630038	H_2098,L_2034	3,4	ELMOD3	-0.8168	0.81171	0.97426	FALSE
novel_circ_0007256	19	58	exon:52102650-52102708	H_2046,H_2098,H_2190,L_2137,L_2170	4,3,5,3,4	ENDOV	1.3076	0.48119	0.95285	FALSE
novel_circ_0018852	8	215	intergenic_region:10002613-10002740,intergenic_region:10019552-10019640	L_2170	9	--	-2.9538	0.38935	0.95285	FALSE
novel_circ_0016499	5	341	exon:28743525-28743644,exon:28743799-28743948,exon:28744477-28744550	H_2046,H_2098,H_2190,H_2226,L_2034,L_2037,L_2137,L_2170	113,501,99,192,73,182,195,89	SLC11A2	0.63504	0.14362	0.95285	FALSE
novel_circ_0000088	10	346	exon:10431477-10431557,exon:10432166-10432276,exon:10436159-10436315	H_2098,H_2226	3,11	HOMER1	4.1842	0.1391	0.95285	FALSE
novel_circ_0000083	10	385	exon:103045334-103045535,exon:103048308-103048492	H_2046	5	SPG11	3.2882	0.33821	0.95285	FALSE
novel_circ_0000082	10	145	exon:103039422-103039567	H_2190	2	SPG11	1.9256	0.58272	0.95285	FALSE
novel_circ_0000081	10	137	exon:103041594-103041731	H_2046	4	SPG11	2.9612	0.39015	0.95285	FALSE
novel_circ_0000080	10	309	exon:103020812-103020918,exon:103023462-103023665	H_2046,H_2098,H_2190,L_2034,L_2037,L_2137,L_2170	7,10,13,2,42,13,30	SPG11	-1.225	0.21789	0.95285	FALSE
novel_circ_0000087	10	438	exon:10356624-10356789,exon:10357283-10357470,exon:10365509-10365595	H_2046,H_2098,H_2226,L_2137	6,17,5,8	JMY	1.6099	0.36197	0.95285	FALSE
novel_circ_0000086	10	352	exon:10356624-10356789,exon:10357283-10357470	H_2046,H_2098,H_2226,L_2170	6,17,4,5	JMY	2.7263	0.13904	0.95285	FALSE
novel_circ_0000085	10	236	exon:10348948-10349098,exon:10365509-10365595	H_2046,H_2226,L_2037	6,2,7	JMY	0.41414	0.86256	0.98809	FALSE
novel_circ_0002834	12	237	exon:79024441-79024678	H_2046,H_2098,H_2190,H_2226,L_2034,L_2137,L_2170	5,12,13,11,8,13,5	KDELC1	0.81436	0.42792	0.95285	FALSE
novel_circ_0002835	12	597	exon:79039770-79040367	H_2098,H_2190,L_2037,L_2137,L_2170	53,25,47,21,39	BIVM	-0.43603	0.83742	0.97987	FALSE
novel_circ_0002836	12	126	exon:79043804-79043930	H_2046,H_2098,H_2190,H_2226,L_2034,L_2037,L_2170	9,20,7,3,12,2,9	BIVM	0.90968	0.41549	0.95285	FALSE
novel_circ_0002837	12	94	exon:79048381-79048475	H_2098,H_2226,L_2034,L_2037,L_2170	8,2,4,6,16	BIVM	-1.44	0.38466	0.95285	FALSE
novel_circ_0002830	12	302	exon:77275311-77275398,exon:77285517-77285732	L_2170	5	TMTC4	-2.1244	0.54019	0.95285	FALSE
novel_circ_0002831	12	330	exon:77281567-77281682,exon:77285517-77285732	H_2098,L_2137	5,5	TMTC4	-0.50605	0.87796	0.98928	FALSE
novel_circ_0002832	12	180	intron:78912986-78913105,intron:78915412-78915473	H_2046,H_2098,H_2190,H_2226,L_2037,L_2137,L_2170	6,12,6,5,3,8,7	TPP2	0.87862	0.44235	0.95285	FALSE
novel_circ_0002833	12	405	exon:79019556-79019663,exon:79021064-79021153,exon:79021835-79022044	H_2098,H_2190,H_2226,L_2034,L_2137,L_2170	9,3,7,5,10,9	KDELC1	-0.30842	0.81965	0.9751	FALSE
novel_circ_0007250	19	258	exon:5147380-5147474,exon:5163850-5163923,exon:5166544-5166635	L_2170	5	STXBP4	-2.1244	0.54019	0.95285	FALSE
novel_circ_0002838	12	289	exon:79047472-79047563,exon:79048063-79048167,exon:79048381-79048475	H_2046,H_2098,H_2190,H_2226,L_2034,L_2037,L_2170	5,10,5,11,4,16,8	BIVM	0.23396	0.83097	0.97857	FALSE
novel_circ_0002839	12	132	exon:79070471-79070603	H_2098,L_2034,L_2037	7,5,2	BIVM	-0.53443	0.84025	0.98133	FALSE
novel_circ_0017951	6	422	exon:91632076-91632226,exon:91642171-91642443	H_2098,L_2170	3,6	SHROOM3	-0.78514	0.81896	0.9751	FALSE
novel_circ_0017950	6	150	exon:91632076-91632226	H_2046,H_2226,L_2037	8,4,8	SHROOM3	0.77185	0.72522	0.96518	FALSE
novel_circ_0017953	6	264	exon:91855128-91855224,exon:91856611-91856779	L_2170	6	2021-09-11	-2.3806	0.49074	0.95285	FALSE
novel_circ_0017224	6	508	exon:113469044-113469162,exon:113471060-113471142,exon:113481363-113481434,exon:113482263-113482391,exon:113483535-113483644	H_2046,H_2098,H_2190,H_2226,L_2034,L_2037,L_2137,L_2170	12,35,18,29,13,23,16,24	TBC1D14	0.41111	0.48434	0.95285	FALSE
novel_circ_0017223	6	423	exon:113469044-113469162,exon:113471060-113471142,exon:113472455-113472572,exon:113475376-113475482	H_2098,H_2226,L_2034,L_2037,L_2170	7,4,8,4,8	TBC1D14	-0.99908	0.54964	0.95285	FALSE
novel_circ_0017954	6	381	exon:91840141-91840336,exon:91848402-91848588	H_2046,H_2098,H_2226,L_2034,L_2037,L_2170	2,11,10,11,9,10	2021-09-11	-0.46116	0.72082	0.96518	FALSE
novel_circ_0017221	6	243	intron:113441474-113441594,intron:113444300-113444423	H_2046,H_2226,L_2170	5,10,9	TBC1D14	1.3901	0.52538	0.95285	FALSE
novel_circ_0017220	6	237	exon:113482263-113482391,exon:113483535-113483644	H_2046,L_2034,L_2137	7,5,11	TBC1D14	-0.82257	0.69953	0.95793	FALSE
novel_circ_0017959	6	202	exon:91891946-91892020,exon:91894792-91894920	L_2034,L_2170	5,5	CCNI	-3.4552	0.28442	0.95285	FALSE
novel_circ_0006204	18	465	exon:22207985-22208064,exon:22217238-22217381,exon:22225564-22225683,exon:22277169-22277293	H_2190,H_2226,L_2037	3,15,4	FTO	2.1308	0.33397	0.95285	FALSE
novel_circ_0002959	13	353	exon:18370425-18370549,exon:18377694-18377846,exon:18378345-18378422	H_2046,H_2098,L_2034	2,3,4	CUL2	0.2164	0.94155	0.99626	FALSE
novel_circ_0002958	13	327	exon:18340688-18340828,exon:18355418-18355523,exon:18356222-18356304	H_2046,H_2098,L_2034,L_2037,L_2170	13,7,6,4,3	CUL2	0.83948	0.60289	0.95285	FALSE
novel_circ_0017229	6	164	exon:114145274-114145438	H_2098	6	AFAP1	2.638	0.44598	0.95285	FALSE
novel_circ_0017228	6	444	exon:114036417-114036581,exon:114046457-114046530,exon:114054061-114054179,exon:114056559-114056648	H_2098,L_2137	9,6	SORCS2	0.062985	0.98269	0.99817	FALSE
novel_circ_0009703	21	321	exon:65253898-65254006,exon:65255139-65255352	H_2046,H_2098,H_2190,H_2226,L_2137,L_2170	9,8,7,21,11,11	WARS	1.3385	0.24828	0.95285	FALSE
novel_circ_0009702	21	345	exon:65038868-65039036,exon:65050603-65050780	H_2046,H_2098,H_2190,H_2226,L_2034,L_2037,L_2137,L_2170	37,42,24,19,7,12,11,14	EVL	1.6848	0.0064481	0.95285	TRUE
novel_circ_0009701	21	283	intergenic_region:64506308-64506379,intergenic_region:64508438-64508519,intergenic_region:64509973-64510104	L_2037	4	--	-2.45	0.47777	0.95285	FALSE
novel_circ_0006060	17	355	exon:72040810-72040926,exon:72044915-72045029,exon:72050853-72050978	H_2190,L_2034,L_2170	5,3,10	MAPK1	-0.50953	0.83152	0.97883	FALSE
novel_circ_0009707	21	297	exon:66798504-66798674,exon:66799997-66800124	H_2046	2	PPP2R5C	1.9256	0.58272	0.95285	FALSE
novel_circ_0009705	21	135	exon:6661538-6661673	L_2170	8	ADAMTS17	-2.7869	0.41749	0.95285	FALSE
novel_circ_0009704	21	277	exon:65359352-65359499,exon:65372927-65373057	H_2046,H_2098,H_2190,H_2226,L_2034,L_2037,L_2137,L_2170	30,12,12,25,21,11,27,22	WDR25	0.22748	0.73251	0.96518	FALSE
novel_circ_0001286	11	336	exon:14179248-14179393,exon:14179571-14179762	H_2098,H_2190,H_2226,L_2034,L_2037,L_2137,L_2170	108,19,19,22,8,55,32	XDH	0.14405	0.86485	0.98826	FALSE
novel_circ_0001287	11	430	exon:14183235-14183321,exon:14184253-14184340,exon:14184712-14184845,exon:14185574-14185698	H_2046,H_2098,H_2190,H_2226,L_2034,L_2037,L_2137,L_2170	9,37,10,28,19,15,24,29	XDH	-0.0080605	0.98942	0.99856	FALSE
novel_circ_0009709	21	358	exon:66798504-66798674,exon:66804334-66804406,exon:66809289-66809405	L_2037	7	PPP2R5C	-3.2639	0.34022	0.95285	FALSE
novel_circ_0009708	21	369	exon:66798504-66798674,exon:66799997-66800124,exon:66804334-66804406	H_2046,H_2098,H_2190,H_2226,L_2034,L_2037,L_2137,L_2170	17,16,21,6,3,16,12,22	PPP2R5C	0.54209	0.49497	0.95285	FALSE
novel_circ_0001282	11	74	exon:14175815-14175889	H_2046,H_2190,L_2034,L_2037,L_2137	5,5,8,11,15	XDH	-1.4005	0.34215	0.95285	FALSE
novel_circ_0018371	7	369	intergenic_region:2466660-2466735,intergenic_region:2468414-2468484,intergenic_region:2469846-2469935,intergenic_region:2470235-2470370	L_2037,L_2170	3,5	--	-3.0724	0.37007	0.95285	FALSE
novel_circ_0018372	7	330	intergenic_region:2466660-2466735,intergenic_region:2468414-2468484,intergenic_region:2469846-2469935,intergenic_region:2479632-2479728	H_2098,L_2137	7,3	--	0.70276	0.83592	0.97889	FALSE
novel_circ_0005489	16	325	intron:77805225-77805386,intron:77807076-77807240	L_2170	3	--	-1.4213	0.68629	0.95285	FALSE
novel_circ_0018373	7	438	exon:24980895-24981011,exon:24983035-24983238,exon:24983346-24983465	H_2226,L_2170	9,9	ISOC1	0.48617	0.86025	0.98784	FALSE
novel_circ_0000887	10	229	exon:77722799-77722914,exon:77737337-77737451	H_2046,H_2098,H_2226,L_2037,L_2170	3,8,8,7,2	FUT8	0.98098	0.56907	0.95285	FALSE
novel_circ_0020285	9	285	exon:82053741-82053897,exon:82076604-82076733	H_2046,H_2098,L_2034,L_2137,L_2170	11,6,5,17,13	UTRN	-0.72761	0.61612	0.95285	FALSE
novel_circ_0000885	10	427	exon:77662690-77663117	H_2046,H_2098,H_2190,H_2226,L_2037,L_2137	10,22,8,7,4,6	FUT8	2.1989	0.065023	0.95285	FALSE
novel_circ_0000884	10	517	exon:77620511-77620601,exon:77662690-77663117	H_2226,L_2137	6,15	FUT8	-1.4229	0.56731	0.95285	FALSE
novel_circ_0013582	2	331	intergenic_region:13426547-13426708,intergenic_region:13454553-13454723	H_2098,H_2226,L_2037,L_2170	21,3,3,12	--	0.64397	0.73003	0.96518	FALSE
novel_circ_0000889	10	422	exon:77812309-77812555,exon:77817355-77817531	H_2046,H_2098,H_2226,L_2037,L_2137	3,4,4,10,11	FUT8	-1.0346	0.5281	0.95285	FALSE
novel_circ_0020284	9	285	exon:82053741-82053897,exon:82076604-82076733	L_2170	7	UTRN	-2.5981	0.45072	0.95285	FALSE
novel_circ_0010168	22	259	exon:52459036-52459167,exon:52460674-52460802	H_2190	2	SETD2	1.9256	0.58272	0.95285	FALSE
novel_circ_0002484	12	129	exon:2509328-2509457	H_2190,L_2034,L_2170	5,5,6	DIAPH3	-0.41596	0.86314	0.98809	FALSE
novel_circ_0019257	8	257	exon:53760250-53760379,exon:53762815-53762943	H_2098,H_2226,L_2034,L_2037,L_2137,L_2170	4,8,13,6,5,5	GNAQ	-1.4037	0.29803	0.95285	FALSE
novel_circ_0002481	12	239	exon:2495049-2495288	H_2190,L_2034,L_2170	3,7,6	DIAPH3	-1.4731	0.54783	0.95285	FALSE
novel_circ_0018376	7	707	exon:25789211-25789351,exon:25790865-25790976,exon:25795469-25795568,exon:25810148-25810256,exon:25810833-25810943,exon:25812813-25812952	H_2046,H_2098,H_2190,H_2226,L_2034,L_2037,L_2137,L_2170	43,62,26,70,122,63,82,287	SLC12A2	-1.2029	0.0041348	0.95285	TRUE
novel_circ_0002483	12	348	intron:2509328-2509457,intron:2516179-2516398	H_2046	6	DIAPH3	3.5546	0.29935	0.95285	FALSE
novel_circ_0006303	18	267	exon:39336363-39336504,exon:39336689-39336815	H_2098,H_2190,L_2034	12,6,3	AP1G1	2.4627	0.27669	0.95285	FALSE
novel_circ_0018377	7	127	exon:25807143-25807270	L_2137	3	SLC12A2	-1.9699	0.57108	0.95285	FALSE
novel_circ_0002489	12	346	exon:25368834-25369180	H_2046,H_2098,H_2190,H_2226,L_2034,L_2037,L_2137,L_2170	12,58,6,5,5,17,34,3	-	0.22862	0.80126	0.97323	FALSE
novel_circ_0002488	12	346	intergenic_region:25368834-25369180	H_2098	6	--	2.638	0.44598	0.95285	FALSE
novel_circ_0009567	21	232	exon:54758823-54759055	H_2098	5	TOGARAM1	2.3837	0.49288	0.95285	FALSE
novel_circ_0009566	21	479	exon:54753196-54753486,exon:54798743-54798932	H_2226,L_2137	5,3	TOGARAM1	0.63627	0.85139	0.98575	FALSE
novel_circ_0009565	21	442	exon:54753196-54753486,exon:54769673-54769825	H_2190,H_2226,L_2034,L_2037	6,7,8,6	TOGARAM1	0.031046	0.98663	0.99817	FALSE
novel_circ_0009564	21	100	exon:54763316-54763416	H_2046,H_2190,H_2226,L_2034,L_2037	6,3,4,9,15	TOGARAM1	-0.67171	0.66975	0.95285	FALSE
novel_circ_0009562	21	495	exon:5300954-5301449	H_2046,H_2098,H_2190,H_2226,L_2034,L_2037,L_2137,L_2170	17,20,36,30,22,9,25,35	CHSY1	0.49941	0.41644	0.95285	FALSE
novel_circ_0006393	18	590	intergenic_region:49167834-49168424	H_2190	10	--	4.3634	0.14708	0.95285	FALSE
novel_circ_0018379	7	206	exon:25795469-25795568,exon:25800595-25800702	H_2046,L_2037	6,5	SLC12A2	0.59643	0.83364	0.97889	FALSE
novel_circ_0006399	18	312	exon:50001463-50001562,exon:50004098-50004311	H_2046,H_2098,H_2190,H_2226,L_2034,L_2037,L_2137,L_2170	22,73,46,35,23,37,29,36	ITPKC	0.61039	0.21427	0.95285	FALSE
novel_circ_0006398	18	288	exon:49964871-49965011,exon:49965940-49966014,exon:49966101-49966175	H_2098,H_2190,L_2170	4,3,7	NUMBL	0.55696	0.83499	0.97889	FALSE
novel_circ_0009569	21	253	exon:54763316-54763416,exon:54781066-54781219	H_2098	4	TOGARAM1	2.0741	0.55318	0.95285	FALSE
novel_circ_0009568	21	332	exon:54758823-54759055,exon:54763316-54763416	H_2098	7	TOGARAM1	2.8539	0.4082	0.95285	FALSE
novel_circ_0014428	3	374	exon:115320970-115321097,exon:115322632-115322787,exon:115330438-115330530	H_2098,H_2190,H_2226,L_2037	10,4,2,6	AGAP1	1.2032	0.55409	0.95285	FALSE
novel_circ_0014429	3	319	exon:115446821-115446979,exon:115484384-115484545	H_2046,H_2098	3,3	AGAP1	3.1595	0.3581	0.95285	FALSE
novel_circ_0014425	3	145	exon:115233846-115233904,exon:115240733-115240820	H_2098,L_2034,L_2170	6,8,3	AGAP1	-1.2359	0.62068	0.95285	FALSE
novel_circ_0014426	3	221	exon:115240733-115240820,exon:115271716-115271850	H_2046,H_2098,H_2190,H_2226,L_2034,L_2137,L_2170	2,10,3,3,7,9,8	AGAP1	-0.36969	0.76675	0.96789	FALSE
novel_circ_0014427	3	360	exon:115262105-115262190,exon:115265985-115266126,exon:115271716-115271850	H_2046,H_2098,H_2190,H_2226,L_2034,L_2037,L_2137,L_2170	9,5,26,13,18,4,13,5	AGAP1	0.70046	0.43321	0.95285	FALSE
novel_circ_0014420	3	128	exon:113241468-113241596	H_2098,L_2034,L_2037	2,7,4	USP40	-2.6533	0.31253	0.95285	FALSE
novel_circ_0014421	3	256	exon:113244094-113244237,exon:113251352-113251465	H_2098,H_2190	3,2	USP40	2.8407	0.41046	0.95285	FALSE
novel_circ_0014422	3	344	exon:113248589-113248753,exon:113251352-113251465,exon:113252891-113252958	H_2098	7	USP40	2.8539	0.4082	0.95285	FALSE
novel_circ_0014423	3	84	exon:113521338-113521422	L_2170	10	HJURP	-3.1033	0.36514	0.95285	FALSE
novel_circ_0000149	10	137	exon:12422492-12422629	L_2170	3	DPP8	-1.4213	0.68629	0.95285	FALSE
novel_circ_0005484	16	417	exon:77146198-77146338,exon:77152825-77152887,exon:77175370-77175478,exon:77176361-77176468	H_2046,H_2098,H_2226,L_2034,L_2037,L_2170	4,10,5,4,11,5	NEK7	-0.15185	0.91349	0.99074	FALSE
novel_circ_0002810	12	262	exon:76387050-76387201,exon:76389673-76389784	L_2137,L_2170	5,4	TM9SF2	-3.3212	0.32081	0.95285	FALSE
novel_circ_0020135	9	563	exon:69210713-69210841,exon:69217795-69217934,exon:69226153-69226289,exon:69232085-69232245	H_2046,H_2190,H_2226,L_2034,L_2037,L_2170	15,10,7,12,5,44	AKAP7	-0.21881	0.85388	0.98604	FALSE
novel_circ_0020134	9	267	exon:69210713-69210841,exon:69217795-69217934	H_2046,H_2226,L_2170	4,2,3	AKAP7	1.7779	0.54415	0.95285	FALSE
novel_circ_0020137	9	517	exon:69553975-69554155,exon:69557683-69557846,exon:69558472-69558646	H_2098,H_2226,L_2034,L_2170	7,10,3,12	MED23	0.36342	0.84823	0.98537	FALSE
novel_circ_0020136	9	386	exon:69551595-69551811,exon:69552251-69552421	H_2046,H_2098,H_2190,H_2226,L_2034,L_2037,L_2137,L_2170	7,16,8,7,10,15,7,9	MED23	-0.034661	0.96632	0.99817	FALSE
novel_circ_0020131	9	211	exon:68256560-68256709,exon:68280874-68280936	H_2098	3	L3MBTL3	1.7767	0.61274	0.95285	FALSE
novel_circ_0020130	9	444	exon:68246235-68246349,exon:68247946-68248048,exon:68256560-68256709,exon:68268287-68268366	H_2046,H_2098	3,5	L3MBTL3	3.4573	0.30677	0.95285	FALSE
novel_circ_0020133	9	215	exon:69048717-69048932	H_2190,L_2034,L_2170	3,12,12	EPB41L2	-2.3554	0.27029	0.95285	FALSE
novel_circ_0020139	9	200	exon:69566703-69566903	H_2046	6	MED23	3.5546	0.29935	0.95285	FALSE
novel_circ_0020138	9	142	exon:69559957-69560099	H_2098,L_2170	5,3	MED23	0.78116	0.82143	0.97569	FALSE
novel_circ_0005456	16	129	exon:76115042-76115171	L_2034,L_2170	3,6	ZBTB41	-3.1949	0.35078	0.95285	FALSE
novel_circ_0001750	11	295	exon:48770682-48770789,exon:48771946-48772031,exon:48772425-48772528	H_2190,L_2170	3,4	POLR1A	0.60894	0.85855	0.98702	FALSE
novel_circ_0001751	11	445	exon:48793081-48793335,exon:48798785-48798976	H_2098,L_2170	2,5	POLR1A	-0.90123	0.79443	0.97305	FALSE
novel_circ_0001752	11	594	exon:48793081-48793335,exon:48798785-48798976,exon:48815425-48815574	L_2170	4	POLR1A	-1.812	0.60344	0.95285	FALSE
novel_circ_0001753	11	281	exon:49008795-49008918,exon:49029167-49029325	H_2098,L_2037	6,4	ST3GAL5	0.0092965	0.99776	0.99891	FALSE
novel_circ_0001754	11	343	exon:49023643-49023986	H_2046,H_2098,H_2190,H_2226,L_2034,L_2037,L_2137,L_2170	6,47,7,24,7,29,40,11	ST3GAL5	-0.2196	0.77302	0.96844	FALSE
novel_circ_0001755	11	539	intron:49023643-49024182	H_2098	13	ST3GAL5	3.7277	0.27577	0.95285	FALSE
novel_circ_0001756	11	186	exon:49027768-49027954	H_2226	3	ST3GAL5	2.06	0.556	0.95285	FALSE
novel_circ_0001025	10	297	exon:86353234-86353426,exon:86353889-86353939,exon:86363052-86363107	H_2098,H_2190,H_2226,L_2034,L_2137,L_2170	9,3,4,6,2,6	NEK9	0.22885	0.88158	0.98928	FALSE
novel_circ_0001758	11	367	exon:49366900-49367042,exon:49377885-49378110	L_2170	4	USP39	-1.812	0.60344	0.95285	FALSE
novel_circ_0001759	11	557	exon:49374347-49374535,exon:49375415-49375482,exon:49376477-49376554,exon:49377885-49378110	H_2046,H_2098,H_2190,H_2226,L_2034,L_2170	2,9,4,8,9,25	USP39	-0.23668	0.85835	0.98702	FALSE
novel_circ_0001028	10	199	exon:86376775-86376901,exon:86383926-86383999	H_2098,H_2226,L_2034,L_2137,L_2170	9,6,8,6,7	TMED10	-0.64111	0.68661	0.95285	FALSE
novel_circ_0001029	10	184	exon:86383926-86383999,exon:86389171-86389282	L_2034	5	TMED10	-2.7366	0.4262	0.95285	FALSE
novel_circ_0002811	12	460	exon:76932933-76932969,exon:76953695-76953773,exon:76960422-76960524,exon:76964927-76965021,exon:76967319-76967469	H_2046,H_2098,H_2190,H_2226,L_2034,L_2037,L_2137,L_2170	11,15,6,12,9,15,8,12	PCCA	0.12009	0.87651	0.98928	FALSE
novel_circ_0016574	5	272	exon:34897777-34897907,exon:34915971-34916113	L_2137,L_2170	4,3	ANO6	-2.9687	0.38689	0.95285	FALSE
novel_circ_0003537	13	293	exon:76146797-76147090	H_2046,H_2098,H_2190,H_2226,L_2037,L_2137,L_2170	2,11,3,6,10,3,4	NCOA3	0.32342	0.80156	0.97323	FALSE
novel_circ_0016576	5	225	exon:34905801-34906026	H_2046,H_2190,L_2034,L_2037,L_2170	3,2,7,5,4	ANO6	-1.2124	0.50718	0.95285	FALSE
novel_circ_0016577	5	316	exon:34904288-34904385,exon:34912198-34912275,exon:34915971-34916113	H_2046,L_2137	7,11	ANO6	-0.26395	0.91606	0.99143	FALSE
novel_circ_0016570	5	310	exon:34883888-34883993,exon:34890391-34890596	L_2170	2	ANO6	-1.0803	0.75933	0.96518	FALSE
novel_circ_0016571	5	105	exon:34883888-34883993	H_2046,L_2034,L_2037,L_2170	6,7,11,2	ANO6	-1.3709	0.46829	0.95285	FALSE
novel_circ_0016573	5	142	exon:34915971-34916113	L_2034	7	ANO6	-3.2247	0.34619	0.95285	FALSE
novel_circ_0016579	5	384	exon:34912198-34912275,exon:34915971-34916113,exon:34924275-34924335,exon:34928963-34929068	H_2098,H_2226,L_2034,L_2137	6,3,3,3	ANO6	0.22242	0.9241	0.99208	FALSE
novel_circ_0003538	13	367	exon:76175473-76175665,exon:76182494-76182669	H_2098	11	SULF2	3.491	0.30835	0.95285	FALSE
novel_circ_0003539	13	239	exon:76232237-76232476	L_2037	3	SULF2	-2.0302	0.55894	0.95285	FALSE
novel_circ_0002221	11	307	exon:97795166-97795255,exon:97798118-97798210,exon:97816838-97816964	H_2190,L_2034	4,6	RALGPS1	-0.16185	0.95632	0.99783	FALSE
novel_circ_0002220	11	209	exon:97779661-97779744,exon:97816838-97816964	L_2037	4	RALGPS1	-2.45	0.47777	0.95285	FALSE
novel_circ_0002223	11	272	exon:98231327-98231494,exon:98232658-98232763	H_2046,H_2098,H_2190,H_2226,L_2034,L_2037,L_2137,L_2170	2.11476e+23	FAM129B	0.51962	0.082424	0.95285	FALSE
novel_circ_0002225	11	258	exon:98236001-98236129,exon:98239504-98239634	L_2037	3	FAM129B	-2.0302	0.55894	0.95285	FALSE
novel_circ_0002224	11	297	exon:98231327-98231494,exon:98239504-98239634	H_2098,H_2190,H_2226,L_2034,L_2170	18,16,6,7,13	FAM129B	1.3405	0.3312	0.95285	FALSE
novel_circ_0002227	11	162	exon:98507716-98507878	H_2098,L_2137	6,2	ENG	1.0582	0.75885	0.96518	FALSE
novel_circ_0002228	11	406	exon:98560295-98560701	H_2098,H_2226,L_2037	7,7,7	ST6GALNAC6	0.64122	0.77961	0.9698	FALSE
novel_circ_0005487	16	221	intron:77796446-77796506,intron:77805225-77805386	L_2170	4	--	-1.812	0.60344	0.95285	FALSE
novel_circ_0015398	4	594	intron:111965680-111966274	H_2046,H_2098,H_2190,H_2226,L_2034,L_2137,L_2170	19,16,15,32,22,8,30	CUL1	0.77897	0.35365	0.95285	FALSE
novel_circ_0003289	13	492	exon:51621695-51621928,exon:51628829-51628967,exon:51629852-51629973	L_2170	8	ATRN	-2.7869	0.41749	0.95285	FALSE
novel_circ_0003280	13	299	exon:51552199-51552313,exon:51560515-51560622,exon:51564115-51564193	H_2046,L_2037	7,10	ATRN	-0.18912	0.94025	0.99625	FALSE
novel_circ_0003281	13	282	exon:51552199-51552313,exon:51560515-51560622,exon:51581137-51581198	H_2098,H_2190,H_2226,L_2037,L_2137,L_2170	38,2,14,20,6,9	ATRN	0.3583	0.76915	0.96827	FALSE
novel_circ_0003285	13	230	exon:51610456-51610549,exon:51613563-51613700	H_2226	7	ATRN	3.2682	0.34125	0.95285	FALSE
novel_circ_0003286	13	325	exon:51598683-51598840,exon:51600404-51600482,exon:51641814-51641904	H_2098,H_2226,L_2170	4,6,10	ATRN	0.33246	0.89219	0.98928	FALSE
novel_circ_0005557	17	464	exon:13114230-13114313,exon:13116791-13116841,exon:13121700-13121746,exon:13122291-13122363,exon:13123428-13123509,exon:13125309-13125441	H_2046,H_2226,L_2170	3,4,7	OTUD4	0.70572	0.78784	0.97184	FALSE
novel_circ_0016144	4	403	exon:99401087-99401203,exon:99401412-99401549,exon:99403106-99403256	L_2170	14	NUP205	-3.5822	0.29413	0.95285	FALSE
novel_circ_0016147	4	99	exon:99415021-99415120	H_2098,H_2226,L_2034	5,9,3	NUP205	1.971	0.42366	0.95285	FALSE
novel_circ_0016146	4	236	exon:99415021-99415120,exon:99415559-99415696	H_2098,H_2190,L_2034	6,4,3	NUP205	1.677	0.51765	0.95285	FALSE
novel_circ_0016141	4	210	exon:99236944-99237068,exon:99241565-99241651	H_2226	2	CNOT4	1.6457	0.63966	0.95285	FALSE
novel_circ_0016143	4	462	exon:99249894-99250091,exon:99261086-99261351	L_2034	6	CNOT4	-3.0012	0.38157	0.95285	FALSE
novel_circ_0016142	4	124	exon:99236944-99237068	H_2190	6	CNOT4	3.6222	0.28999	0.95285	FALSE
novel_circ_0005555	17	576	exon:12787267-12787843	H_2046,H_2098,H_2190,H_2226,L_2034,L_2037,L_2137,L_2170	60,105,82,93,133,50,52,183	SMAD1	-0.040032	0.92278	0.99177	FALSE
novel_circ_0016149	4	191	exon:99441404-99441595	L_2170	4	NUP205	-1.812	0.60344	0.95285	FALSE
novel_circ_0016148	4	179	exon:99415021-99415120,exon:99430293-99430373	L_2037	5	NUP205	-2.7749	0.41955	0.95285	FALSE
novel_circ_0015175	3	334	exon:87543687-87544021	L_2170	13	OMA1	-3.4765	0.30894	0.95285	FALSE
novel_circ_0015174	3	223	exon:87506198-87506272,exon:87523546-87523695	H_2046,H_2098,H_2190,H_2226,L_2034,L_2037,L_2137,L_2170	33,38,10,20,18,38,17,36	OMA1	0.044823	0.93996	0.99617	FALSE
novel_circ_0015177	3	463	exon:87493613-87493841,exon:87499681-87499788,exon:87502358-87502486	H_2098,L_2170	2,3	OMA1	-0.19817	0.95497	0.9978	FALSE
novel_circ_0015171	3	518	exon:87489830-87490348	H_2098	6	OMA1	2.638	0.44598	0.95285	FALSE
novel_circ_0015173	3	202	exon:87502358-87502486,exon:87506198-87506272	H_2098,H_2190,H_2226,L_2034,L_2037,L_2137,L_2170	5,5,6,10,5,7,25	OMA1	-1.2928	0.22474	0.95285	FALSE
novel_circ_0015172	3	228	exon:87493613-87493841	H_2226	3	OMA1	2.06	0.556	0.95285	FALSE
novel_circ_0015179	3	548	exon:89490469-89490693,exon:89492086-89492173,exon:89494200-89494344,exon:89494922-89495015	H_2046,H_2190,L_2034,L_2137,L_2170	3,3,12,16,36	PRKAA2	-2.7682	0.044019	0.95285	TRUE
novel_circ_0015178	3	277	exon:87502358-87502486,exon:87523546-87523695	H_2226	7	OMA1	3.2682	0.34125	0.95285	FALSE
novel_circ_0005481	16	396	exon:77130316-77130400,exon:77146198-77146338,exon:77152825-77152887,exon:77154325-77154435	H_2046,H_2098,H_2190,H_2226,L_2034,L_2170	9,4,9,10,3,11	NEK7	1.7736	0.16655	0.95285	FALSE
novel_circ_0004714	15	299	exon:76737135-76737341,exon:76739811-76739904	H_2046,H_2098,H_2190,H_2226,L_2034,L_2137,L_2170	11,4,8,10,6,3,9	CKAP5	1.2996	0.24252	0.95285	FALSE
novel_circ_0005202	16	332	exon:57282658-57282739,exon:57283489-57283597,exon:57285888-57286031	H_2046,H_2098,H_2190,H_2226,L_2034,L_2037,L_2137,L_2170	15,10,8,10,14,9,14,13	COP1	0.011251	0.98822	0.99856	FALSE
novel_circ_0005804	17	374	exon:52262542-52262675,exon:52262863-52262953,exon:52269414-52269565	H_2098	6	SBNO1	2.638	0.44598	0.95285	FALSE
novel_circ_0008559	1	260	exon:87733589-87733723,exon:87740638-87740764	H_2226	7	MFN1	3.2682	0.34125	0.95285	FALSE
novel_circ_0008558	1	429	exon:87704108-87704270,exon:87705280-87705346,exon:87705454-87705655	H_2046,H_2098,H_2190,L_2034,L_2037,L_2170	13,16,3,28,23,33	GNB4	-1.2048	0.27025	0.95285	FALSE
novel_circ_0008889	20	239	exon:31578316-31578417,exon:31579384-31579522	H_2226	8	ZNF131	3.4593	0.31289	0.95285	FALSE
novel_circ_0008888	20	271	exon:31449081-31449246,exon:31450697-31450803	H_2098,H_2226,L_2034,L_2170	19,4,6,6	HMGCS1	0.74553	0.68965	0.95285	FALSE
novel_circ_0004509	15	284	exon:43156328-43156402,exon:43160161-43160253,exon:43160573-43160691	H_2190,H_2226,L_2170	5,2,6	ZNF143	1.1077	0.67037	0.95285	FALSE
novel_circ_0008883	20	88	exon:31221710-31221798	L_2170	4	NNT	-1.812	0.60344	0.95285	FALSE
novel_circ_0008882	20	203	exon:31240266-31240469	L_2034,L_2037	2,3	NNT	-2.7597	0.42218	0.95285	FALSE
novel_circ_0008881	20	229	exon:31234040-31234269	H_2098	3	NNT	1.7767	0.61274	0.95285	FALSE
novel_circ_0008880	20	275	exon:31218388-31218575,exon:31221710-31221798	H_2098,H_2190,H_2226,L_2034,L_2170	3,6,8,4,6	NNT	1.1299	0.50645	0.95285	FALSE
novel_circ_0008887	20	164	exon:31447261-31447425	H_2098,H_2226	7,3	HMGCS1	3.4965	0.29741	0.95285	FALSE
novel_circ_0008886	20	224	intron:31437640-31437700,intron:31447261-31447425	H_2098,H_2226,L_2034	4,2,2	HMGCS1	1.2128	0.71128	0.96415	FALSE
novel_circ_0008885	20	299	exon:312987-313110,exon:314074-314250	H_2098,L_2170	2,4	PANK3	-0.58891	0.86558	0.98826	FALSE
novel_circ_0008884	20	338	intron:31230663-31230880,intron:31231782-31231903	L_2170	6	NNT	-2.3806	0.49074	0.95285	FALSE
novel_circ_0005483	16	312	exon:77146198-77146338,exon:77152825-77152887,exon:77154325-77154435	H_2046,H_2098,H_2190,H_2226,L_2034,L_2037,L_2137,L_2170	19,8,4,7,16,3,12,8	NEK7	0.20536	0.82355	0.97614	FALSE
novel_circ_0017762	6	358	exon:67287614-67287712,exon:67291130-67291222,exon:67291517-67291685	H_2098,H_2226,L_2037,L_2170	13,5,9,4	FRYL	0.19026	0.91995	0.99156	FALSE
novel_circ_0017763	6	517	exon:67287614-67287712,exon:67291130-67291222,exon:67291517-67291685,exon:67295349-67295429,exon:67295814-67295893	H_2046,H_2098,H_2190,H_2226,L_2034,L_2037,L_2137,L_2170	17,36,15,12,16,11,29,20	FRYL	0.1762	0.78312	0.96986	FALSE
novel_circ_0017761	6	267	exon:67279810-67279918,exon:67295349-67295429,exon:67295814-67295893	H_2190,L_2170	9,7	FRYL	1.4064	0.59043	0.95285	FALSE
novel_circ_0017767	6	434	intergenic_region:67309293-67309389,intergenic_region:67310667-67310806,intergenic_region:67325140-67325339	H_2046,H_2190,H_2226,L_2037,L_2137,L_2170	6,5,9,6,8,8	--	0.23328	0.86125	0.98805	FALSE
novel_circ_0017764	6	260	exon:67291130-67291222,exon:67291517-67291685	H_2226,L_2034,L_2037	6,7,4	FRYL	-1.0095	0.67093	0.95285	FALSE
novel_circ_0017765	6	419	exon:67291130-67291222,exon:67291517-67291685,exon:67295349-67295429,exon:67295814-67295893	H_2098,L_2034,L_2037,L_2137,L_2170	9,9,6,7,18	FRYL	-2.3418	0.10024	0.95285	FALSE
novel_circ_0017769	6	130	intergenic_region:67376973-67377103	L_2170	5	--	-2.1244	0.54019	0.95285	FALSE
novel_circ_0004292	15	595	exon:17926643-17926819,exon:17931248-17931425,exon:17933356-17933443,exon:17936040-17936195	H_2046,H_2098,H_2190,H_2226,L_2034,L_2037,L_2137,L_2170	5,16,12,11,16,5,11,38	ATM	-0.38485	0.61859	0.95285	FALSE
novel_circ_0002480	12	368	exon:2495049-2495288,exon:2509328-2509457	H_2046,H_2098,H_2190,H_2226,L_2034,L_2037,L_2137,L_2170	11,21,16,15,17,4,6,34	DIAPH3	0.36769	0.62552	0.95285	FALSE
novel_circ_0000579	10	301	intergenic_region:50614649-50614950	L_2170	3	--	-1.4213	0.68629	0.95285	FALSE
novel_circ_0000578	10	224	intergenic_region:50607654-50607774,intergenic_region:50608368-50608472	H_2098,H_2226,L_2034,L_2170	2,4,6,14	--	-1.5529	0.44491	0.95285	FALSE
novel_circ_0000573	10	208	exon:49833244-49833357,exon:49841283-49841378	H_2226	2	ANXA2	1.6457	0.63966	0.95285	FALSE
novel_circ_0000572	10	286	exon:49829668-49829762,exon:49833244-49833357,exon:49837474-49837553	L_2170	4	ANXA2	-1.812	0.60344	0.95285	FALSE
novel_circ_0000571	10	157	exon:49811128-49811186,exon:49814386-49814485	H_2190,L_2037	2,6	ANXA2	-1.3031	0.68741	0.95285	FALSE
novel_circ_0000570	10	380	exon:49717519-49717780,exon:49718731-49718850	H_2226	9	ICE2	3.628	0.28919	0.95285	FALSE
novel_circ_0000577	10	349	exon:50564884-50564990,exon:50565877-50565944,exon:50566416-50566592	H_2046	5	BNIP2	3.2882	0.33821	0.95285	FALSE
novel_circ_0000576	10	240	exon:5040280-5040364,exon:5040504-5040660	H_2046,H_2098,L_2034	8,5,5	SIMC1	1.4683	0.5201	0.95285	FALSE
novel_circ_0019654	8	370	exon:9991009-9991137,exon:9991309-9991407,exon:9995892-9996036	H_2046,H_2098,H_2190,H_2226,L_2034,L_2137,L_2170	8,8,5,3,12,5,9	EXTL3	0.14242	0.90106	0.99006	FALSE
novel_circ_0019655	8	176	exon:99957095-99957271	L_2037	2	SVEP1	-1.3991	0.691	0.95285	FALSE
novel_circ_0014228	2	297	exon:96011758-96011858,exon:96014954-96014989,exon:96025954-96026116	H_2098,L_2170	2,7	CCNYL1	-1.3749	0.68897	0.95285	FALSE
novel_circ_0014229	2	376	exon:9650960-9651073,exon:9651899-9652057,exon:9652630-9652735	H_2098,L_2037,L_2137,L_2170	3,22,4,6	ITGAV	-3.6617	0.044839	0.95285	TRUE
novel_circ_0008778	20	176	exon:18638527-18638703	L_2170	2	DEPDC1B	-1.0803	0.75933	0.96518	FALSE
novel_circ_0019652	8	135	exon:99484037-99484151,exon:99485214-99485235	H_2226	6	PALM2	3.0478	0.37595	0.95285	FALSE
novel_circ_0019653	8	399	exon:10002613-10002740,exon:9991009-9991137,exon:9995892-9996036	H_2046,H_2098,H_2190,H_2226,L_2034,L_2037,L_2137,L_2170	26,31,15,16,16,33,8,25	EXTL3	0.27368	0.67106	0.95285	FALSE
novel_circ_0008775	20	135	intron:18598451-18598586	L_2034	3	DEPDC1B	-1.9935	0.56632	0.95285	FALSE
novel_circ_0014223	2	388	intergenic_region:95835593-95835741,intergenic_region:95836433-95836460,intergenic_region:95837156-95837369	L_2137,L_2170	5,2	--	-3.0495	0.37375	0.95285	FALSE
novel_circ_0008777	20	187	exon:18609759-18609806,exon:18613944-18614084	L_2170	3	DEPDC1B	-1.4213	0.68629	0.95285	FALSE
novel_circ_0008776	20	187	exon:18609759-18609806,exon:18613944-18614084	H_2046,H_2190	3,5	DEPDC1B	4.0113	0.17338	0.95285	FALSE
novel_circ_0008771	20	404	exon:18401562-18401686,exon:18409300-18409497,exon:18415448-18415531	L_2170	4	ERCC8	-1.812	0.60344	0.95285	FALSE
novel_circ_0008770	20	321	exon:18401562-18401686,exon:18409300-18409497	L_2137	6	ERCC8	-2.9762	0.38565	0.95285	FALSE
novel_circ_0014224	2	288	exon:95871285-95871431,exon:95882174-95882316	L_2170	5	CREB1	-2.1244	0.54019	0.95285	FALSE
novel_circ_0008772	20	327	intron:18461696-18461853,intron:18462572-18462742	H_2098	5	ELOVL7	2.3837	0.49288	0.95285	FALSE
novel_circ_0008083	1	214	exon:44586723-44586845,exon:44588130-44588222	H_2098	5	TBC1D23	2.3837	0.49288	0.95285	FALSE
novel_circ_0011080	24	309	exon:45854779-45854953,exon:45858048-45858183	H_2226,L_2137,L_2170	2,2,4	HAUS1	-1.1408	0.72976	0.96518	FALSE
novel_circ_0011083	24	334	intron:459861-459981,intron:465498-465591,intron:466156-466277	H_2190	5	ADNP2	3.3551	0.32816	0.95285	FALSE
novel_circ_0011082	24	782	exon:45950777-45951559	H_2190	26	C24H18orf25	5.7539	0.089876	0.95285	FALSE
novel_circ_0011085	24	393	exon:46439870-46439962,exon:46448622-46448740,exon:46452490-46452566,exon:46455488-46455595	H_2046	7	ST8SIA5	3.7795	0.26898	0.95285	FALSE
novel_circ_0011084	24	120	intron:459861-459981	L_2034	8	ADNP2	-3.4183	0.31731	0.95285	FALSE
novel_circ_0011087	24	171	exon:46547493-46547664	H_2190	3	PIAS2	2.6022	0.45243	0.95285	FALSE
novel_circ_0011086	24	304	exon:46547493-46547664,exon:46549943-46550076	H_2190	4	PIAS2	3.0271	0.37932	0.95285	FALSE
novel_circ_0008089	1	191	exon:44630241-44630334,exon:44633726-44633824	L_2137	4	NIT2	-2.3881	0.48935	0.95285	FALSE
novel_circ_0008088	1	321	exon:44592364-44592534,exon:44594443-44594485,exon:44596624-44596733	H_2098,H_2190,H_2226,L_2034,L_2037,L_2137,L_2170	24,5,5,2,13,4,9	TBC1D23	0.15185	0.89534	0.98948	FALSE
novel_circ_0012688	28	378	intergenic_region:31148060-31148169,intergenic_region:31150234-31150381,intergenic_region:31161208-31161330	H_2046,H_2098,L_2034,L_2170	5,4,3,2	--	1.0895	0.63614	0.95285	FALSE
novel_circ_0005306	16	490	exon:65754691-65754796,exon:65759095-65759229,exon:65764109-65764221,exon:65768471-65768510,exon:65769053-65769153	H_2098,H_2190,H_2226,L_2034,L_2037,L_2137,L_2170	11,3,9,8,7,3,14	EDEM3	-0.44458	0.69158	0.9531	FALSE
novel_circ_0018659	7	184	exon:61369130-61369314	L_2170	8	HMGXB3	-2.7869	0.41749	0.95285	FALSE
novel_circ_0018658	7	428	exon:61351421-61351722,exon:61352224-61352351	H_2098,H_2190,L_2170	5,2,10	HMGXB3	-0.090729	0.97211	0.99817	FALSE
novel_circ_0012682	28	69	exon:30642322-30642391	H_2098,L_2170	2,11	KAT6B	-2.0158	0.54234	0.95285	FALSE
novel_circ_0012683	28	214	exon:30765478-30765599,exon:30776288-30776381	L_2037,L_2170	3,7	KAT6B	-3.3395	0.31647	0.95285	FALSE
novel_circ_0012680	28	280	exon:30279115-30279287,exon:30282737-30282845	H_2098,H_2190,H_2226,L_2034,L_2137,L_2170	4,14,6,5,3,16	ADK	0.55176	0.68218	0.95285	FALSE
novel_circ_0018654	7	138	exon:61322505-61322643	H_2046	2	HMGXB3	1.9256	0.58272	0.95285	FALSE
novel_circ_0012686	28	249	intergenic_region:31148060-31148169,intergenic_region:31159535-31159675	L_2034,L_2170	5,5	--	-3.4552	0.28442	0.95285	FALSE
novel_circ_0012687	28	327	intergenic_region:31148060-31148169,intergenic_region:31159535-31159753	L_2037,L_2170	4,4	--	-3.1573	0.35663	0.95285	FALSE
novel_circ_0012684	28	162	intergenic_region:30999342-30999504	H_2046,H_2098,H_2190,H_2226,L_2034,L_2037,L_2170	10,16,4,11,10,4,11	--	0.88216	0.39225	0.95285	FALSE
novel_circ_0012685	28	366	intergenic_region:30993657-30993714,intergenic_region:30995086-30995133,intergenic_region:30998485-30998585,intergenic_region:30999342-30999504	H_2098,L_2170	3,6	--	-0.78514	0.81896	0.9751	FALSE
novel_circ_0010428	23	284	exon:28156876-28156973,exon:28157061-28157127,exon:28157240-28157361	H_2046,H_2098,H_2190,H_2226,L_2034,L_2037,L_2137,L_2170	4,40,27,26,22,38,34,15	VARS2	-0.16862	0.80027	0.97323	FALSE
novel_circ_0010429	23	264	exon:28156896-28156973,exon:28157061-28157127,exon:28157240-28157361	L_2137	8	VARS2	-3.3929	0.321	0.95285	FALSE
novel_circ_0010938	24	339	exon:32785437-32785546,exon:32796049-32796279	L_2037	10	LAMA3	-3.7807	0.25428	0.95285	FALSE
novel_circ_0010939	24	343	exon:32792330-32792443,exon:32796049-32796279	H_2046	4	LAMA3	2.9612	0.39015	0.95285	FALSE
novel_circ_0005824	17	463	exon:52953729-52953834,exon:52954974-52955048,exon:52958606-52958748,exon:52959646-52959788	H_2098,H_2190,H_2226,L_2034,L_2037,L_2137,L_2170	10,3,9,6,8,4,15	ZCCHC8	-0.52974	0.6336	0.95285	FALSE
novel_circ_0006835	19	305	intron:26640893-26640978,intron:26659665-26659814,intron:26660047-26660118	H_2098	6	PELP1	2.638	0.44598	0.95285	FALSE
novel_circ_0010932	24	286	exon:32752792-32752962,exon:32757111-32757227	H_2226	4	LAMA3	2.4693	0.47681	0.95285	FALSE
novel_circ_0010933	24	116	exon:32762270-32762386	L_2137	3	LAMA3	-1.9699	0.57108	0.95285	FALSE
novel_circ_0010930	24	170	exon:32752792-32752962	H_2226	2	LAMA3	1.6457	0.63966	0.95285	FALSE
novel_circ_0010931	24	261	exon:32746033-32746152,exon:32755912-32756054	L_2137	6	LAMA3	-2.9762	0.38565	0.95285	FALSE
novel_circ_0010424	23	378	exon:27659890-27660057,exon:27660175-27660246,exon:27660362-27660502	H_2098,H_2190,H_2226,L_2034,L_2037,L_2170	4,8,12,7,13,13	PRRC2A	-0.23594	0.8504	0.98549	FALSE
novel_circ_0010937	24	80	exon:32782424-32782504	H_2098	4	LAMA3	2.0741	0.55318	0.95285	FALSE
novel_circ_0010934	24	513	exon:32759558-32759660,exon:32760490-32760631,exon:32760877-32761031,exon:32762270-32762386	H_2046,H_2098,H_2190,H_2226,L_2037,L_2137,L_2170	18,16,35,26,35,28,13	LAMA3	0.54963	0.5167	0.95285	FALSE
novel_circ_0000168	10	256	exon:13236053-13236103,exon:13237420-13237626	H_2046,H_2190,L_2034,L_2037,L_2170	8,7,5,4,3	TIPIN	0.83731	0.61403	0.95285	FALSE
novel_circ_0000160	10	205	intergenic_region:12648555-12648631,intergenic_region:12650113-12650242	H_2098,L_2034,L_2170	4,5,5	--	-1.5291	0.57204	0.95285	FALSE
novel_circ_0000161	10	331	intergenic_region:12638496-12638827	H_2046,H_2098,H_2190,H_2226,L_2034,L_2037,L_2137	9,17,9,8,16,4,8	--	0.61511	0.55121	0.95285	FALSE
novel_circ_0000162	10	468	exon:12750131-12750326,exon:12750787-12750980,exon:12751913-12751993	H_2046,H_2098,H_2190,H_2226,L_2034,L_2037,L_2137,L_2170	19,16,9,8,6,14,9,23	RAB11A	0.30215	0.6922	0.95332	FALSE
novel_circ_0000163	10	310	exon:12750131-12750326,exon:12762581-12762696	H_2098,L_2170	4,2	RAB11A	0.81261	0.81589	0.9751	FALSE
novel_circ_0000164	10	195	exon:12750131-12750326	H_2226	8	RAB11A	3.4593	0.31289	0.95285	FALSE
novel_circ_0000166	10	457	exon:13235852-13236103,exon:13237420-13237626	L_2170	4	TIPIN	-1.812	0.60344	0.95285	FALSE
novel_circ_0000167	10	399	exon:13235910-13236103,exon:13237420-13237626	H_2190,L_2170	8,3	TIPIN	2.4129	0.3998	0.95285	FALSE
novel_circ_0005825	17	300	exon:52953729-52953834,exon:52954974-52955048,exon:52962595-52962716	H_2046,H_2098,H_2226,L_2037,L_2137,L_2170	4,6,13,17,4,8	ZCCHC8	-0.32528	0.80387	0.97323	FALSE
novel_circ_0011338	25	283	exon:1093038-1093215,exon:1114226-1114332	H_2098,H_2226,L_2137,L_2170	9,9,4,8	UNKL	0.6492	0.73392	0.96518	FALSE
novel_circ_0011333	25	375	exon:10759168-10759543	H_2046,H_2098,H_2190,H_2226,L_2034,L_2037,L_2137,L_2170	47,41,32,58,31,40,76,46	SNX29	0.062798	0.89708	0.98974	FALSE
novel_circ_0011330	25	332	exon:10751904-10752084,exon:10755336-10755406,exon:10775166-10775248	H_2046,H_2098,H_2226,L_2037,L_2170	3,6,4,7,7	SNX29	-0.0096561	0.99557	0.99869	FALSE
novel_circ_0011337	25	365	exon:10819722-10819785,exon:10820554-10820728,exon:10822202-10822330	H_2098,H_2226	9,3	SNX29	3.7362	0.23615	0.95285	FALSE
novel_circ_0011335	25	275	exon:10769390-10769508,exon:10772779-10772854,exon:10775166-10775248	H_2046,H_2098,H_2190,H_2226,L_2034,L_2037,L_2137	65,226,65,72,50,61,121	SNX29	0.74266	0.53698	0.95285	FALSE
novel_circ_0011334	25	157	exon:10772779-10772854,exon:10775166-10775248	L_2037	4	SNX29	-2.45	0.47777	0.95285	FALSE
novel_circ_0003543	13	316	exon:77139603-77139714,exon:77140242-77140447	L_2170	3	ARFGEF2	-1.4213	0.68629	0.95285	FALSE
novel_circ_0005602	17	322	exon:18500984-18501068,exon:18502354-18502592	H_2190,L_2037,L_2137,L_2170	4,4,5,4	ELF2	-1.1515	0.5891	0.95285	FALSE
novel_circ_0003542	13	373	exon:77137614-77137782,exon:77140242-77140447	H_2046,H_2226,L_2034,L_2037	10,12,4,5	ARFGEF2	1.3954	0.43436	0.95285	FALSE
novel_circ_0003541	13	146	exon:77119843-77119989	H_2098,H_2190	5,7	ARFGEF2	4.2827	0.11939	0.95285	FALSE
novel_circ_0003540	13	269	exon:76253591-76253860	H_2046,H_2098,H_2226,L_2037,L_2137,L_2170	4,25,20,7,13,12	SULF2	0.54488	0.64073	0.95285	FALSE
novel_circ_0010689	23	226	exon:52087903-52088027,exon:52097365-52097467	H_2226	3	EXOC2	2.06	0.556	0.95285	FALSE
novel_circ_0010684	23	237	exon:52071556-52071713,exon:52089434-52089514	L_2170	3	EXOC2	-1.4213	0.68629	0.95285	FALSE
novel_circ_0010685	23	250	exon:52079254-52079380,exon:52087903-52088027	H_2046,L_2137	3,7	EXOC2	-0.84951	0.7785	0.96976	FALSE
novel_circ_0010686	23	317	exon:52086454-52086567,exon:52087903-52088027,exon:52089434-52089514	L_2170	6	EXOC2	-2.3806	0.49074	0.95285	FALSE
novel_circ_0010687	23	420	exon:52086454-52086567,exon:52087903-52088027,exon:52096529-52096610,exon:52097365-52097467	L_2037,L_2170	6,6	EXOC2	-3.742	0.21249	0.95285	FALSE
novel_circ_0010680	23	499	exon:51263943-51264030,exon:51264564-51264867,exon:51265443-51265552	H_2098,H_2190,H_2226,L_2034,L_2137,L_2170	18,10,14,28,6,22	GMDS	-0.32038	0.77362	0.96844	FALSE
novel_circ_0010681	23	296	exon:51358423-51358615,exon:51359550-51359654	H_2098,H_2190,H_2226,L_2034,L_2137,L_2170	5,8,8,5,8,16	GMDS	-0.11913	0.92673	0.9927	FALSE
novel_circ_0010682	23	423	exon:51358423-51358615,exon:51359550-51359654,exon:51381618-51381745	H_2046,H_2098,H_2190,H_2226,L_2034,L_2137,L_2170	3,17,6,19,8,5,6	GMDS	1.286	0.22674	0.95285	FALSE
novel_circ_0010683	23	459	exon:52071556-52071713,exon:52076655-52076831,exon:52079254-52079380	H_2190,L_2137,L_2170	2,8,10	EXOC2	-2.5863	0.27635	0.95285	FALSE
novel_circ_0006252	18	339	exon:35481962-35482038,exon:35484044-35484171,exon:35490236-35490281,exon:35492580-35492671	H_2098,H_2190,H_2226,L_2037,L_2137,L_2170	14,7,15,8,15,3	DUS2	0.39573	0.75044	0.96518	FALSE
novel_circ_0003544	13	128	exon:77144078-77144206	H_2098	2	ARFGEF2	1.4043	0.6903	0.95285	FALSE
novel_circ_0005626	17	506	exon:28966768-28966955,exon:28968804-28968961,exon:28971079-28971164,exon:28981267-28981344	H_2098,H_2190,H_2226,L_2034,L_2137,L_2170	6,4,3,3,6,8	JADE1	-0.20607	0.89175	0.98928	FALSE
novel_circ_0005823	17	216	exon:52951737-52951811,exon:52959646-52959788	H_2046,H_2098,H_2190,H_2226,L_2034,L_2137,L_2170	13,9,9,7,7,14,7	ZCCHC8	0.70803	0.4895	0.95285	FALSE
novel_circ_0007385	19	263	exon:63269126-63269162,exon:63271914-63272141	L_2137	2	HELZ	-1.3985	0.69114	0.95285	FALSE
novel_circ_0007384	19	198	intron:63242404-63242602	H_2226	3	HELZ	2.06	0.556	0.95285	FALSE
novel_circ_0007387	19	404	exon:7725271-7725442,exon:7728101-7728334	L_2037	9	TRIM25	-3.6284	0.28781	0.95285	FALSE
novel_circ_0002452	12	271	exon:2233029-2233196,exon:2256757-2256861	L_2034,L_2170	2,3	DIAPH3	-2.3963	0.4878	0.95285	FALSE
novel_circ_0005048	16	431	exon:43299117-43299228,exon:43301135-43301200,exon:43303342-43303521,exon:43304366-43304442	H_2046,H_2098,H_2190,H_2226,L_2034,L_2037,L_2137,L_2170	10,13,6,14,10,16,4,11	-	0.18799	0.81835	0.9751	FALSE
novel_circ_0005820	17	250	exon:52894299-52894433,exon:52896680-52896796	H_2046	5	KNTC1	3.2882	0.33821	0.95285	FALSE
novel_circ_0006259	18	270	exon:35669291-35669561	H_2190	3	SLC7A6	2.6022	0.45243	0.95285	FALSE
novel_circ_0004086	14	413	exon:69276122-69276255,exon:69277929-69278031,exon:69279184-69279240,exon:69283401-69283523	H_2046,H_2098,H_2190,H_2226,L_2137,L_2170	2,8,5,13,5,16	NDUFAF6	0.78514	0.5586	0.95285	FALSE
novel_circ_0004085	14	101	exon:69275152-69275253	H_2226	3	NDUFAF6	2.06	0.556	0.95285	FALSE
novel_circ_0013798	2	534	exon:31541831-31542032,exon:31551933-31552030,exon:31552142-31552378	H_2046,H_2098,H_2190,H_2226,L_2034,L_2037,L_2137,L_2170	16,40,15,18,26,17,19,38	COBLL1	-0.036413	0.9483	0.99626	FALSE
novel_circ_0004082	14	335	exon:69271726-69271782,exon:69275152-69275253,exon:69279184-69279240,exon:69283401-69283523	H_2046,H_2098,L_2034,L_2037,L_2170	10,4,13,6,15	NDUFAF6	-0.89677	0.54373	0.95285	FALSE
novel_circ_0004081	14	87	intergenic_region:69061015-69061102	L_2170	5	--	-2.1244	0.54019	0.95285	FALSE
novel_circ_0004080	14	218	exon:67975123-67975270,exon:67975651-67975722	H_2190	4	MTERF3	3.0271	0.37932	0.95285	FALSE
novel_circ_0003947	14	603	exon:48719082-48719685	H_2046,H_2098,H_2190,H_2226,L_2034,L_2037,L_2137,L_2170	55,57,85,90,143,47,74,192	TRPS1	-0.34094	0.44383	0.95285	FALSE
novel_circ_0013792	2	232	exon:30562991-30563122,exon:30563322-30563423	L_2137,L_2170	2,2	GALNT3	-2.1236	0.54033	0.95285	FALSE
novel_circ_0013791	2	135	exon:30560800-30560935	H_2190	3	GALNT3	2.6022	0.45243	0.95285	FALSE
novel_circ_0013790	2	232	exon:30562991-30563122,exon:30563322-30563423	L_2170	9	GALNT3	-2.9538	0.38935	0.95285	FALSE
novel_circ_0013796	2	188	exon:31529131-31529319	H_2046,H_2098,H_2226,L_2037,L_2170	2,13,3,6,2	COBLL1	0.94029	0.60664	0.95285	FALSE
novel_circ_0013794	2	410	exon:30943954-30944160,exon:30944301-30944442,exon:30945964-30946027	H_2098,L_2137	6,8	SCN2A	-0.91933	0.75202	0.96518	FALSE
novel_circ_0005268	16	63	exon:62049431-62049494	H_2098,H_2190	4,6	KIAA1614	4.0346	0.16699	0.95285	FALSE
novel_circ_0001104	10	505	exon:9483295-9483423,exon:9488174-9488333,exon:9498677-9498778,exon:9501395-9501512	H_2046,H_2098,H_2190,H_2226,L_2034,L_2037,L_2137,L_2170	2,15,5,10,8,12,16,21	SCAMP1	-0.77605	0.34694	0.95285	FALSE
novel_circ_0005806	17	328	exon:52272208-52272405,exon:52273705-52273836	H_2098	2	SBNO1	1.4043	0.6903	0.95285	FALSE
novel_circ_0001336	11	177	exon:15190159-15190336	H_2190,H_2226,L_2034,L_2137,L_2170	3,4,5,6,2	TTC27	-0.67445	0.71761	0.96518	FALSE
novel_circ_0001337	11	310	exon:15190159-15190336,exon:15221921-15222054	H_2098,L_2170	7,7	TTC27	0.075847	0.9809	0.99817	FALSE
novel_circ_0001334	11	446	exon:15190159-15190336,exon:15193017-15193146,exon:15199693-15199833	H_2046,H_2098	3,3	TTC27	3.1595	0.3581	0.95285	FALSE
novel_circ_0013249	2	321	exon:104143323-104143445,exon:104158210-104158272,exon:104163427-104163564	L_2170	7	XRCC5	-2.5981	0.45072	0.95285	FALSE
novel_circ_0013248	2	96	exon:104090749-104090845	H_2098,H_2226,L_2037	4,3,4	PECR	0.43049	0.87935	0.98928	FALSE
novel_circ_0001569	11	383	exon:30774984-30775085,exon:30778306-30778400,exon:30781025-30781077,exon:30786841-30786977	H_2190,H_2226	7,6	PPP1R21	4.4988	0.086096	0.95285	FALSE
novel_circ_0001568	11	451	exon:30764868-30764936,exon:30767991-30768137,exon:30774984-30775085,exon:30786841-30786977	H_2098,L_2170	6,7	PPP1R21	-0.1402	0.96566	0.99817	FALSE
novel_circ_0001567	11	188	exon:30699365-30699489,exon:30701700-30701764	H_2046,H_2098,H_2226,L_2037,L_2170	13,5,12,10,17	FOXN2	0.5454	0.70043	0.95834	FALSE
novel_circ_0001332	11	238	exon:15157259-15157420,exon:15159405-15159482	H_2226,L_2170	3,4	BIRC6	0.066772	0.98457	0.99817	FALSE
novel_circ_0013247	2	206	exon:104087615-104087725,exon:104090749-104090845	H_2098,H_2190,H_2226,L_2034,L_2137,L_2170	19,3,2,12,2,3	PECR	0.25384	0.86551	0.98826	FALSE
novel_circ_0013246	2	346	exon:104087615-104087725,exon:104090749-104090845,exon:104094672-104094731,exon:104097259-104097340	H_2098,H_2190	3,2	PECR	2.8407	0.41046	0.95285	FALSE
novel_circ_0001563	11	337	exon:30171067-30171211,exon:30171623-30171707,exon:30171841-30171950	H_2098,H_2190	4,3	FBXO11	3.3555	0.32809	0.95285	FALSE
novel_circ_0013240	2	533	exon:103425258-103425395,exon:103426596-103426727,exon:103428202-103428339,exon:103429321-103429449	H_2046,L_2170	2,13	FN1	-1.7585	0.56059	0.95285	FALSE
novel_circ_0001561	11	458	exon:30163721-30163858,exon:30163943-30164049,exon:30165524-30165656,exon:30165751-30165834	H_2046,H_2098,H_2190,H_2226,L_2137,L_2170	11,2,7,6,3,29	FBXO11	0.47545	0.72501	0.96518	FALSE
novel_circ_0013242	2	280	intergenic_region:103930033-103930164,intergenic_region:103933941-103934090	L_2037	3	--	-2.0302	0.55894	0.95285	FALSE
novel_circ_0013308	2	404	exon:111099031-111099170,exon:111102865-111102939,exon:111103982-111104173	H_2046,H_2098,H_2190,H_2226,L_2137,L_2170	4,12,8,14,16,9	ACSL3	0.77326	0.52293	0.95285	FALSE
novel_circ_0012022	26	220	exon:40884830-40884936,exon:40885354-40885468	H_2098,H_2226,L_2037	5,2,10	WDR11	-0.94819	0.69807	0.95734	FALSE
novel_circ_0001330	11	332	exon:15119118-15119282,exon:15120428-15120596	L_2034,L_2170	5,7	BIRC6	-3.6648	0.23107	0.95285	FALSE
novel_circ_0012023	26	507	exon:40888630-40888738,exon:40890075-40890137,exon:40891276-40891341,exon:40892095-40892272,exon:40892880-40892975	H_2046,H_2098,H_2190,H_2226,L_2034,L_2037,L_2137,L_2170	15,11,12,7,3,8,3,15	WDR11	1.0306	0.24766	0.95285	FALSE
novel_circ_0013301	2	334	exon:1107434-1107587,exon:1141354-1141535	H_2098	10	CYFIP1	3.3562	0.328	0.95285	FALSE
novel_circ_0013302	2	109	exon:111092231-111092340	L_2170	3	ACSL3	-1.4213	0.68629	0.95285	FALSE
novel_circ_0013303	2	286	exon:111090894-111091071,exon:111092231-111092340	H_2046,H_2098,H_2226,L_2034,L_2037,L_2137,L_2170	5,22,22,2,10,22,17	ACSL3	-0.10641	0.91542	0.99124	FALSE
novel_circ_0013304	2	138	exon:111093192-111093330	H_2046,L_2170	4,2	ACSL3	1.6997	0.62104	0.95285	FALSE
novel_circ_0013305	2	261	exon:111093192-111093330,exon:111096253-111096376	H_2046,H_2098,H_2226,L_2037,L_2137,L_2170	3,9,5,10,10,5	ACSL3	-0.6625	0.62679	0.95285	FALSE
novel_circ_0013306	2	329	exon:111093192-111093330,exon:111103982-111104173	L_2170	11	ACSL3	-3.2387	0.34404	0.95285	FALSE
novel_circ_0013307	2	382	exon:111097114-111097185,exon:111099031-111099170,exon:111101074-111101246	L_2137	5	ACSL3	-2.7119	0.43051	0.95285	FALSE
novel_circ_0016965	5	176	exon:81295523-81295699	H_2046,H_2098,H_2190,H_2226,L_2034,L_2037,L_2137,L_2170	7,5,9,9,10,2,3,3	CCDC91	0.95409	0.36653	0.95285	FALSE
novel_circ_0012021	26	499	exon:40884830-40884936,exon:40885354-40885468,exon:40885840-40886011,exon:40888630-40888738	H_2046,H_2098,H_2190,H_2226,L_2037,L_2137,L_2170	12,14,3,13,21,14,6	WDR11	0.06417	0.9498	0.9966	FALSE
novel_circ_0016962	5	407	intergenic_region:80315366-80315545,intergenic_region:80337456-80337684	H_2046,L_2170	5,6	--	0.71394	0.81473	0.9751	FALSE
novel_circ_0016961	5	175	exon:80318414-80318589	H_2190	2	FAR2	1.9256	0.58272	0.95285	FALSE
novel_circ_0016960	5	399	intergenic_region:80297839-80298010,intergenic_region:80337456-80337684	H_2046,L_2037,L_2170	6,5,7	--	-0.33291	0.88671	0.98928	FALSE
novel_circ_0018701	7	364	exon:69404403-69404567,exon:69407094-69407190,exon:69407726-69407830	H_2190,L_2170	2,3	CLINT1	0.32313	0.92623	0.9926	FALSE
novel_circ_0004290	15	383	exon:17924909-17925050,exon:17933356-17933443,exon:17936040-17936195	H_2046,H_2098,H_2190,H_2226,L_2034,L_2037,L_2137,L_2170	11,36,7,23,26,8,5,30	ATM	0.2425	0.7399	0.96518	FALSE
novel_circ_0012027	26	292	exon:41505953-41506076,exon:41518465-41518634	H_2046,H_2098,H_2190,H_2226,L_2034,L_2037,L_2137,L_2170	14,20,13,15,13,9,10,7	FGFR2	0.78667	0.2806	0.95285	FALSE
novel_circ_0012024	26	304	exon:40890075-40890137,exon:40891276-40891341,exon:40892095-40892272	H_2046,H_2190,H_2226,L_2034,L_2137	6,2,12,4,3	WDR11	1.6367	0.33505	0.95285	FALSE
novel_circ_0017505	6	434	exon:37333306-37333512,exon:37333937-37334165	H_2046,H_2098,H_2190,H_2226,L_2034,L_2137,L_2170	17,8,8,5,14,7,21	NCAPG	0.29948	0.76719	0.96789	FALSE
novel_circ_0016052	4	407	exon:93913488-93913709,exon:93919744-93919791,exon:93921583-93921722	H_2098,H_2190,H_2226,L_2034,L_2037,L_2137,L_2170	13,4,9,8,15,7,8	KLHDC10	-0.63788	0.53845	0.95285	FALSE
novel_circ_0016051	4	150	exon:93918098-93918182,exon:93919048-93919114	H_2226,L_2034,L_2037,L_2170	4,6,6,9	KLHDC10	-2.2646	0.24733	0.95285	FALSE
novel_circ_0016050	4	83	exon:93828992-93829075	H_2098,H_2190,H_2226,L_2034,L_2137,L_2170	13,4,5,4,11,3	ZC3HC1	0.17742	0.90002	0.98974	FALSE
novel_circ_0016057	4	179	exon:94052525-94052606,exon:94054367-94054465	H_2098	2	CPA4	1.4043	0.6903	0.95285	FALSE
novel_circ_0016056	4	241	exon:93979800-93980041	H_2098,L_2034,L_2170	4,4,3	TMEM209	-1.0721	0.71553	0.96438	FALSE
novel_circ_0005120	16	466	exon:50376661-50376864,exon:50377025-50377118,exon:50379025-50379195	H_2098	9	PLCH2	3.2074	0.3506	0.95285	FALSE
novel_circ_0016055	4	241	exon:93979800-93980041	L_2170	5	TMEM209	-2.1244	0.54019	0.95285	FALSE
novel_circ_0016054	4	175	exon:93970986-93971161	H_2098,H_2190,L_2034	4,4,2	TMEM209	2.0503	0.46419	0.95285	FALSE
novel_circ_0000007	10	484	intron:100242505-100242989	H_2046,H_2098,H_2190,H_2226,L_2034,L_2037,L_2137,L_2170	5,10,14,12,17,6,3,12	PTPN21	0.3414	0.69746	0.95714	FALSE
novel_circ_0017352	6	388	exon:18916074-18916188,exon:18917890-18917963,exon:18922756-18922897,exon:18928287-18928347	L_2137	9	TBCK	-3.5634	0.29673	0.95285	FALSE
novel_circ_0019881	9	121	exon:33933490-33933611	H_2098	2	ZUP1	1.4043	0.6903	0.95285	FALSE
novel_circ_0007925	1	273	exon:157325901-157325993,exon:157327297-157327478	H_2190	4	KAT2B	3.0271	0.37932	0.95285	FALSE
novel_circ_0019882	9	121	exon:33933490-33933611	H_2046,H_2226,L_2170	6,14,3	ZUP1	3.2846	0.13478	0.95285	FALSE
novel_circ_0019885	9	460	exon:34282361-34282568,exon:34289731-34289984	H_2046,H_2098,H_2190,H_2226,L_2034,L_2037,L_2137,L_2170	12,30,6,5,8,3,20,2	DSE	0.6082	0.52733	0.95285	FALSE
novel_circ_0019884	9	446	exon:34282361-34282568,exon:34285407-34285646	H_2098	2	DSE	1.4043	0.6903	0.95285	FALSE
novel_circ_0005028	16	307	exon:42440907-42441069,exon:42441185-42441330	L_2170	8	MTOR	-2.7869	0.41749	0.95285	FALSE
novel_circ_0019886	9	207	intron:34282361-34282568	L_2170	2	DSE	-1.0803	0.75933	0.96518	FALSE
novel_circ_0019889	9	529	exon:34323972-34324440,exon:34325927-34325988	L_2037	6	DSE	-3.04	0.37527	0.95285	FALSE
novel_circ_0019888	9	468	exon:34323972-34324440	H_2046,H_2098,H_2190,H_2226,L_2034,L_2137	4,19,9,6,9,15	DSE	0.59332	0.63206	0.95285	FALSE
novel_circ_0002036	11	344	exon:75174863-75175048,exon:75189850-75190009	L_2034,L_2170	5,8	ATAD2B	-3.7591	0.20855	0.95285	FALSE
novel_circ_0005025	16	366	exon:42011476-42011709,exon:42018045-42018178	H_2098	5	FBXO6	2.3837	0.49288	0.95285	FALSE
novel_circ_0002030	11	273	exon:75139260-75139348,exon:75174863-75175048	H_2098,H_2190,L_2137	5,3,7	ATAD2B	0.1175	0.96231	0.99783	FALSE
novel_circ_0015249	3	410	exon:94051339-94051443,exon:94060897-94060979,exon:94062041-94062265	H_2046,H_2226,L_2037	4,6,5	ZFYVE9	1.061	0.65984	0.95285	FALSE
novel_circ_0002032	11	311	exon:75151126-75151437	L_2170	5	ATAD2B	-2.1244	0.54019	0.95285	FALSE
novel_circ_0002033	11	311	exon:75151126-75151437	L_2037,L_2137,L_2170	5,6,5	ATAD2B	-4.2498	0.07572	0.95285	FALSE
novel_circ_0015248	3	497	exon:94024235-94024340,exon:94027222-94027384,exon:94029956-94030036,exon:94032135-94032285	H_2046,L_2034,L_2137	7,5,7	ZFYVE9	-0.40574	0.85563	0.98696	FALSE
novel_circ_0009918	22	359	exon:21559666-21559861,exon:21565603-21565767	H_2046	8	ITPR1	3.9729	0.22833	0.95285	FALSE
novel_circ_0009919	22	390	exon:21565603-21565767,exon:21585856-21585960,exon:21587316-21587438	L_2037	7	ITPR1	-3.2639	0.34022	0.95285	FALSE
novel_circ_0009916	22	96	exon:21205222-21205318	H_2226	5	EDEM1	2.7874	0.41963	0.95285	FALSE
novel_circ_0007693	1	184	exon:137094958-137095142	H_2098,H_2226,L_2037	3,5,2	DNAJC13	1.7513	0.55425	0.95285	FALSE
novel_circ_0009915	22	352	intergenic_region:20659475-20659705,intergenic_region:20661187-20661309	H_2046,L_2037,L_2137,L_2170	6,33,19,5	--	-2.8648	0.24099	0.95285	FALSE
novel_circ_0009912	22	405	exon:19087274-19087428,exon:19091538-19091648,exon:19094417-19094558	L_2034,L_2037,L_2170	2,3,14	GRM7	-4.2338	0.082583	0.95285	FALSE
novel_circ_0009913	22	320	intron:19274555-19274771,intron:19293657-19293761	H_2046,L_2037,L_2170	12,7,6	GRM7	0.4848	0.81697	0.9751	FALSE
novel_circ_0009910	22	465	exon:1798295-1798401,exon:1803592-1803679,exon:1805361-1805518,exon:1807367-1807482	H_2190,H_2226,L_2170	3,4,7	SLC4A7	0.73837	0.77721	0.96916	FALSE
novel_circ_0009911	22	227	exon:1826350-1826496,exon:1834652-1834733	L_2034,L_2170	2,2	SLC4A7	-2.1378	0.53754	0.95285	FALSE
novel_circ_0007923	1	317	exon:157303469-157303595,exon:157335137-157335328	L_2170	2	KAT2B	-1.0803	0.75933	0.96518	FALSE
novel_circ_0007922	1	452	exon:157303469-157303595,exon:157321503-157321648,exon:157327297-157327478	L_2170	8	KAT2B	-2.7869	0.41749	0.95285	FALSE
novel_circ_0000766	10	108	intron:67147479-67147587	L_2170	6	SAMD4A	-2.3806	0.49074	0.95285	FALSE
novel_circ_0000764	10	275	exon:65710711-65710858,exon:65711904-65712032	H_2098,H_2190,L_2034	4,2,8	DDHD1	-0.55746	0.82718	0.97735	FALSE
novel_circ_0000762	10	313	exon:65705316-65705422,exon:65706677-65706783,exon:65713905-65714006	H_2098,H_2190,H_2226,L_2034	5,4,5,5	DDHD1	1.4338	0.48784	0.95285	FALSE
novel_circ_0017359	6	451	exon:18917890-18917963,exon:18922756-18922897,exon:18935728-18935866,exon:18938630-18938729	H_2098,H_2226,L_2170	9,6,6	TBCK	1.5364	0.52111	0.95285	FALSE
novel_circ_0000760	10	75	exon:65693795-65693870	H_2098,H_2190,L_2137,L_2170	6,2,6,9	DDHD1	-0.77999	0.70672	0.96103	FALSE
novel_circ_0000761	10	487	exon:65705316-65705422,exon:65706677-65706783,exon:65710711-65710858,exon:65711904-65712032	H_2098,H_2226,L_2170	10,9,6	DDHD1	1.8981	0.39818	0.95285	FALSE
novel_circ_0000768	10	518	exon:67199994-67200512	H_2046,H_2098,H_2190,H_2226,L_2034,L_2037,L_2137,L_2170	2.74598e+23	SAMD4A	-0.46677	0.047225	0.95285	TRUE
novel_circ_0000769	10	263	exon:67234058-67234321	H_2226	4	SAMD4A	2.4693	0.47681	0.95285	FALSE
novel_circ_0006113	18	326	exon:13229123-13229198,exon:13233315-13233474,exon:13234476-13234568	H_2098,H_2190,H_2226,L_2137,L_2170	9,9,2,12,19	KLHDC4	-0.26497	0.86008	0.98784	FALSE
novel_circ_0006112	18	92	intron:13234476-13234568	L_2034	3	KLHDC4	-1.9935	0.56632	0.95285	FALSE
novel_circ_0015247	3	109	exon:94009535-94009593,exon:94009788-94009839	H_2046,H_2098,H_2190,L_2170	9,4,2,5	CC2D1B	2.3154	0.25443	0.95285	FALSE
novel_circ_0007928	1	234	exon:157367254-157367368,exon:157368847-157368883,exon:157369283-157369367	H_2046,L_2137,L_2170	3,8,2	KAT2B	-1.2769	0.62131	0.95285	FALSE
novel_circ_0006110	18	434	exon:12938355-12938429,exon:12938988-12939155,exon:12939742-12939859,exon:12943726-12943802	H_2046,H_2190,H_2226,L_2034,L_2037,L_2137,L_2170	27,18,19,43,5,8,59	FBXO31	-0.29855	0.74781	0.96518	FALSE
novel_circ_0012309	27	263	intron:29120158-29120315,intron:29132081-29132187	H_2190	3	FUT10	2.6022	0.45243	0.95285	FALSE
novel_circ_0012308	27	157	exon:29120158-29120315	H_2098,L_2034,L_2170	6,3,21	FUT10	-1.9512	0.38119	0.95285	FALSE
novel_circ_0012307	27	126	intron:28644086-28644212	H_2190,H_2226	3,3	NRG1	3.3599	0.32744	0.95285	FALSE
novel_circ_0012306	27	332	exon:28644086-28644212,exon:28647958-28648164	H_2098,H_2226	5,6	NRG1	3.74	0.23381	0.95285	FALSE
novel_circ_0017153	6	517	intergenic_region:101781289-101781652,intergenic_region:101781884-101782038	H_2098,H_2226,L_2137	10,2,11	--	-0.31394	0.89084	0.98928	FALSE
novel_circ_0012304	27	215	intron:28554883-28555037,intron:28556427-28556488	H_2098	2	NRG1	1.4043	0.6903	0.95285	FALSE
novel_circ_0012302	27	356	intergenic_region:28486702-28486823,intergenic_region:28496231-28496281,intergenic_region:28498297-28498347,intergenic_region:28523318-28523453	H_2098,H_2190,H_2226,L_2037,L_2170	10,4,3,7,6	--	0.43464	0.79686	0.97319	FALSE
novel_circ_0012300	27	362	intergenic_region:28476392-28476569,intergenic_region:28498297-28498347,intergenic_region:28523318-28523453	H_2226	2	--	1.6457	0.63966	0.95285	FALSE
novel_circ_0017483	6	318	intron:36096170-36096252,intron:36097607-36097673,intron:36105051-36105140,intron:36105232-36105313	H_2098	4	HERC3	2.0741	0.55318	0.95285	FALSE
novel_circ_0000076	10	162	exon:102993788-102993950	H_2190,H_2226	3,4	SPG11	3.5416	0.28471	0.95285	FALSE
novel_circ_0017481	6	314	exon:36096170-36096252,exon:36097607-36097673,exon:36100092-36100258	H_2098,H_2226,L_2037,L_2137,L_2170	13,2,3,5,6	HERC3	-0.12952	0.94194	0.99626	FALSE
novel_circ_0020676	X	202	exon:2596547-2596685,exon:2598230-2598294	L_2137	7	WDR44	-3.1996	0.35006	0.95285	FALSE
novel_circ_0017486	6	388	exon:36138338-36138429,exon:36140000-36140221,exon:36141345-36141421	H_2098	6	HERC3	2.638	0.44598	0.95285	FALSE
novel_circ_0017484	6	375	exon:36097607-36097673,exon:36100092-36100258,exon:36101521-36101664	H_2098,H_2190,H_2226,L_2034,L_2037,L_2137,L_2170	32,4,11,7,20,16,12	HERC3	-0.43787	0.64643	0.95285	FALSE
novel_circ_0006647	19	374	exon:15087799-15087967,exon:15090413-15090619	H_2046,H_2098,H_2226,L_2037,L_2137,L_2170	7,11,7,5,4,9	LIG3	0.61856	0.64311	0.95285	FALSE
novel_circ_0006646	19	411	exon:15087799-15087967,exon:15088484-15088561,exon:15088666-15088832	H_2046,H_2098,H_2190,H_2226,L_2034,L_2037,L_2137,L_2170	44,166,50,28,47,33,29,111	LIG3	0.53386	0.28708	0.95285	FALSE
novel_circ_0017489	6	249	exon:36313563-36313633,exon:36314066-36314132,exon:36329194-36329307	H_2098,H_2190,L_2034,L_2170	7,2,7,2	HERC6	-0.14177	0.94877	0.99641	FALSE
novel_circ_0017488	6	297	exon:36291895-36291971,exon:36296481-36296702	H_2098,H_2226,L_2137	4,2,2	HERC5	1.2125	0.71183	0.96438	FALSE
novel_circ_0006643	19	245	exon:14740483-14740728	H_2098,H_2226,L_2034,L_2037,L_2137	7,7,3,4,3	AP2B1	0.17344	0.92341	0.99208	FALSE
novel_circ_0006642	19	485	exon:14740483-14740728,exon:14742405-14742540,exon:14747360-14747465	H_2098	4	AP2B1	2.0741	0.55318	0.95285	FALSE
novel_circ_0006641	19	380	exon:14740483-14740728,exon:14742405-14742540	H_2098	3	AP2B1	1.7767	0.61274	0.95285	FALSE
novel_circ_0006640	19	190	exon:14727864-14728054	L_2170	4	AP2B1	-1.812	0.60344	0.95285	FALSE
novel_circ_0019381	8	139	exon:70576706-70576750,exon:70576897-70576992	H_2098,L_2170	4,4	ENTPD4	0.080871	0.98131	0.99817	FALSE
novel_circ_0000072	10	98	exon:1024545-1024643	H_2046,H_2098,H_2190,H_2226,L_2034,L_2037,L_2137,L_2170	78,117,59,75,75,53,71,125	DCP2	0.22602	0.52065	0.95285	FALSE
novel_circ_0013875	2	321	exon:37709804-37709994,exon:37710105-37710236	H_2046,L_2137	5,4	PKP4	0.71642	0.81407	0.9751	FALSE
novel_circ_0013872	2	188	exon:37302256-37302335,exon:37324801-37324910	L_2170	3	TANC1	-1.4213	0.68629	0.95285	FALSE
novel_circ_0013873	2	125	exon:37710111-37710236	H_2046,H_2226,L_2170	4,7,2	PKP4	2.8509	0.27257	0.95285	FALSE
novel_circ_0013870	2	388	exon:37271510-37271710,exon:37302256-37302335,exon:37324801-37324910	H_2046,H_2098,H_2190,H_2226,L_2037,L_2137,L_2170	2,13,2,17,16,26,10	TANC1	-0.69947	0.5161	0.95285	FALSE
novel_circ_0013871	2	279	intron:37271510-37271710,intron:37302256-37302335	L_2037,L_2137	2,9	TANC1	-3.8642	0.18921	0.95285	FALSE
novel_circ_0000071	10	322	exon:102392756-102392924,exon:102397904-102398058	H_2046,H_2098,H_2190,H_2226,L_2034,L_2037,L_2137,L_2170	18,14,13,16,23,24,19,9	TTC7B	-0.1567	0.82073	0.97556	FALSE
novel_circ_0002904	13	300	exon:12249101-12249246,exon:12274312-12274467	L_2034,L_2170	3,5	DHTKD1	-3.0537	0.37306	0.95285	FALSE
novel_circ_0017348	6	118	exon:17523472-17523590	H_2098,H_2190,H_2226,L_2170	6,3,8,3	PAPSS1	2.8658	0.17738	0.95285	FALSE
novel_circ_0004860	16	326	exon:29166255-29166441,exon:29174954-29175094	H_2226,L_2037,L_2137,L_2170	4,6,6,15	ACBD3	-2.5356	0.17473	0.95285	FALSE
novel_circ_0004863	16	258	exon:29298351-29298476,exon:29299750-29299883	H_2098	3	LIN9	1.7767	0.61274	0.95285	FALSE
novel_circ_0004004	14	460	exon:62783009-62783103,exon:62787668-62787712,exon:62810250-62810361,exon:62815250-62815406,exon:62818164-62818219	H_2046,H_2098,H_2190,H_2226,L_2034,L_2037,L_2137,L_2170	21,82,30,57,12,31,35,51	GRHL2	0.65683	0.19757	0.95285	FALSE
novel_circ_0004864	16	406	exon:29372991-29373074,exon:29375902-29376030,exon:29379045-29379240	H_2226	4	PARP1	2.4693	0.47681	0.95285	FALSE
novel_circ_0004866	16	530	exon:2942155-2942268,exon:2943882-2944014,exon:2944453-2944609,exon:2944956-2945085	H_2046,H_2098,H_2190,H_2226,L_2034,L_2037,L_2137,L_2170	6,21,12,10,9,7,7,25	DSTYK	0.26136	0.73751	0.96518	FALSE
novel_circ_0004869	16	385	exon:2964548-2964933	H_2098,H_2190,H_2226,L_2034,L_2037,L_2170	9,5,4,7,8,17	DSTYK	-0.66279	0.61026	0.95285	FALSE
novel_circ_0004003	14	384	exon:62754501-62754640,exon:62755327-62755414,exon:62763171-62763329	H_2226,L_2170	2,5	GRHL2	-0.65983	0.84829	0.98537	FALSE
novel_circ_0005451	16	230	exon:76055137-76055222,exon:76055311-76055456	H_2190,H_2226,L_2034,L_2137	4,8,7,16	ASPM	-0.84504	0.6326	0.95285	FALSE
novel_circ_0004002	14	229	exon:62149382-62149498,exon:62159726-62159839	H_2098,H_2226	2,2	RRM2B	2.2829	0.51213	0.95285	FALSE
novel_circ_0004001	14	336	exon:62144591-62144746,exon:62164759-62164940	L_2170	8	RRM2B	-2.7869	0.41749	0.95285	FALSE
novel_circ_0004000	14	268	exon:62144591-62144746,exon:62159726-62159839	H_2046,H_2098,H_2190,L_2034,L_2137,L_2170	8,11,10,15,3,9	RRM2B	0.39326	0.75576	0.96518	FALSE
novel_circ_0019463	8	206	exon:77143676-77143882	H_2098,H_2190,L_2170	4,5,4	KIF27	1.8132	0.48818	0.95285	FALSE
novel_circ_0018033	6	380	exon:97846353-97846432,exon:97849098-97849249,exon:97855345-97855495	H_2098,H_2190,H_2226	2,2,3	COPS4	3.3603	0.28558	0.95285	FALSE
novel_circ_0019461	8	355	exon:77134041-77134196,exon:77159380-77159580	H_2098,L_2170	7,8	KIF27	-0.11193	0.97115	0.99817	FALSE
novel_circ_0019460	8	633	exon:77134041-77134196,exon:77135447-77135550,exon:77136029-77136198,exon:77143676-77143882	H_2190,H_2226,L_2034,L_2037,L_2137,L_2170	4,5,2,11,16,24	KIF27	-2.1903	0.078474	0.95285	FALSE
novel_circ_0011658	25	353	exon:39024319-39024483,exon:39027703-39027795,exon:39028234-39028331	L_2037,L_2137,L_2170	3,8,8	WIPI2	-4.4253	0.054923	0.95285	FALSE
novel_circ_0011659	25	242	exon:3903227-3903469	H_2046,H_2190,H_2226,L_2034,L_2137,L_2170	2,5,2,4,6,6	GLYR1	-0.33381	0.83409	0.97889	FALSE
novel_circ_0019465	8	384	exon:77168620-77169004	H_2098,H_2226,L_2034,L_2037,L_2137,L_2170	10,9,7,6,5,12	KIF27	-0.75013	0.55794	0.95285	FALSE
novel_circ_0016689	5	331	exon:47503472-47503626,exon:47509178-47509355	H_2098	6	HELB	2.638	0.44598	0.95285	FALSE
novel_circ_0008960	20	549	exon:37217155-37217293,exon:37218653-37218753,exon:37219196-37219276,exon:37220828-37221059	H_2046,H_2098,H_2190,H_2226,L_2034,L_2037,L_2137,L_2170	2,21,11,9,20,7,13,16	NIPBL	-0.3281	0.68712	0.95285	FALSE
novel_circ_0011655	25	242	exon:38944608-38944850	H_2098,H_2226,L_2034	3,8,6	TNRC18	0.64627	0.79055	0.97184	FALSE
novel_circ_0011656	25	366	exon:3895325-3895424,exon:3897796-3897869,exon:3898720-3898776,exon:3904016-3904154	H_2046,H_2098,H_2226,L_2034,L_2037,L_2137,L_2170	4,6,7,13,3,10,9	GLYR1	-1.0062	0.36854	0.95285	FALSE
novel_circ_0011657	25	293	exon:38955232-38955384,exon:38955637-38955778	L_2170	3	TNRC18	-1.4213	0.68629	0.95285	FALSE
novel_circ_0008964	20	130	exon:38066741-38066871	H_2226,L_2034	6,7	SKP2	-0.35073	0.90277	0.99009	FALSE
novel_circ_0011651	25	319	exon:38714736-38714833,exon:38721689-38721911	H_2190,L_2137,L_2170	3,4,5	RNF216	-0.8602	0.74893	0.96518	FALSE
novel_circ_0011652	25	125	exon:38909072-38909197	H_2098,H_2190,H_2226,L_2034,L_2037,L_2137,L_2170	5,3,7,4,3,11,14	TNRC18	-0.95109	0.42352	0.95285	FALSE
novel_circ_0011653	25	205	exon:38920256-38920461	H_2190	4	TNRC18	3.0271	0.37932	0.95285	FALSE
novel_circ_0018030	6	358	exon:97767118-97767334,exon:97787085-97787227	L_2034,L_2037,L_2170	6,3,6	LIN54	-4.1111	0.097016	0.95285	FALSE
novel_circ_0015098	3	341	exon:83043576-83043665,exon:83047777-83047890,exon:83051824-83051963	H_2046,H_2098,H_2226,L_2034,L_2170	5,2,9,9,6	DOCK7	0.31286	0.85128	0.98575	FALSE
novel_circ_0015099	3	89	exon:83043576-83043665	L_2037	4	DOCK7	-2.45	0.47777	0.95285	FALSE
novel_circ_0015096	3	286	exon:83012630-83012747,exon:83033342-83033511	H_2046,L_2034,L_2137,L_2170	5,2,3,2	DOCK7	0.028864	0.99029	0.99856	FALSE
novel_circ_0015097	3	317	exon:83023818-83023904,exon:83028655-83028886	H_2098	4	DOCK7	2.0741	0.55318	0.95285	FALSE
novel_circ_0015094	3	288	exon:83012630-83012747,exon:83016130-83016200,exon:83021010-83021111	H_2098,L_2037	5,9	DOCK7	-1.4029	0.6237	0.95285	FALSE
novel_circ_0015095	3	273	exon:83012630-83012747,exon:83016130-83016200,exon:83023818-83023904	H_2226,L_2037,L_2170	8,5,7	DOCK7	-0.3995	0.86498	0.98826	FALSE
novel_circ_0015092	3	322	exon:82973139-82973304,exon:82984271-82984428	H_2098	4	DOCK7	2.0741	0.55318	0.95285	FALSE
novel_circ_0015093	3	162	exon:82984266-82984428	H_2190,H_2226,L_2034,L_2170	3,7,4,6	DOCK7	0.39611	0.84934	0.98545	FALSE
novel_circ_0015090	3	208	exon:82966012-82966078,exon:82978765-82978907	H_2190,L_2034,L_2170	5,3,7	DOCK7	-0.17741	0.94314	0.99626	FALSE
novel_circ_0018036	6	352	exon:97855032-97855185,exon:97866960-97867075,exon:97868719-97868803	L_2170	9	COPS4	-2.9538	0.38935	0.95285	FALSE
novel_circ_0015320	4	184	exon:101627912-101628096	L_2170	6	CREB3L2	-2.3806	0.49074	0.95285	FALSE
novel_circ_0015321	4	272	exon:101622280-101622348,exon:101624083-101624141,exon:101625511-101625657	H_2226	9	CREB3L2	3.628	0.28919	0.95285	FALSE
novel_circ_0015323	4	397	exon:102219725-102219843,exon:102223906-102224053,exon:102230699-102230831	H_2098,L_2170	2,4	TRIM24	-0.58891	0.86558	0.98826	FALSE
novel_circ_0015325	4	173	exon:102264808-102264981	L_2170	3	TRIM24	-1.4213	0.68629	0.95285	FALSE
novel_circ_0015326	4	281	exon:102334371-102334460,exon:102336612-102336693,exon:102337483-102337594	H_2098	8	SVOPL	3.0415	0.37697	0.95285	FALSE
novel_circ_0015327	4	375	exon:102334371-102334460,exon:102336612-102336693,exon:102338385-102338590	H_2098	5	SVOPL	2.3837	0.49288	0.95285	FALSE
novel_circ_0018226	7	469	intergenic_region:13248771-13248836,intergenic_region:13249482-13249517,intergenic_region:13252841-13253013,intergenic_region:13254098-13254165,intergenic_region:13254262-13254392	L_2170	4	--	-1.812	0.60344	0.95285	FALSE
novel_circ_0018227	7	372	intergenic_region:13259427-13259599,intergenic_region:13263885-13263952,intergenic_region:13264045-13264178	H_2046,H_2098,H_2190,H_2226,L_2034,L_2037,L_2137,L_2170	13,4,9,12,24,7,6,32	--	-0.4566	0.58296	0.95285	FALSE
novel_circ_0018224	7	124	intergenic_region:13246019-13246143	H_2046	4	--	2.9612	0.39015	0.95285	FALSE
novel_circ_0018225	7	428	intergenic_region:13243752-13243924,intergenic_region:13245869-13245936,intergenic_region:13246019-13246143,intergenic_region:13248771-13248836	H_2046,H_2226,L_2034,L_2170	9,8,5,15	--	0.3573	0.83974	0.98104	FALSE
novel_circ_0018222	7	366	intergenic_region:13234447-13234619,intergenic_region:13235849-13235919,intergenic_region:13236097-13236221	H_2046,L_2034,L_2037,L_2137,L_2170	6,19,3,7,12	--	-2.3125	0.1122	0.95285	FALSE
novel_circ_0018220	7	344	intergenic_region:13230146-13230318,intergenic_region:13234447-13234619	L_2170	4	--	-1.812	0.60344	0.95285	FALSE
novel_circ_0018221	7	363	intergenic_region:13234447-13234619,intergenic_region:13235849-13235919,intergenic_region:13236097-13236218	L_2170	4	--	-1.812	0.60344	0.95285	FALSE
novel_circ_0018229	7	212	exon:1393562-1393774	H_2046	3	TBC1D9B	2.538	0.46411	0.95285	FALSE
novel_circ_0019795	9	316	exon:22051155-22051251,exon:22071585-22071709,exon:22074899-22074995	H_2190,L_2170	3,11	IBTK	-0.8345	0.77975	0.9698	FALSE
novel_circ_0019794	9	143	exon:22021212-22021355	H_2046,H_2098,H_2190,H_2226,L_2034,L_2037,L_2137,L_2170	9,16,7,6,5,9,11,8	IBTK	0.30994	0.71792	0.96518	FALSE
novel_circ_0019797	9	523	exon:22061224-22061347,exon:22063352-22063532,exon:22071585-22071709,exon:22074899-22074995	H_2046,H_2098,H_2190,H_2226,L_2034,L_2037,L_2137,L_2170	6,7,3,8,7,9,9,18	IBTK	-0.6291	0.47816	0.95285	FALSE
novel_circ_0019796	9	293	exon:22061224-22061347,exon:22065606-22065776	L_2170	3	IBTK	-1.4213	0.68629	0.95285	FALSE
novel_circ_0019791	9	315	exon:19861605-19861713,exon:19897372-19897469,exon:19901036-19901146	H_2098	8	BCKDHB	3.0415	0.37697	0.95285	FALSE
novel_circ_0019790	9	243	exon:19858124-19858257,exon:19901036-19901146	H_2046,H_2098,L_2034,L_2037,L_2137,L_2170	4,5,3,3,5,4	BCKDHB	-0.66335	0.6792	0.95285	FALSE
novel_circ_0019793	9	564	exon:21503760-21504324	L_2137	6	TENT5A	-2.9762	0.38565	0.95285	FALSE
novel_circ_0019792	9	324	exon:19897372-19897469,exon:19899512-19899629,exon:19901036-19901146	H_2098,L_2037	8,7	BCKDHB	-0.3868	0.89226	0.98928	FALSE
novel_circ_0019798	9	266	exon:22065606-22065776,exon:22074899-22074995	H_2098,L_2037,L_2137	4,10,7	IBTK	-2.5538	0.2574	0.95285	FALSE
novel_circ_0011430	25	101	exon:18991860-18991961	H_2098	3	TMEM159	1.7767	0.61274	0.95285	FALSE
novel_circ_0011431	25	315	exon:19903413-19903728	H_2190,H_2226,L_2034,L_2137,L_2170	4,6,13,7,16	EEF2K	-1.4883	0.31555	0.95285	FALSE
novel_circ_0011432	25	415	exon:19903413-19903728,exon:19919940-19920040	H_2098,L_2037,L_2137,L_2170	7,3,2,10	EEF2K	-1.2163	0.5735	0.95285	FALSE
novel_circ_0011433	25	486	exon:19903413-19903728,exon:19924226-19924397	H_2098,H_2226,L_2137,L_2170	7,3,4,7	EEF2K	-0.15845	0.94138	0.99626	FALSE
novel_circ_0007518	1	615	exon:126274923-126275066,exon:126276708-126276847,exon:126289277-126289408,exon:126298099-126298301	H_2098,L_2034,L_2037,L_2137,L_2170	10,4,2,8,18	TRPC1	-1.8262	0.24777	0.95285	FALSE
novel_circ_0007519	1	383	exon:126274923-126275066,exon:126276708-126276847,exon:126302117-126302218	H_2098,H_2190,L_2170	5,5,2	TRPC1	2.6673	0.32086	0.95285	FALSE
novel_circ_0011436	25	268	exon:19922900-19922960,exon:19923863-19923900,exon:19924226-19924397	H_2098,H_2190,H_2226,L_2034,L_2137,L_2170	6,9,10,10,16,4	EEF2K	-0.16062	0.89932	0.98974	FALSE
novel_circ_0011437	25	67	exon:19933967-19934034	H_2226	2	EEF2K	1.6457	0.63966	0.95285	FALSE
novel_circ_0011438	25	389	exon:19931818-19932019,exon:19941175-19941363	L_2170	13	EEF2K	-3.4765	0.30894	0.95285	FALSE
novel_circ_0011439	25	386	exon:19931821-19932019,exon:19941175-19941363	L_2037,L_2170	3,6	EEF2K	-3.212	0.34815	0.95285	FALSE
novel_circ_0007516	1	143	exon:126274923-126275066	H_2046,L_2034	10,2	TRPC1	2.7268	0.32035	0.95285	FALSE
novel_circ_0007517	1	143	exon:126274923-126275066	L_2170	3	TRPC1	-1.4213	0.68629	0.95285	FALSE
novel_circ_0007510	1	275	intergenic_region:120056798-120056857,intergenic_region:120058274-120058490	L_2034,L_2037,L_2170	22,18,22	--	-6.1891	0.00017192	0.31915	TRUE
novel_circ_0007513	1	324	exon:122403420-122403511,exon:122406878-122407014,exon:122428725-122428822	H_2046,L_2037	3,5	PLOD2	-0.42047	0.89558	0.98948	FALSE
novel_circ_0006668	19	377	exon:17530814-17531037,exon:17586625-17586779	H_2190,H_2226,L_2037,L_2170	6,6,6,3	MYO1D	0.74305	0.70921	0.96248	FALSE
novel_circ_0013498	2	298	exon:129803886-129804019,exon:129825147-129825312	L_2034	4	KDM1A	-2.4123	0.4848	0.95285	FALSE
novel_circ_0013499	2	305	exon:129810753-129810812,exon:129819371-129819452,exon:129825147-129825312	L_2034,L_2170	4,6	KDM1A	-3.391	0.3017	0.95285	FALSE
novel_circ_0006254	18	236	exon:35508492-35508641,exon:35509968-35510055	L_2170	4	DUS2	-1.812	0.60344	0.95285	FALSE
novel_circ_0006729	19	430	exon:20746531-20746752,exon:20760493-20760589,exon:20762568-20762681	L_2137,L_2170	4,2	TAOK1	-2.8008	0.4151	0.95285	FALSE
novel_circ_0013492	2	399	exon:129793768-129793862,exon:129796936-129797017,exon:129810753-129810812,exon:129825147-129825312	H_2046,H_2098,H_2190,H_2226,L_2034,L_2037,L_2137,L_2170	25,12,3,5,9,10,16,8	KDM1A	0.28387	0.74973	0.96518	FALSE
novel_circ_0013493	2	357	exon:129796936-129797017,exon:129798558-129798664,exon:129799922-129800014,exon:129800661-129800739	H_2226,L_2137,L_2170	3,5,10	KDM1A	-2.0262	0.4176	0.95285	FALSE
novel_circ_0013494	2	490	exon:129796936-129797017,exon:129798558-129798664,exon:129799922-129800014,exon:129800661-129800739,exon:129803886-129804019	H_2046,H_2098,H_2190,H_2226,L_2034,L_2037,L_2137,L_2170	48,107,41,101,80,57,84,115	KDM1A	-0.064994	0.85721	0.98702	FALSE
novel_circ_0014912	3	193	exon:581494-581599,exon:590636-590724	L_2037,L_2137	5,5	DCAF6	-3.7471	0.21245	0.95285	FALSE
novel_circ_0013496	2	655	exon:129796936-129797017,exon:129798558-129798664,exon:129799922-129800014,exon:129800661-129800739,exon:129803886-129804019,exon:129825147-129825312	H_2046,H_2098,H_2190,H_2226,L_2034,L_2037,L_2137,L_2170	15,26,20,9,20,13,15,21	KDM1A	0.22194	0.73468	0.96518	FALSE
novel_circ_0019449	8	406	exon:75661808-75661917,exon:75664199-75664270,exon:75673650-75673755,exon:75674546-75674667	H_2046,H_2098,H_2190,L_2034	4,7,7,3	KIF24	2.7271	0.16453	0.95285	FALSE
novel_circ_0014667	3	174	exon:29783595-29783769	H_2190,L_2170	5,7	MAGI3	0.55967	0.84993	0.98545	FALSE
novel_circ_0008344	1	169	exon:70266632-70266708,exon:70274122-70274215	H_2098,H_2226,L_2037	3,7,3	LRCH3	1.4729	0.5812	0.95285	FALSE
novel_circ_0008345	1	494	exon:70266632-70266708,exon:70271139-70271287,exon:70287810-70287936,exon:70289522-70289666	H_2046,H_2098,H_2190,H_2226,L_2034,L_2170	12,10,3,2,8,7	LRCH3	1.16	0.39759	0.95285	FALSE
novel_circ_0008346	1	144	exon:70289522-70289666	H_2098,H_2226,L_2037,L_2170	3,3,5,3	LRCH3	-0.53781	0.82209	0.97583	FALSE
novel_circ_0008347	1	472	exon:70274122-70274215,exon:70282480-70282589,exon:70287810-70287936,exon:70289522-70289666	H_2190,L_2137	2,12	LRCH3	-2.272	0.41274	0.95285	FALSE
novel_circ_0008342	1	294	exon:70252872-70252925,exon:70254433-70254483,exon:70258272-70258412,exon:70258808-70258859	H_2098,L_2034,L_2037,L_2170	3,6,15,10	LRCH3	-3.5342	0.05225	0.95285	FALSE
novel_circ_0008343	1	284	exon:70258272-70258412,exon:70289522-70289666	H_2190,H_2226,L_2170	2,8,3	LRCH3	2.2837	0.39175	0.95285	FALSE
novel_circ_0008348	1	245	exon:70282480-70282589,exon:70283809-70283945	H_2098	4	LRCH3	2.0741	0.55318	0.95285	FALSE
novel_circ_0008349	1	109	exon:70282480-70282589	H_2046,H_2098,H_2190,H_2226,L_2034,L_2037,L_2137,L_2170	8,18,4,4,15,10,8,6	LRCH3	-0.21703	0.80895	0.97426	FALSE
novel_circ_0003058	13	144	exon:29706995-29707139	L_2170	6	NMT2	-2.3806	0.49074	0.95285	FALSE
novel_circ_0019119	8	361	exon:39392700-39392872,exon:39394011-39394200	H_2226	4	JAK2	2.4693	0.47681	0.95285	FALSE
novel_circ_0019118	8	341	exon:39257402-39257743	H_2098	11	CD274	3.491	0.30835	0.95285	FALSE
novel_circ_0003055	13	202	exon:29565771-29565872,exon:29570590-29570691	H_2098,H_2190,H_2226,L_2034,L_2170	4,7,4,7,4	DCLRE1C	0.71753	0.67498	0.95285	FALSE
novel_circ_0003054	13	214	exon:28421231-28421369,exon:28426391-28426467	H_2098	2	FRMD4A	1.4043	0.6903	0.95285	FALSE
novel_circ_0019443	8	326	exon:75397203-75397313,exon:75399801-75399878,exon:75422725-75422864	H_2046,H_2098,H_2190,H_2226,L_2034,L_2037,L_2137,L_2170	29,45,32,37,32,29,34,62	UBAP2	0.092614	0.83831	0.98023	FALSE
novel_circ_0010741	23	373	exon:9612963-9613107,exon:9627465-9627590,exon:9672051-9672155	H_2226,L_2034,L_2170	2,10,16	FKBP5	-3.2996	0.13341	0.95285	FALSE
novel_circ_0010740	23	633	exon:9593889-9594003,exon:9594946-9595092,exon:9612963-9613107,exon:9627465-9627590,exon:9672051-9672155	H_2098,H_2226,L_2037,L_2170	5,4,6,43	FKBP5	-2.2167	0.19065	0.95285	FALSE
novel_circ_0010215	22	110	exon:56556219-56556329	H_2098,H_2190,H_2226,L_2037,L_2137,L_2170	24,4,12,11,9,30	MKRN2	-0.26933	0.81533	0.9751	FALSE
novel_circ_0010214	22	153	exon:56530136-56530289	L_2034	3	RAF1	-1.9935	0.56632	0.95285	FALSE
novel_circ_0010213	22	135	exon:56096674-56096809	H_2046,H_2098,L_2034,L_2137,L_2170	6,10,7,4,13	TMCC1	-0.40999	0.79269	0.97245	FALSE
novel_circ_0010744	23	118	exon:9823877-9823995	H_2190,H_2226	4,6	SRPK1	4.0398	0.1664	0.95285	FALSE
novel_circ_0010211	22	106	intron:56082612-56082718	H_2046,H_2190,H_2226,L_2034,L_2037,L_2137,L_2170	12,7,8,14,5,13,10	TMCC1	-0.26576	0.79754	0.97319	FALSE
novel_circ_0010746	23	543	exon:10000568-10000775,exon:10001454-10001603,exon:10002833-10002891,exon:9997286-9997415	H_2046,H_2098,H_2190,H_2226,L_2034,L_2037,L_2137,L_2170	16,31,10,19,21,2,22,11	MAPK14	0.49007	0.52103	0.95285	FALSE
novel_circ_0010748	23	488	exon:10002833-10002891,exon:10015575-10015686,exon:10016465-10016494,exon:10016810-10016857,exon:10019398-10019512,exon:9997286-9997415	H_2098,H_2226,L_2037,L_2170	5,5,11,3	MAPK14	-0.71153	0.72227	0.96518	FALSE
novel_circ_0010219	22	368	exon:56740166-56740365,exon:56754336-56754505	L_2034	7	PPARG	-3.2247	0.34619	0.95285	FALSE
novel_circ_0003050	13	265	exon:28190115-28190380	L_2170	4	BEND7	-1.812	0.60344	0.95285	FALSE
novel_circ_0014055	2	209	exon:73113718-73113824,exon:73138516-73138619	H_2098	6	CLASP1	2.638	0.44598	0.95285	FALSE
novel_circ_0019447	8	124	exon:75633255-75633379	L_2034,L_2170	5,3	UBAP1	-3.2098	0.34848	0.95285	FALSE
novel_circ_0014057	2	317	exon:73182255-73182347,exon:73183866-73183939,exon:73186980-73187132	H_2046,H_2098,L_2170	7,9,3	CLASP1	2.8634	0.22472	0.95285	FALSE
novel_circ_0014056	2	136	exon:73172597-73172674,exon:73174278-73174337	L_2170	5	CLASP1	-2.1244	0.54019	0.95285	FALSE
novel_circ_0002856	12	399	exon:85490809-85490897,exon:85501241-85501335,exon:85501541-85501636,exon:85509112-85509234	H_2046,H_2098,H_2190,H_2226,L_2034,L_2037,L_2137,L_2170	7,19,27,8,17,4,12,34	ARHGEF7	0.24792	0.7526	0.96518	FALSE
novel_circ_0014058	2	317	exon:73218702-73218769,exon:73233058-73233155,exon:73242173-73242248,exon:73246424-73246502	H_2046,H_2098,H_2226,L_2034,L_2037,L_2170	2,15,3,4,14,13	CLASP1	-0.76253	0.57579	0.95285	FALSE
novel_circ_0002854	12	217	exon:85501541-85501636,exon:85509112-85509234	L_2137,L_2170	2,4	ARHGEF7	-2.6039	0.44967	0.95285	FALSE
novel_circ_0003052	13	546	exon:28301400-28301477,exon:28301593-28301619,exon:28304142-28304246,exon:28306736-28306849,exon:28315859-28315930,exon:28318427-28318582	H_2046,H_2098,H_2226,L_2034,L_2037,L_2137,L_2170	4,18,5,17,15,15,41	PRPF18	-1.7028	0.049905	0.95285	TRUE
novel_circ_0002852	12	88	exon:85490809-85490897	H_2098,H_2190,H_2226,L_2170	5,5,4,6	ARHGEF7	1.7668	0.39482	0.95285	FALSE
novel_circ_0002853	12	277	exon:85490809-85490897,exon:85501241-85501335,exon:85501541-85501636	H_2046,H_2098,H_2190,H_2226,L_2034,L_2037,L_2137,L_2170	18,9,18,15,17,13,11,22	ARHGEF7	0.26853	0.70125	0.95887	FALSE
novel_circ_0002850	12	218	exon:85479032-85479162,exon:85490809-85490897	L_2037,L_2137	3,9	ARHGEF7	-3.9943	0.16009	0.95285	FALSE
novel_circ_0002935	13	403	exon:16526776-16526889,exon:16532678-16532720,exon:16537464-16537603,exon:16543803-16543912	L_2170	4	SFMBT2	-1.812	0.60344	0.95285	FALSE
novel_circ_0002934	13	487	exon:16514862-16514988,exon:16526776-16526889,exon:16537464-16537603,exon:16543803-16543912	L_2170	3	SFMBT2	-1.4213	0.68629	0.95285	FALSE
novel_circ_0017979	6	409	exon:93328722-93328809,exon:93335752-93335846,exon:93348814-93348893,exon:93354589-93354645,exon:93354996-93355089	H_2046,H_2190,H_2226,L_2034,L_2037,L_2137	16,6,23,7,21,7	ANXA3	0.49001	0.68167	0.95285	FALSE
novel_circ_0002936	13	152	exon:17594393-17594545	H_2098,H_2226	5,6	FBH1	3.74	0.23381	0.95285	FALSE
novel_circ_0002931	13	199	exon:16128945-16129044,exon:16130518-16130618	H_2098	4	KIN	2.0741	0.55318	0.95285	FALSE
novel_circ_0002933	13	265	exon:16514862-16514988,exon:16537464-16537603	H_2190	3	SFMBT2	2.6022	0.45243	0.95285	FALSE
novel_circ_0002932	13	267	exon:16125669-16125737,exon:16128945-16129044,exon:16130518-16130618	H_2046,H_2098,L_2037,L_2170	5,5,3,2	KIN	1.1704	0.60462	0.95285	FALSE
novel_circ_0017972	6	346	exon:93306474-93306526,exon:93328722-93328809,exon:93335752-93335846,exon:93339387-93339500	H_2046,H_2098,H_2190,H_2226,L_2034,L_2037,L_2137,L_2170	17,23,16,4,28,11,8,26	ANXA3	-0.033605	0.96426	0.99817	FALSE
novel_circ_0017971	6	71	exon:92605668-92605739	H_2046,H_2098,H_2190,H_2226,L_2034,L_2037,L_2137,L_2170	34,51,32,46,19,19,37,58	MRPL1	0.53591	0.26823	0.95285	FALSE
novel_circ_0017970	6	182	exon:92588120-92588231,exon:92605668-92605739	H_2046,H_2098,H_2190,H_2226,L_2037,L_2170	2,3,5,9,2,7	MRPL1	1.5314	0.323	0.95285	FALSE
novel_circ_0017977	6	256	exon:93328722-93328809,exon:93343494-93343584,exon:93348814-93348893	H_2190,H_2226,L_2034,L_2137,L_2170	6,8,8,11,6	ANXA3	-0.56711	0.71113	0.96404	FALSE
novel_circ_0017976	6	290	exon:93328722-93328809,exon:93339387-93339500,exon:93343494-93343584	H_2046,H_2098,H_2226,L_2037,L_2137,L_2170	10,3,4,6,2,7	ANXA3	0.54537	0.71387	0.96438	FALSE
novel_circ_0017975	6	294	exon:93328722-93328809,exon:93335752-93335846,exon:93339387-93339500	H_2190	4	ANXA3	3.0271	0.37932	0.95285	FALSE
novel_circ_0009765	21	134	exon:68294338-68294472	H_2098	5	KLC1	2.3837	0.49288	0.95285	FALSE
novel_circ_0009764	21	360	exon:68265593-68265854,exon:68279124-68279223	H_2046,H_2098,H_2190,H_2226,L_2034,L_2137,L_2170	12,19,12,4,9,17,29	KLC1	0.11092	0.9072	0.99009	FALSE
novel_circ_0009767	21	311	exon:68275575-68275662,exon:68286391-68286440,exon:68286526-68286593,exon:68288619-68288727	H_2046	4	KLC1	2.9612	0.39015	0.95285	FALSE
novel_circ_0009766	21	287	exon:68275575-68275662,exon:68276269-68276370,exon:68279124-68279223	H_2046,H_2226	6,3	KLC1	3.9883	0.17816	0.95285	FALSE
novel_circ_0006001	17	152	exon:6916646-6916798	H_2098,H_2190,L_2034,L_2170	10,7,5,7	LRBA	0.76331	0.68326	0.95285	FALSE
novel_circ_0009760	21	507	intron:68254481-68254716,intron:68278811-68278984,intron:68279124-68279223	H_2046,H_2098,H_2226,L_2034,L_2137,L_2170	8,7,5,7,5,7	KLC1	0.25436	0.85204	0.98594	FALSE
novel_circ_0009763	21	230	exon:68268117-68268347	H_2098,H_2190,L_2170	10,2,11	KLC1	0.40783	0.86389	0.98826	FALSE
novel_circ_0006002	17	192	exon:6945282-6945474	H_2190	4	LRBA	3.0271	0.37932	0.95285	FALSE
novel_circ_0009769	21	471	exon:68345335-68345531,exon:68346622-68346796,exon:68348982-68349083	H_2046,H_2098,H_2190,L_2034,L_2037,L_2137	8,24,13,18,14,9	PPP1R13B	0.1005	0.93006	0.99397	FALSE
novel_circ_0006255	18	162	exon:35552097-35552259	H_2046,H_2098,H_2190,H_2226,L_2034,L_2037,L_2170	5,10,7,5,5,11,15	NFATC3	0.060542	0.95561	0.9978	FALSE
novel_circ_0014442	3	384	exon:117510682-117510803,exon:117515470-117515589,exon:117518479-117518535,exon:117518976-117519064	H_2046,H_2226,L_2034,L_2170	4,7,4,6	ILKAP	0.54189	0.79076	0.97184	FALSE
novel_circ_0014440	3	344	exon:117423174-117423354,exon:117427074-117427238	H_2098,H_2190,H_2226,L_2170	7,4,2,7	SCLY	1.3576	0.52587	0.95285	FALSE
novel_circ_0014441	3	286	exon:117423174-117423354,exon:117428311-117428417	H_2226	2	SCLY	1.6457	0.63966	0.95285	FALSE
novel_circ_0014449	3	560	exon:118248012-118248109,exon:118248759-118248878,exon:118250335-118250422,exon:118270461-118270718	H_2046,H_2098,H_2190,H_2226,L_2037,L_2137,L_2170	10,27,6,3,6,17,15	HDAC4	0.36993	0.71974	0.96518	FALSE
novel_circ_0009581	21	244	exon:54946265-54946422,exon:54947701-54947788	H_2098	4	MIS18BP1	2.0741	0.55318	0.95285	FALSE
novel_circ_0009580	21	157	exon:54946265-54946422	H_2046,H_2098,H_2226	5,14,6	MIS18BP1	5.0166	0.016436	0.95285	TRUE
novel_circ_0009585	21	152	exon:55187152-55187304	H_2046,H_2098,H_2190,H_2226,L_2037,L_2170	3,14,6,21,10,12	TP53BP1	1.1664	0.33429	0.95285	FALSE
novel_circ_0009587	21	420	exon:55220711-55220874,exon:55222402-55222501,exon:55222849-55223007	H_2046,H_2098,H_2190,H_2226,L_2034,L_2037,L_2137,L_2170	19,30,14,19,24,22,30,38	TP53BP1	-0.31402	0.56034	0.95285	FALSE
novel_circ_0009586	21	288	exon:55222849-55223007,exon:55223653-55223783	H_2098,H_2190,L_2137,L_2170	8,4,4,10	TP53BP1	0.054814	0.97794	0.99817	FALSE
novel_circ_0004690	15	391	exon:75891048-75891156,exon:75893519-75893661,exon:75905689-75905830	L_2170	6	CRY2	-2.3806	0.49074	0.95285	FALSE
novel_circ_0004696	15	452	exon:76419600-76419754,exon:76420522-76420710,exon:76431619-76431729	L_2170	4	AMBRA1	-1.812	0.60344	0.95285	FALSE
novel_circ_0004697	15	289	exon:76431619-76431729,exon:76494300-76494479	H_2046,H_2098,H_2190,L_2037	6,3,7,8	AMBRA1	1.2397	0.50915	0.95285	FALSE
novel_circ_0004694	15	293	exon:76111893-76112035,exon:76117715-76117826,exon:76119183-76119223	H_2046,H_2098,H_2190,H_2226,L_2034,L_2037,L_2137,L_2170	25,27,8,18,4,6,14,6	PHF21A	1.4929	0.054792	0.95285	FALSE
novel_circ_0004695	15	342	exon:76419600-76419754,exon:76420522-76420710	H_2046,H_2098,H_2190,H_2226,L_2034,L_2037,L_2137,L_2170	14,21,14,25,17,4,14,16	AMBRA1	0.71002	0.30808	0.95285	FALSE
novel_circ_0004699	15	180	exon:76481201-76481301,exon:76481756-76481836	H_2098,L_2034,L_2137,L_2170	8,2,4,10	AMBRA1	-1.1361	0.58753	0.95285	FALSE
novel_circ_0019610	8	360	exon:95490701-95490857,exon:95511268-95511355,exon:95518405-95518522	H_2226	5	TMEM38B	2.7874	0.41963	0.95285	FALSE
novel_circ_0007358	19	670	intergenic_region:62531685-62531828,intergenic_region:62533947-62534065,intergenic_region:62588218-62588514,intergenic_region:62591037-62591150	H_2046,H_2098,H_2190,L_2034,L_2137,L_2170	5,14,9,11,16,44	--	-0.97557	0.38834	0.95285	FALSE
novel_circ_0007359	19	399	intergenic_region:62538544-62538643,intergenic_region:62541086-62541172,intergenic_region:62550503-62550550,intergenic_region:62560951-62561028,intergenic_region:62563276-62563366	H_2098	5	--	2.3837	0.49288	0.95285	FALSE
novel_circ_0007353	19	387	intergenic_region:62511555-62511647,intergenic_region:62514008-62514137,intergenic_region:62514439-62514605	H_2098	8	--	3.0415	0.37697	0.95285	FALSE
novel_circ_0007351	19	399	intergenic_region:62510649-62510708,intergenic_region:62514008-62514137,intergenic_region:62514394-62514605	H_2098,L_2034,L_2137,L_2170	8,4,4,17	--	-1.7274	0.36199	0.95285	FALSE
novel_circ_0007356	19	471	intergenic_region:62531685-62531828,intergenic_region:62533947-62534065,intergenic_region:62541086-62541172,intergenic_region:62550168-62550245,intergenic_region:62550503-62550550	H_2046,H_2098,H_2190,H_2226,L_2034,L_2037,L_2137,L_2170	22,40,7,21,16,11,23,41	--	0.13894	0.82406	0.97614	FALSE
novel_circ_0007357	19	434	intergenic_region:62531685-62531828,intergenic_region:62550168-62550245,intergenic_region:62550503-62550550,intergenic_region:62560951-62561028,intergenic_region:62563276-62563366	H_2046,H_2098,H_2190,H_2226,L_2034,L_2037,L_2137,L_2170	13,13,13,21,17,17,17,28	--	-0.16179	0.79842	0.97319	FALSE
novel_circ_0007355	19	441	intergenic_region:62531685-62531828,intergenic_region:62533947-62534060,intergenic_region:62538544-62538643,intergenic_region:62541086-62541172	H_2098,L_2034,L_2037,L_2170	4,3,5,6	--	-2.0336	0.36023	0.95285	FALSE
novel_circ_0020118	9	370	exon:66279102-66279276,exon:66300834-66300949,exon:66303460-66303541	H_2046,H_2098,H_2226,L_2034,L_2137,L_2170	2,2,3,5,3,2	PTPRK	-0.45941	0.8019	0.97323	FALSE
novel_circ_0020117	9	293	exon:66245923-66246216	L_2170	4	PTPRK	-1.812	0.60344	0.95285	FALSE
novel_circ_0020116	9	302	exon:66134476-66134778	L_2034	5	PTPRK	-2.7366	0.4262	0.95285	FALSE
novel_circ_0020115	9	309	exon:66111652-66111688,exon:66114405-66114678	H_2098,H_2190,L_2037,L_2170	4,5,6,7	PTPRK	-0.18364	0.92747	0.99314	FALSE
novel_circ_0020114	9	720	exon:66111652-66111688,exon:66113190-66113291,exon:66114405-66114678,exon:66125025-66125226,exon:66126450-66126559	H_2098,H_2190,H_2226,L_2034,L_2037,L_2137,L_2170	12,14,18,25,24,21,26	PTPRK	-1.0037	0.20418	0.95285	FALSE
novel_circ_0020113	9	237	exon:66111652-66111688,exon:66125025-66125226	H_2226,L_2034,L_2037	4,4,7	PTPRK	-1.5964	0.51661	0.95285	FALSE
novel_circ_0020444	9	410	exon:9855766-9855899,exon:9868386-9868503,exon:9874582-9874667,exon:9885896-9885971	H_2046,H_2098,L_2034,L_2037,L_2137,L_2170	9,9,12,6,17,16	SMAP1	-1.3551	0.23704	0.95285	FALSE
novel_circ_0020111	9	146	exon:65474375-65474432,exon:65478569-65478629,exon:65481488-65481517	H_2046,H_2098,H_2190,H_2226,L_2034,L_2137,L_2170	7,14,11,11,5,2,7	CYB5R4	1.8965	0.071304	0.95285	FALSE
novel_circ_0020110	9	210	exon:65472470-65472563,exon:65474375-65474432,exon:65478569-65478629	H_2190	7	CYB5R4	3.8473	0.25763	0.95285	FALSE
novel_circ_0004526	15	404	exon:45078849-45078977,exon:45079632-45079770,exon:45081379-45081517	L_2034,L_2037	4,11	PPFIBP2	-4.3543	0.096325	0.95285	FALSE
novel_circ_0004520	15	168	exon:43466365-43466533	L_2137	13	DENND5A	-4.0945	0.18397	0.95285	FALSE
novel_circ_0001001	10	74	exon:84754078-84754152	H_2046	6	NUMB	3.5546	0.29935	0.95285	FALSE
novel_circ_0004522	15	310	exon:43866947-43867058,exon:43870095-43870294	H_2046,H_2098,H_2190,H_2226,L_2037,L_2137,L_2170	4,19,5,6,14,9,4	ST5	0.24226	0.82764	0.97736	FALSE
novel_circ_0001003	10	355	exon:84796325-84796465,exon:84823654-84823738,exon:84856723-84856854	L_2037	8	NUMB	-3.4576	0.31164	0.95285	FALSE
novel_circ_0001008	10	397	exon:852261-852374,exon:869469-869611,exon:882144-882286	H_2226	9	MCC	3.628	0.28919	0.95285	FALSE
novel_circ_0001009	10	373	exon:85293755-85293937,exon:85300525-85300716	L_2170	8	ZNF410	-2.7869	0.41749	0.95285	FALSE
novel_circ_0003518	13	376	exon:73675839-73676031,exon:73677255-73677301,exon:73678425-73678563	H_2046,L_2034	4,2	SDC4	1.3809	0.6874	0.95285	FALSE
novel_circ_0001078	10	298	intron:92231916-92232002,intron:92233658-92233819,intron:92238122-92238173	H_2098,L_2034,L_2170	2,3,6	CEP128	-1.9689	0.5132	0.95285	FALSE
novel_circ_0016519	5	402	exon:29460820-29460873,exon:29461597-29461707,exon:29469020-29469123,exon:29470603-29470739	H_2046,H_2098,H_2190,H_2226,L_2034,L_2037,L_2137,L_2170	27,81,27,35,20,19,45,34	LARP4	0.58518	0.25224	0.95285	FALSE
novel_circ_0003510	13	152	exon:73361321-73361473	H_2098	7	TOMM34	2.8539	0.4082	0.95285	FALSE
novel_circ_0016517	5	269	exon:29449725-29449858,exon:29470603-29470739	H_2098,H_2190,L_2034,L_2037,L_2170	5,3,8,3,4	LARP4	-0.87286	0.62947	0.95285	FALSE
novel_circ_0016514	5	483	exon:29245948-29246067,exon:29246485-29246637,exon:29249245-29249457	H_2226,L_2170	2,3	DIP2B	0.043218	0.99015	0.99856	FALSE
novel_circ_0003513	13	167	exon:73392436-73392603	H_2098,L_2170	5,7	STK4	-0.39523	0.90629	0.99009	FALSE
novel_circ_0016512	5	398	exon:29239045-29239155,exon:29241051-29241142,exon:29242551-29242748	H_2046,H_2098,H_2190,H_2226,L_2034,L_2037,L_2137,L_2170	31,49,10,20,15,26,29,25	DIP2B	0.28559	0.62946	0.95285	FALSE
novel_circ_0003515	13	471	exon:73398934-73399062,exon:73399956-73400142,exon:73420178-73420335	H_2226	4	STK4	2.4693	0.47681	0.95285	FALSE
novel_circ_0016510	5	326	exon:29227988-29228102,exon:29229558-29229677,exon:29230154-29230247	H_2046	4	DIP2B	2.9612	0.39015	0.95285	FALSE
novel_circ_0016511	5	492	exon:29227988-29228102,exon:29229558-29229677,exon:29230154-29230247,exon:29232797-29232861,exon:29234012-29234114	H_2098,H_2190,L_2137	3,2,12	DIP2B	-1.3173	0.58499	0.95285	FALSE
novel_circ_0006334	18	397	exon:43508892-43508989,exon:43509852-43509910,exon:43510651-43510893	L_2037	2	GPATCH1	-1.3991	0.691	0.95285	FALSE
novel_circ_0005868	17	275	exon:55205056-55205116,exon:55205870-55206022,exon:55206633-55206696	H_2046,H_2098,H_2190,H_2226,L_2034,L_2037,L_2137,L_2170	6,11,5,4,6,5,4,10	ATXN2	0.24385	0.80444	0.97323	FALSE
novel_circ_0005865	17	582	intron:55205050-55205116,intron:55205870-55206022,intron:55206633-55206696,intron:55207637-55207938	H_2098,L_2137,L_2170	14,2,12	ATXN2	-0.024574	0.99142	0.99856	FALSE
novel_circ_0002209	11	237	exon:96470061-96470209,exon:96484969-96485058	L_2170	9	MAPKAP1	-2.9538	0.38935	0.95285	FALSE
novel_circ_0002208	11	306	exon:96470061-96470209,exon:96484969-96485058,exon:96494695-96494764	H_2046,H_2098,H_2190,H_2226,L_2034,L_2037,L_2137,L_2170	7,10,10,30,6,14,18,39	MAPKAP1	-0.16326	0.82784	0.97744	FALSE
novel_circ_0002203	11	450	exon:96194310-96194387,exon:96194516-96194889	H_2098	4	GAPVD1	2.0741	0.55318	0.95285	FALSE
novel_circ_0002202	11	412	exon:96189695-96189829,exon:96190321-96190440,exon:96206469-96206628	H_2098,H_2190,H_2226,L_2034,L_2037,L_2137,L_2170	11,5,4,5,2,5,14	GAPVD1	-0.23094	0.84918	0.98545	FALSE
novel_circ_0020195	9	346	exon:74632364-74632517,exon:74678858-74679051	H_2046,H_2190,H_2226,L_2034,L_2170	4,4,5,9,9	MAP3K5	0.017371	0.99158	0.99856	FALSE
novel_circ_0002207	11	564	exon:96470061-96470209,exon:96484969-96485058,exon:96487451-96487778	H_2046,H_2098,H_2190,H_2226,L_2034,L_2037,L_2137,L_2170	21,69,35,100,88,35,39,67	MAPKAP1	0.047986	0.92223	0.99168	FALSE
novel_circ_0002206	11	109	exon:96377579-96377688	H_2226	3	MAPKAP1	2.06	0.556	0.95285	FALSE
novel_circ_0002205	11	384	exon:96312588-96312725,exon:96328275-96328415,exon:96343918-96344025	H_2226,L_2037,L_2170	6,5,12	MAPKAP1	-1.2216	0.5938	0.95285	FALSE
novel_circ_0006228	18	280	exon:25628760-25628892,exon:25631321-25631366,exon:25631626-25631729	H_2098,H_2190,H_2226,L_2034,L_2137,L_2170	23,5,16,10,4,11	ADGRG1	0.81258	0.50085	0.95285	FALSE
novel_circ_0005108	16	391	exon:47352077-47352249,exon:47353329-47353393,exon:47357273-47357428	H_2046,H_2190,L_2034,L_2170	3,2,5,20	NPHP4	-1.4868	0.44674	0.95285	FALSE
novel_circ_0005653	17	330	exon:29853646-29853779,exon:29859598-29859738,exon:29862046-29862103	H_2046,H_2098,H_2226,L_2034,L_2037,L_2137,L_2170	4,28,11,7,5,15,4	HSPA4L	0.23258	0.82939	0.97789	FALSE
novel_circ_0016168	5	145	exon:104039023-104039168	L_2137	4	PLEKHG6	-2.3881	0.48935	0.95285	FALSE
novel_circ_0016167	5	369	exon:104031252-104031405,exon:104031994-104032132,exon:104032285-104032363	H_2046,H_2098,H_2190,H_2226,L_2034,L_2037,L_2137,L_2170	10,10,10,11,4,8,4,4	TNFRSF1A	1.213	0.18376	0.95285	FALSE
novel_circ_0008546	1	153	exon:87380533-87380686	L_2034	2	USP13	-1.3991	0.691	0.95285	FALSE
novel_circ_0016165	5	274	exon:103864338-103864492,exon:103864596-103864716	H_2046	2	IFFO1	1.9256	0.58272	0.95285	FALSE
novel_circ_0016164	5	283	exon:103612031-103612106,exon:103617322-103617389,exon:103617543-103617595,exon:103618769-103618858	H_2098,L_2170	8,4	P3H3	1.0479	0.75404	0.96518	FALSE
novel_circ_0016163	5	319	intron:103287059-103287281,intron:103287953-103288050	H_2226	3	C1RL	2.06	0.556	0.95285	FALSE
novel_circ_0016162	5	403	exon:101555751-101555819,exon:101555991-101556131,exon:101556606-101556801	H_2046,H_2098,H_2190,H_2226,L_2034,L_2037,L_2137,L_2170	4,12,9,9,8,11,10,11	FOXJ2	-0.10612	0.8984	0.98974	FALSE
novel_circ_0016161	5	420	exon:101552255-101552601,exon:101554709-101554783	H_2226,L_2170	5,8	FOXJ2	-0.18266	0.9533	0.9978	FALSE
novel_circ_0016160	5	230	exon:101147641-101147871	H_2046,H_2098,H_2190,H_2226,L_2034,L_2037,L_2137,L_2170	15,9,11,5,8,10,13,9	RIMKLB	0.2735	0.74403	0.96518	FALSE
novel_circ_0005864	17	309	exon:55191914-55192046,exon:55213806-55213876,exon:55214166-55214273	H_2190,L_2034,L_2170	7,6,4	ATXN2	0.1293	0.95559	0.9978	FALSE
novel_circ_0015159	3	410	exon:86640986-86641074,exon:86678301-86678412,exon:86689594-86689805	H_2046,H_2098,H_2190,H_2226,L_2034,L_2037,L_2137,L_2170	8,9,11,5,6,10,11,6	FGGY	0.20423	0.81913	0.9751	FALSE
novel_circ_0015158	3	350	exon:86640986-86641074,exon:86672288-86672439,exon:86678301-86678412	H_2046,H_2098,H_2190,H_2226,L_2034,L_2037,L_2137,L_2170	10,25,6,17,7,12,13,20	FGGY	0.25356	0.72513	0.96518	FALSE
novel_circ_0015154	3	364	exon:86121858-86121968,exon:86144443-86144575,exon:86145956-86146006,exon:86149020-86149092	H_2226,L_2170	5,6	HOOK1	0.22434	0.94544	0.99626	FALSE
novel_circ_0015153	3	283	exon:86099501-86099602,exon:86102847-86102947,exon:86103561-86103643	H_2046,H_2098,L_2137,L_2170	2,3,6,3	HOOK1	-0.75877	0.7485	0.96518	FALSE
novel_circ_0015150	3	300	exon:85848225-85848387,exon:85870716-85870854	H_2046,H_2226,L_2034,L_2037,L_2170	4,4,13,2,13	-	-1.4278	0.37978	0.95285	FALSE
novel_circ_0016005	4	143	exon:91621808-91621951	H_2190,L_2034	2,5	ZNF800	-0.99262	0.77026	0.96827	FALSE
novel_circ_0002454	12	131	exon:22718316-22718447	H_2190	3	COG6	2.6022	0.45243	0.95285	FALSE
novel_circ_0004445	15	180	exon:39802989-39803035,exon:39804011-39804145	H_2226	2	TEAD1	1.6457	0.63966	0.95285	FALSE
novel_circ_0005853	17	170	exon:53979272-53979362,exon:53990745-53990825	H_2098,H_2226	12,7	P2RX7	4.4506	0.09128	0.95285	FALSE
novel_circ_0005852	17	386	exon:53934590-53934686,exon:53935136-53935208,exon:53935325-53935396,exon:53938571-53938718	H_2046,H_2098,H_2190,H_2226,L_2037,L_2137,L_2170	5,8,4,6,4,2,18	P2RX4	0.34163	0.77984	0.9698	FALSE
novel_circ_0005851	17	71	exon:53935325-53935396	L_2170	3	P2RX4	-1.4213	0.68629	0.95285	FALSE
novel_circ_0008570	1	359	intergenic_region:89298903-89298984,intergenic_region:89299433-89299565,intergenic_region:89302435-89302581	H_2046,L_2037,L_2137	4,8,8	--	-1.677	0.44829	0.95285	FALSE
novel_circ_0008577	1	821	intergenic_region:90260589-90261410	H_2226,L_2037,L_2137	28,80,68	--	-2.5669	0.42842	0.95285	FALSE
novel_circ_0008576	1	571	intergenic_region:90260589-90261160	H_2046,H_2098	9,15	--	5.0415	0.029959	0.95285	TRUE
novel_circ_0008575	1	365	exon:90174606-90174751,exon:90181212-90181275,exon:90181370-90181467,exon:90182637-90182697	H_2098,H_2190,L_2037,L_2170	2,8,6,13	TBL1XR1	-0.27276	0.8858	0.98928	FALSE
novel_circ_0008574	1	322	exon:90165298-90165400,exon:90181212-90181275,exon:90181370-90181467,exon:90182637-90182697	H_2190,H_2226,L_2034,L_2137,L_2170	6,5,4,4,13	TBL1XR1	-0.38421	0.81632	0.9751	FALSE
novel_circ_0005859	17	121	exon:54097839-54097960	H_2098,H_2226,L_2037,L_2137	7,5,7,7	IFT81	-0.57325	0.76635	0.96789	FALSE
novel_circ_0008578	1	262	exon:91855975-91856094,exon:91887922-91888065	H_2226,L_2170	9,7	NAALADL2	0.84078	0.76774	0.96789	FALSE
novel_circ_0017744	6	375	exon:67083201-67083362,exon:67088101-67088238,exon:67094739-67094816	L_2034,L_2037,L_2170	5,7,8	SLAIN2	-4.5329	0.043026	0.95285	TRUE
novel_circ_0017745	6	77	exon:67094739-67094816	H_2190,L_2034,L_2037	2,7,9	SLAIN2	-2.7769	0.23096	0.95285	FALSE
novel_circ_0012518	27	403	exon:8044031-8044221,exon:8045918-8046131	H_2046,H_2098,H_2190,H_2226,L_2034,L_2170	8,5,9,6,22,15	VEGFC	-0.021653	0.98603	0.99817	FALSE
novel_circ_0012519	27	340	exon:8590055-8590182,exon:8597445-8597658	H_2098	3	NEIL3	1.7767	0.61274	0.95285	FALSE
novel_circ_0017740	6	362	exon:67074989-67075137,exon:67088101-67088238,exon:67094739-67094816	H_2046,H_2098,H_2190,H_2226,L_2037,L_2137,L_2170	8,12,4,2,8,12,17	SLAIN2	-0.27611	0.80265	0.97323	FALSE
novel_circ_0017741	6	325	exon:67079743-67079907,exon:67083201-67083362	H_2046,H_2098,H_2190,H_2226,L_2034,L_2037,L_2137,L_2170	21,13,8,22,4,22,14,33	SLAIN2	0.10758	0.88405	0.98928	FALSE
novel_circ_0017742	6	301	exon:67079743-67079907,exon:67088101-67088238	H_2046,L_2137,L_2170	4,3,8	SLAIN2	-0.67849	0.78975	0.97184	FALSE
novel_circ_0017743	6	378	exon:67079743-67079907,exon:67088101-67088238,exon:67094739-67094816	H_2098,H_2190,H_2226,L_2034,L_2037,L_2137,L_2170	16,5,19,11,17,12,16	SLAIN2	-0.51882	0.56825	0.95285	FALSE
novel_circ_0012512	27	247	intergenic_region:6224212-6224459	L_2137	7	--	-3.1996	0.35006	0.95285	FALSE
novel_circ_0012513	27	77	intergenic_region:6224218-6224295	H_2226	7	--	3.2682	0.34125	0.95285	FALSE
novel_circ_0012510	27	117	intergenic_region:6224342-6224459	L_2170	2	--	-1.0803	0.75933	0.96518	FALSE
novel_circ_0012516	27	106	exon:8021929-8022035	H_2098,H_2190	2,4	VEGFC	3.3553	0.32813	0.95285	FALSE
novel_circ_0012517	27	213	exon:8045918-8046131	L_2170	5	VEGFC	-2.1244	0.54019	0.95285	FALSE
novel_circ_0012514	27	251	exon:7659722-7659973	L_2034	4	WDR17	-2.4123	0.4848	0.95285	FALSE
novel_circ_0012515	27	322	exon:7684067-7684199,exon:7684649-7684740,exon:7685989-7686088	H_2190	4	WDR17	3.0271	0.37932	0.95285	FALSE
novel_circ_0006580	19	366	intron:12469989-12470140,intron:12474154-12474277,intron:12480400-12480492	H_2226,L_2137,L_2170	5,5,4	APPBP2	-0.70716	0.78713	0.97184	FALSE
novel_circ_0006581	19	316	intron:12481591-12481650,intron:12487052-12487220,intron:12491157-12491246	H_2098,L_2037,L_2170	8,6,3	APPBP2	-0.54562	0.82883	0.97789	FALSE
novel_circ_0006582	19	397	exon:12487052-12487220,exon:12493734-12493839,exon:12494708-12494832	H_2098,L_2170	5,8	APPBP2	-0.58257	0.85833	0.98702	FALSE
novel_circ_0005432	16	207	exon:73705992-73706199	H_2190,L_2037	7,14	LAMB3	-0.61427	0.79709	0.97319	FALSE
novel_circ_0000519	10	240	intron:46235108-46235253,intron:46242991-46243086	L_2170	5	HERC1	-2.1244	0.54019	0.95285	FALSE
novel_circ_0006585	19	277	exon:12687148-12687266,exon:12691268-12691427	H_2046,H_2098,H_2226,L_2034,L_2037,L_2137	2,5,2,2,6,4	USP32	-0.60493	0.72336	0.96518	FALSE
novel_circ_0006586	19	498	exon:12718820-12718951,exon:12720819-12720926,exon:12723860-12723975,exon:12724506-12724568,exon:12725861-12725944	H_2098,H_2226,L_2034	5,5,5	USP32	0.68361	0.78887	0.97184	FALSE
novel_circ_0006587	19	177	exon:12723860-12723975,exon:12724506-12724568	H_2190	2	USP32	1.9256	0.58272	0.95285	FALSE
novel_circ_0000515	10	320	exon:45781691-45781795,exon:45795380-45795490,exon:45803170-45803276	L_2170	6	CSNK1G1	-2.3806	0.49074	0.95285	FALSE
novel_circ_0005435	16	153	exon:73709174-73709327	H_2190,H_2226	3,2	LAMB3	3.1503	0.35954	0.95285	FALSE
novel_circ_0000517	10	390	exon:45819520-45819633,exon:45820283-45820376,exon:45823355-45823539	H_2098	5	PPIB	2.3837	0.49288	0.95285	FALSE
novel_circ_0000516	10	216	exon:45795380-45795490,exon:45803170-45803276	L_2170	5	CSNK1G1	-2.1244	0.54019	0.95285	FALSE
novel_circ_0000511	10	104	exon:45781691-45781795	H_2098,H_2190,L_2037,L_2170	5,2,8,6	CSNK1G1	-0.97778	0.63991	0.95285	FALSE
novel_circ_0000510	10	385	exon:45768654-45768805,exon:45770154-45770388	H_2046,H_2098,H_2190,H_2226,L_2037	2,8,3,3,8	CSNK1G1	0.86617	0.62854	0.95285	FALSE
novel_circ_0000513	10	421	exon:45778336-45778421,exon:45780259-45780343,exon:45780632-45780780,exon:45781691-45781795	H_2046,H_2098,H_2190,H_2226,L_2034,L_2037,L_2137,L_2170	16,68,23,32,46,51,37,48	CSNK1G1	-0.37543	0.43255	0.95285	FALSE
novel_circ_0000512	10	365	exon:45768654-45768805,exon:45781691-45781795,exon:45795380-45795490	L_2170	4	CSNK1G1	-1.812	0.60344	0.95285	FALSE
novel_circ_0019328	8	374	exon:63870511-63870700,exon:63873666-63873851	H_2046,H_2098,H_2190,H_2226,L_2034,L_2037,L_2137,L_2170	17,5,12,6,5,22,19,11	GALNT12	-0.19584	0.81948	0.9751	FALSE
novel_circ_0014209	2	224	exon:91703930-91704035,exon:91708065-91708184	H_2046,H_2098,H_2226,L_2034,L_2037,L_2137,L_2170	24,24,36,50,4,18,22	RAPH1	-0.10367	0.90638	0.99009	FALSE
novel_circ_0019638	8	316	intron:98671102-98671200,intron:98675303-98675404,intron:98677235-98677352	H_2046	7	TMEM245	3.7795	0.26898	0.95285	FALSE
novel_circ_0019639	8	218	exon:98675303-98675404,exon:98677235-98677352	H_2190,H_2226	5,5	TMEM245	4.098	0.15438	0.95285	FALSE
novel_circ_0014204	2	246	exon:91488867-91488947,exon:91489530-91489696	H_2098,H_2190	3,10	CYP20A1	4.5601	0.079658	0.95285	FALSE
novel_circ_0019325	8	476	exon:63323921-63324397	H_2226	10	TBC1D2	3.779	0.26904	0.95285	FALSE
novel_circ_0019326	8	317	exon:63340522-63340706,exon:63344527-63344660	H_2046,H_2098,H_2190,H_2226,L_2037,L_2137,L_2170	5,27,4,15,12,10,3	TBC1D2	0.87713	0.40861	0.95285	FALSE
novel_circ_0019327	8	242	intron:63354569-63354811	H_2098	3	TBC1D2	1.7767	0.61274	0.95285	FALSE
novel_circ_0014200	2	157	exon:91416942-91417099	H_2046,H_2098	4,2	NBEAL1	3.3024	0.33605	0.95285	FALSE
novel_circ_0014201	2	218	exon:91432114-91432215,exon:91449466-91449583	H_2098,L_2034	5,9	NBEAL1	-1.3649	0.63527	0.95285	FALSE
novel_circ_0014202	2	204	exon:91435735-91435830,exon:91444864-91444973	H_2098	3	NBEAL1	1.7767	0.61274	0.95285	FALSE
novel_circ_0014203	2	225	exon:91444864-91444973,exon:91454944-91455060	H_2226	2	NBEAL1	1.6457	0.63966	0.95285	FALSE
novel_circ_0008757	20	91	exon:17037895-17037986	H_2098	2	KIF2A	1.4043	0.6903	0.95285	FALSE
novel_circ_0008756	20	518	exon:16957598-16957801,exon:16959449-16959521,exon:16967513-16967613,exon:16972328-16972471	H_2046,H_2098,H_2190,H_2226,L_2034,L_2037,L_2137,L_2170	11,14,10,8,7,19,12,23	IPO11	-0.26793	0.7178	0.96518	FALSE
novel_circ_0008755	20	275	exon:16957598-16957801,exon:16959449-16959521	H_2190	3	IPO11	2.6022	0.45243	0.95285	FALSE
novel_circ_0008945	20	139	exon:37068655-37068794	L_2170	4	CPLANE1	-1.812	0.60344	0.95285	FALSE
novel_circ_0008753	20	193	exon:16884133-16884213,exon:16903989-16904102	H_2046,H_2226	5,4	IPO11	3.9341	0.18917	0.95285	FALSE
novel_circ_0008752	20	350	exon:16884133-16884213,exon:16884637-16884716,exon:16888449-16888525,exon:16894856-16894971	H_2046,H_2226	10,6	IPO11	4.7994	0.050897	0.95285	FALSE
novel_circ_0005583	17	252	exon:17122603-17122701,exon:17122876-17122944,exon:17136074-17136160	H_2098	3	TBC1D9	1.7767	0.61274	0.95285	FALSE
novel_circ_0005582	17	166	exon:17122603-17122701,exon:17122876-17122944	H_2190,L_2137	3,3	TBC1D9	0.45108	0.89464	0.98948	FALSE
novel_circ_0005842	17	353	exon:53157242-53157368,exon:53161382-53161513,exon:53163817-53163913	H_2098,H_2226	5,8	DIABLO	4.0095	0.17195	0.95285	FALSE
novel_circ_0005589	17	189	exon:18190038-18190227	H_2046,H_2098,H_2190,L_2037	5,2,4,2	SETD7	2.7707	0.22038	0.95285	FALSE
novel_circ_0005588	17	330	exon:18165655-18165784,exon:18185007-18185208	H_2226	2	SETD7	1.6457	0.63966	0.95285	FALSE
novel_circ_0008759	20	260	exon:17855257-17855517	L_2034	5	ZSWIM6	-2.7366	0.4262	0.95285	FALSE
novel_circ_0008758	20	135	exon:17851289-17851424	L_2034,L_2037	8,6	ZSWIM6	-4.2426	0.11257	0.95285	FALSE
novel_circ_0004024	14	260	exon:63827245-63827340,exon:63839689-63839854	H_2098,L_2034	3,3	ANKRD46	-0.39798	0.90822	0.99009	FALSE
novel_circ_0010918	24	300	exon:32725202-32725371,exon:32733649-32733780	H_2098,H_2226,L_2037,L_2137	5,5,7,5	LAMA3	-0.5817	0.77339	0.96844	FALSE
novel_circ_0010919	24	308	exon:32725202-32725371,exon:32735208-32735347	H_2098,H_2190	5,3	LAMA3	3.4931	0.29707	0.95285	FALSE
novel_circ_0005843	17	337	exon:53161382-53161513,exon:53163518-53163628,exon:53163817-53163913	L_2137	3	DIABLO	-1.9699	0.57108	0.95285	FALSE
novel_circ_0010914	24	271	exon:32718890-32719030,exon:32733649-32733780	H_2098,H_2190	8,5	LAMA3	4.2036	0.13301	0.95285	FALSE
novel_circ_0010915	24	505	exon:32720645-32720828,exon:32725202-32725371,exon:32731813-32731966	H_2098,H_2190,L_2037,L_2137	15,4,15,11	LAMA3	-0.74567	0.65907	0.95285	FALSE
novel_circ_0010916	24	273	intron:32725202-32725371,intron:32730364-32730468	H_2190,L_2037,L_2137	9,3,5	LAMA3	0.60602	0.78928	0.97184	FALSE
novel_circ_0010917	24	322	exon:32725202-32725371,exon:32731813-32731966	H_2046,H_2098,H_2190,H_2226,L_2034,L_2037,L_2137,L_2170	127,303,170,238,11,192,318,52	LAMA3	0.55158	0.54545	0.95285	FALSE
novel_circ_0010910	24	344	intergenic_region:32606398-32606566,intergenic_region:32614484-32614612,intergenic_region:32617879-32617927	H_2046,H_2098,H_2190,H_2226,L_2034,L_2037,L_2137,L_2170	3,15,10,8,6,13,11,11	--	-0.093919	0.91205	0.99035	FALSE
novel_circ_0010911	24	270	exon:32715606-32715736,exon:32718890-32719030	H_2190	2	LAMA3	1.9256	0.58272	0.95285	FALSE
novel_circ_0010913	24	462	exon:32718890-32719030,exon:32725202-32725371,exon:32731813-32731966	H_2046,H_2098,H_2226	8,7,8	LAMA3	5.0796	0.013759	0.95285	TRUE
novel_circ_0020308	9	369	intron:83856821-83857098,intron:83859746-83859838	H_2190,L_2137	3,6	RAB32	-0.56143	0.85614	0.98702	FALSE
novel_circ_0011359	25	341	exon:13499558-13499627,exon:13499935-13500045,exon:13502986-13503028,exon:13504426-13504469,exon:13508675-13508752	H_2046,H_2098,H_2190,H_2226,L_2137,L_2170	7,8,3,6,6,5	PARN	1.3807	0.3208	0.95285	FALSE
novel_circ_0017876	6	325	exon:83375092-83375215,exon:83377610-83377732,exon:83379926-83380006	H_2046,H_2098,H_2190,H_2226,L_2034,L_2037,L_2137,L_2170	9,12,9,10,13,8,10,4	UBA6	0.29065	0.73192	0.96518	FALSE
novel_circ_0011356	25	320	exon:13482021-13482107,exon:13483087-13483142,exon:13499558-13499627,exon:13499935-13500045	H_2226,L_2137	5,10	PARN	-1.1001	0.68887	0.95285	FALSE
novel_circ_0011352	25	325	exon:13479285-13479359,exon:13482021-13482107,exon:13483087-13483142,exon:13499935-13500045	H_2226,L_2137	5,4	PARN	0.21983	0.94643	0.99626	FALSE
novel_circ_0007985	1	336	exon:21244197-21244273,exon:21246809-21246946,exon:21278032-21278155	H_2046,H_2098,H_2190,L_2034,L_2037,L_2137,L_2170	7,12,4,10,14,5,6	USP25	-0.55511	0.61112	0.95285	FALSE
novel_circ_0007984	1	213	exon:21244197-21244273,exon:21246809-21246946	H_2098,L_2170	7,6	USP25	0.29245	0.92832	0.99323	FALSE
novel_circ_0020224	9	385	exon:79875572-79875683,exon:79876777-79876841,exon:79877424-79877634	L_2170	5	ADGRG6	-2.1244	0.54019	0.95285	FALSE
novel_circ_0017874	6	610	exon:83364268-83364411,exon:83366562-83366628,exon:83367096-83367172,exon:83375092-83375215,exon:83377610-83377732,exon:83379926-83380006	H_2046,H_2098,H_2190,H_2226,L_2034,L_2037,L_2137,L_2170	11,17,11,16,29,21,11,33	UBA6	-0.58886	0.35375	0.95285	FALSE
novel_circ_0007981	1	397	exon:21238439-21238512,exon:21244197-21244273,exon:21256124-21256210,exon:21264481-21264643	H_2190,L_2034,L_2137	2,6,6	USP25	-2.3079	0.35574	0.95285	FALSE
novel_circ_0007980	1	235	exon:21238439-21238512,exon:21244197-21244273,exon:21256124-21256210	L_2037	4	USP25	-2.45	0.47777	0.95285	FALSE
novel_circ_0007989	1	423	exon:21246809-21246946,exon:21256124-21256210,exon:21278032-21278155,exon:21300639-21300716	H_2046,H_2098	8,8	USP25	4.5752	0.074741	0.95285	FALSE
novel_circ_0004322	15	488	exon:20319344-20319507,exon:20320323-20320419,exon:20321553-20321699,exon:20321898-20321981	H_2226,L_2034,L_2137,L_2170	4,6,6,8	RDX	-2.1907	0.26915	0.95285	FALSE
novel_circ_0009196	20	243	intron:7841468-7841528,intron:7842134-7842186,intron:7844073-7844204	L_2034	7	ARHGEF28	-3.2247	0.34619	0.95285	FALSE
novel_circ_0004320	15	449	exon:20303431-20303561,exon:20319344-20319507,exon:20335686-20335769,exon:20343570-20343643	H_2098,H_2190,H_2226,L_2034,L_2037,L_2137,L_2170	4,7,2,6,3,13,9	RDX	-1.0055	0.40926	0.95285	FALSE
novel_circ_0005734	17	383	exon:46334128-46334227,exon:46342904-46342978,exon:46347097-46347170,exon:46347288-46347425	H_2046,L_2034	3,4	STX2	-0.055863	0.98673	0.99817	FALSE
novel_circ_0004326	15	276	exon:22169397-22169526,exon:22170658-22170805	H_2098,H_2190	4,2	-	3.0345	0.37811	0.95285	FALSE
novel_circ_0004327	15	405	exon:22169397-22169526,exon:22173805-22173959,exon:22176544-22176666	H_2226	4	-	2.4693	0.47681	0.95285	FALSE
novel_circ_0004324	15	73	exon:20343570-20343643	H_2226	5	RDX	2.7874	0.41963	0.95285	FALSE
novel_circ_0009197	20	364	exon:7841468-7841528,exon:7842134-7842186,exon:7856508-7856580,exon:7863675-7863855	H_2046,H_2098,H_2226,L_2034,L_2037,L_2137,L_2170	7,6,4,15,7,2,49	ARHGEF28	-1.7385	0.10452	0.95285	FALSE
novel_circ_0004328	15	287	exon:22169397-22169526,exon:22200153-22200241,exon:22205803-22205873	H_2046,H_2098,H_2190,L_2137	8,10,3,3	-	2.8756	0.13509	0.95285	FALSE
novel_circ_0004329	15	267	exon:22169397-22169526,exon:22217681-22217819	H_2098	6	-	2.638	0.44598	0.95285	FALSE
novel_circ_0019962	9	211	exon:42059577-42059691,exon:42073270-42073367	H_2098,H_2190	3,4	OSTM1	3.4933	0.29695	0.95285	FALSE
novel_circ_0017879	6	327	exon:83387659-83387770,exon:83388309-83388403,exon:83390569-83390597,exon:83391116-83391210	L_2034	6	UBA6	-3.0012	0.38157	0.95285	FALSE
novel_circ_0006549	19	327	exon:11141563-11141705,exon:11142445-11142630	H_2190,H_2226,L_2170	7,5,13	MED13	0.72338	0.7394	0.96518	FALSE
novel_circ_0005192	16	401	exon:57247085-57247245,exon:57249503-57249627,exon:57252154-57252271	H_2046,H_2098,H_2190,H_2226,L_2034,L_2037,L_2137,L_2170	8,42,8,23,13,30,15,45	COP1	-0.30061	0.6412	0.95285	FALSE
novel_circ_0019960	9	231	exon:41792520-41792650,exon:41793570-41793671	H_2098,L_2034,L_2137,L_2170	4,6,4,8	AFG1L	-2.3487	0.2598	0.95285	FALSE
novel_circ_0002468	12	110	exon:2375971-2376081	H_2046,H_2098,H_2190,H_2226,L_2034,L_2037,L_2170	5,11,9,11,16,7,25	DIAPH3	-0.13004	0.8949	0.98948	FALSE
novel_circ_0009190	20	502	exon:7757645-7757892,exon:7773194-7773326,exon:7773674-7773797	H_2190,H_2226,L_2034,L_2037,L_2170	3,3,4,9,27	ARHGEF28	-2.2098	0.1554	0.95285	FALSE
novel_circ_0019966	9	243	exon:43334808-43334959,exon:43373630-43373722	H_2046,L_2034	4,3	RTN4IP1	0.78602	0.81246	0.97478	FALSE
novel_circ_0009191	20	358	exon:7765042-7765090,exon:7766163-7766218,exon:7773194-7773326,exon:7773674-7773797	L_2037	3	ARHGEF28	-2.0302	0.55894	0.95285	FALSE
novel_circ_0019967	9	219	exon:43334808-43334959,exon:43338808-43338876	L_2170	7	RTN4IP1	-2.5981	0.45072	0.95285	FALSE
novel_circ_0004069	14	331	exon:65561545-65561709,exon:65562215-65562382	H_2046,H_2098,H_2190,H_2226,L_2034,L_2037,L_2137,L_2170	1.28165e+23	STK3	-0.18273	0.54972	0.95285	FALSE
novel_circ_0004068	14	130	intron:65546471-65546601	H_2226	2	STK3	1.6457	0.63966	0.95285	FALSE
novel_circ_0003667	14	569	intergenic_region:12458977-12459108,intergenic_region:12517760-12517834,intergenic_region:12534849-12535111,intergenic_region:12535234-12535336	H_2046,H_2098,H_2190,H_2226,L_2034,L_2037,L_2137,L_2170	48,77,34,27,74,24,31,128	--	-0.19907	0.69681	0.95667	FALSE
novel_circ_0001669	11	158	exon:43826699-43826857	H_2098,L_2170	3,5	KIAA1841	-0.52884	0.87797	0.98928	FALSE
novel_circ_0004063	14	268	exon:65178040-65178308	H_2098,L_2037,L_2170	3,3,4	VPS13B	-1.3143	0.66867	0.95285	FALSE
novel_circ_0004065	14	341	exon:65189215-65189389,exon:65196150-65196317	L_2137	2	VPS13B	-1.3985	0.69114	0.95285	FALSE
novel_circ_0002461	12	227	exon:23212068-23212295	H_2226,L_2037	8,4	NHLRC3	0.83565	0.77757	0.96924	FALSE
novel_circ_0004067	14	445	exon:65536951-65537065,exon:65561545-65561709,exon:65562215-65562382	H_2046	5	STK3	3.2882	0.33821	0.95285	FALSE
novel_circ_0013267	2	459	exon:106303208-106303435,exon:106310458-106310690	H_2226	3	TMBIM1	2.06	0.556	0.95285	FALSE
novel_circ_0013264	2	408	exon:104644884-104645113,exon:104645270-104645309,exon:104646131-104646271	H_2046,H_2098,H_2190,L_2037,L_2137	23,113,17,18,57	IGFBP2	0.77891	0.73216	0.96518	FALSE
novel_circ_0013263	2	260	intron:104632222-104632342,intron:104646131-104646271	H_2046,H_2098,H_2190,H_2226,L_2037,L_2137	11,32,7,4,7,7	IGFBP2	1.8198	0.12809	0.95285	FALSE
novel_circ_0013262	2	409	exon:104439759-104439945,exon:104443393-104443551,exon:104445180-104445245	H_2046,H_2098,H_2190,L_2034,L_2037,L_2170	9,22,8,30,9,17	SMARCAL1	-0.42754	0.70526	0.96048	FALSE
novel_circ_0013261	2	186	exon:104439759-104439945	H_2098,H_2190,H_2226	4,3,4	SMARCAL1	3.9766	0.13643	0.95285	FALSE
novel_circ_0013269	2	315	exon:106460260-106460320,exon:106472936-106473191	H_2046,H_2098,H_2190,H_2226,L_2037,L_2137,L_2170	4,9,4,3,7,4,5	USP37	0.43739	0.72989	0.96518	FALSE
novel_circ_0013268	2	485	exon:106455231-106455346,exon:106475217-106475358,exon:106478112-106478177,exon:106479614-106479778	L_2170	9	USP37	-2.9538	0.38935	0.95285	FALSE
novel_circ_0010002	22	375	exon:35922566-35922648,exon:35926575-35926610,exon:35932151-35932208,exon:35934018-35934127,exon:35936834-35936926	H_2046,H_2098,H_2190,H_2226,L_2037,L_2137,L_2170	16,85,21,24,10,14,12	MAGI1	2.0164	0.0087108	0.95285	TRUE
novel_circ_0010003	22	82	exon:35922566-35922648	H_2098,H_2190,H_2226,L_2037,L_2137	31,6,11,11,7	MAGI1	1.1132	0.42311	0.95285	FALSE
novel_circ_0010006	22	299	exon:37268109-37268222,exon:37277862-37278048	H_2098	5	PRICKLE2	2.3837	0.49288	0.95285	FALSE
novel_circ_0010004	22	258	exon:35932151-35932208,exon:35934018-35934127,exon:35936834-35936926	H_2098	5	MAGI1	2.3837	0.49288	0.95285	FALSE
novel_circ_0010005	22	182	exon:35942629-35942811	H_2098,H_2190	4,7	MAGI1	4.2049	0.13381	0.95285	FALSE
novel_circ_0019665	9	195	exon:102312113-102312308	H_2226,L_2037,L_2170	4,9,12	AFDN	-2.1914	0.32189	0.95285	FALSE
novel_circ_0010008	22	480	exon:37516256-37516360,exon:37557801-37557869,exon:37558093-37558401	H_2190,L_2034,L_2137,L_2170	10,5,2,11	ATXN7	-0.07255	0.96944	0.99817	FALSE
novel_circ_0010009	22	270	intergenic_region:37516256-37516360,intergenic_region:37557801-37557869,intergenic_region:37571814-37571912	H_2046,H_2098,H_2190,H_2226,L_2034,L_2037,L_2137,L_2170	18,24,9,20,22,24,16,30	--	-0.22633	0.70345	0.96011	FALSE
novel_circ_0018249	7	300	exon:1515345-1515452,exon:1515567-1515760	H_2098	4	MGAT4B	2.0741	0.55318	0.95285	FALSE
novel_circ_0019667	9	282	exon:102315524-102315639,exon:102330466-102330633	L_2170	7	AFDN	-2.5981	0.45072	0.95285	FALSE
novel_circ_0019666	9	362	exon:102312113-102312308,exon:102330466-102330633	H_2098,H_2190,L_2170	3,13,5	AFDN	2.535	0.24302	0.95285	FALSE
novel_circ_0018796	7	131	exon:93989664-93989795	L_2170	6	SLF1	-2.3806	0.49074	0.95285	FALSE
novel_circ_0006378	18	174	exon:48122549-48122672,exon:48123832-48123883	L_2170	3	YIF1B	-1.4213	0.68629	0.95285	FALSE
novel_circ_0008767	20	305	exon:18393389-18393470,exon:18399837-18399937,exon:18401562-18401686	L_2170	5	ERCC8	-2.1244	0.54019	0.95285	FALSE
novel_circ_0015632	4	349	exon:33134052-33134176,exon:33140524-33140659,exon:33143311-33143401	H_2098,H_2226,L_2137,L_2170	10,3,2,9	CROT	0.29365	0.88992	0.98928	FALSE
novel_circ_0015633	4	190	intergenic_region:33273686-33273762,intergenic_region:33275400-33275514	H_2046,H_2098,H_2190,H_2226,L_2034,L_2037,L_2137	16,19,8,22,3,15,5	--	1.4829	0.12997	0.95285	FALSE
novel_circ_0015630	4	190	exon:33107367-33107474,exon:33107556-33107639	H_2226	3	CROT	2.06	0.556	0.95285	FALSE
novel_circ_0015631	4	455	exon:33107010-33107140,exon:33107367-33107474,exon:33113038-33113163,exon:33114005-33114098	H_2046,H_2098,L_2137,L_2170	6,9,5,7	CROT	0.5479	0.77564	0.96864	FALSE
novel_circ_0008764	20	150	exon:17902987-17903137	H_2046,H_2098,H_2190,H_2226,L_2034,L_2037,L_2137,L_2170	4,46,6,13,37,35,11,29	ZSWIM6	-0.8431	0.24059	0.95285	FALSE
novel_circ_0015634	4	332	intergenic_region:33279828-33279922,intergenic_region:33285035-33285157,intergenic_region:33286749-33286865	H_2098,H_2190,H_2226,L_2037,L_2137,L_2170	9,7,4,2,5,12	--	0.37264	0.79294	0.97245	FALSE
novel_circ_0015635	4	244	intergenic_region:33285035-33285157,intergenic_region:33288211-33288333	L_2170	4	--	-1.812	0.60344	0.95285	FALSE
novel_circ_0008097	1	403	exon:45033536-45033727,exon:45034998-45035210	L_2037	5	TMEM45A	-2.7749	0.41955	0.95285	FALSE
novel_circ_0003400	13	109	intron:63990277-63990386	H_2098,H_2190,L_2034,L_2170	4,8,6,2	PIGU	0.88956	0.66136	0.95285	FALSE
novel_circ_0006331	18	288	exon:43371697-43371799,exon:43382424-43382610	H_2046,H_2098,H_2190,H_2226,L_2034,L_2037,L_2137,L_2170	5,10,5,3,4,6,5,16	CEP89	-0.17416	0.86165	0.98805	FALSE
novel_circ_0008762	20	148	intron:17906695-17906843	H_2098	3	ZSWIM6	1.7767	0.61274	0.95285	FALSE
novel_circ_0003401	13	260	exon:64105037-64105192,exon:64112771-64112876	H_2226,L_2137,L_2170	6,4,7	NCOA6	-0.62022	0.80376	0.97323	FALSE
novel_circ_0008763	20	298	exon:17902987-17903137,exon:17906695-17906843	H_2098,H_2226,L_2034,L_2170	9,4,8,12	ZSWIM6	-0.66895	0.72045	0.96518	FALSE
novel_circ_0016989	5	238	exon:82163369-82163523,exon:82166422-82166506	L_2037	8	PPFIBP1	-3.4576	0.31164	0.95285	FALSE
novel_circ_0006373	18	377	exon:47936258-47936361,exon:47952536-47952810	H_2046,L_2034,L_2037,L_2137,L_2170	2,9,6,6,15	SIPA1L3	-3.8072	0.016703	0.95285	TRUE
novel_circ_0018790	7	162	exon:93867463-93867625	H_2190	5	KIAA0825	3.3551	0.32816	0.95285	FALSE
novel_circ_0016980	5	422	exon:81853587-81854009	H_2098	2	PTHLH	1.4043	0.6903	0.95285	FALSE
novel_circ_0018791	7	428	exon:93962761-93962874,exon:93963031-93963106,exon:93964219-93964459	H_2046,H_2098,H_2190,H_2226,L_2034,L_2170	4,5,14,13,6,13	SLF1	1.427	0.25058	0.95285	FALSE
novel_circ_0016984	5	483	exon:82106892-82107031,exon:82116157-82116217,exon:82118090-82118161,exon:82118330-82118497,exon:82120958-82121004	H_2190,H_2226,L_2034,L_2037,L_2137,L_2170	3,9,11,16,27,9	MRPS35	-2.2908	0.042579	0.95285	TRUE
novel_circ_0016987	5	171	exon:82152077-82152248	L_2170	4	PPFIBP1	-1.812	0.60344	0.95285	FALSE
novel_circ_0016986	5	88	exon:82145463-82145551	L_2037	2	PPFIBP1	-1.3991	0.691	0.95285	FALSE
novel_circ_0006370	18	465	exon:47932973-47933161,exon:47933966-47934140,exon:47936258-47936361	H_2226	3	SIPA1L3	2.06	0.556	0.95285	FALSE
novel_circ_0015988	4	287	exon:86866513-86866636,exon:86869657-86869720,exon:86881237-86881338	L_2034,L_2170	5,5	CADPS2	-3.4552	0.28442	0.95285	FALSE
novel_circ_0015989	4	361	exon:86905492-86905679,exon:86919480-86919588,exon:86940835-86940901	L_2034,L_2170	4,15	CADPS2	-4.1855	0.12236	0.95285	FALSE
novel_circ_0015986	4	156	exon:86826498-86826654	L_2137	8	CADPS2	-3.3929	0.321	0.95285	FALSE
novel_circ_0006374	18	118	exon:47977164-47977282	H_2046,H_2098,H_2190,H_2226,L_2034,L_2137,L_2170	11,3,11,8,3,8,10	SIPA1L3	1.1308	0.31105	0.95285	FALSE
novel_circ_0015980	4	409	exon:86568132-86568243,exon:86568633-86568755,exon:86582017-86582193	L_2037	8	AASS	-3.4576	0.31164	0.95285	FALSE
novel_circ_0015981	4	457	exon:86568132-86568243,exon:86568633-86568755,exon:86586656-86586880	H_2046,H_2098,H_2190,H_2226,L_2034,L_2037,L_2137,L_2170	60,100,70,87,83,79,68,131	AASS	0.013056	0.96932	0.99817	FALSE
novel_circ_0015982	4	260	exon:86579184-86579268,exon:86582017-86582193	H_2046,H_2098,L_2034,L_2137	9,4,4,2	AASS	1.2745	0.53395	0.95285	FALSE
novel_circ_0009242	21	512	intergenic_region:14114092-14114216,intergenic_region:14116219-14116430,intergenic_region:14116545-14116589,intergenic_region:14119806-14119939	H_2046,H_2098,H_2190,H_2226,L_2034,L_2037,L_2137,L_2170	7,6,2,8,9,12,13,17	--	-0.96972	0.26289	0.95285	FALSE
novel_circ_0009243	21	259	intergenic_region:14114092-14114216,intergenic_region:14121522-14121657	L_2170	8	--	-2.7869	0.41749	0.95285	FALSE
novel_circ_0009932	22	398	exon:21717666-21717820,exon:21732866-21733024,exon:21735047-21735133	H_2190,H_2226	3,7	ITPR1	3.9793	0.18004	0.95285	FALSE
novel_circ_0009241	21	421	intergenic_region:14107715-14107905,intergenic_region:14136754-14136985	H_2190,L_2170	5,5	--	1.0362	0.73666	0.96518	FALSE
novel_circ_0009246	21	287	intergenic_region:14121517-14121657,intergenic_region:14131055-14131116,intergenic_region:14132723-14132809	L_2137	5	--	-2.7119	0.43051	0.95285	FALSE
novel_circ_0009247	21	378	intergenic_region:14131055-14131116,intergenic_region:14132723-14132809,intergenic_region:14136754-14136985	H_2098,H_2190,H_2226,L_2034,L_2037,L_2137,L_2170	5,7,6,9,7,13,10	--	-0.9592	0.36375	0.95285	FALSE
novel_circ_0009244	21	271	intergenic_region:14114092-14114216,intergenic_region:14131055-14131116,intergenic_region:14132723-14132809	L_2170	4	--	-1.812	0.60344	0.95285	FALSE
novel_circ_0009937	22	467	exon:2769804-2769952,exon:2771088-2771187,exon:2773637-2773857	H_2046	5	AZI2	3.2882	0.33821	0.95285	FALSE
novel_circ_0009938	22	345	exon:2771952-2772077,exon:2773637-2773857	H_2046,H_2098,H_2190,H_2226,L_2034,L_2037,L_2170	3,8,6,4,6,12,19	AZI2	-0.5478	0.62549	0.95285	FALSE
novel_circ_0009939	22	172	exon:28733648-28733820	H_2226	4	GXYLT2	2.4693	0.47681	0.95285	FALSE
novel_circ_0009248	21	190	exon:16305391-16305434,exon:16338879-16339026	H_2098,H_2190,H_2226,L_2037	10,7,7,9	AKAP13	1.3039	0.4604	0.95285	FALSE
novel_circ_0009249	21	296	exon:16353056-16353352	H_2190,H_2226	9,5	AKAP13	4.6638	0.065589	0.95285	FALSE
novel_circ_0016741	5	131	exon:51079099-51079230	H_2226,L_2170	5,3	MON2	1.1849	0.73041	0.96518	FALSE
novel_circ_0014859	3	515	exon:50828297-50828431,exon:50834009-50834149,exon:50846731-50846877,exon:50855095-50855190	H_2046,H_2098,H_2190,H_2226,L_2034,L_2037,L_2137,L_2170	23,31,15,20,35,44,22,37	EVI5	-0.49731	0.35386	0.95285	FALSE
novel_circ_0014858	3	438	exon:50828297-50828431,exon:50835394-50835552,exon:50846731-50846877	H_2046,H_2098,H_2190,H_2226,L_2034,L_2037,L_2137,L_2170	13,23,4,18,12,16,16,24	EVI5	-0.13223	0.84785	0.98537	FALSE
novel_circ_0014589	3	406	intergenic_region:25299501-25299743,intergenic_region:25311179-25311267,intergenic_region:25319498-25319574	H_2226,L_2170	5,5	--	0.48164	0.88651	0.98928	FALSE
novel_circ_0014588	3	241	intergenic_region:25310619-25310772,intergenic_region:25311179-25311267	L_2137	4	--	-2.3881	0.48935	0.95285	FALSE
novel_circ_0014583	3	280	exon:23687697-23687977	H_2190	3	ZNF697	2.6022	0.45243	0.95285	FALSE
novel_circ_0014853	3	157	exon:50783706-50783803,exon:50791798-50791858	H_2098,H_2190	2,2	EVI5	2.6147	0.45017	0.95285	FALSE
novel_circ_0014852	3	454	exon:50780880-50781005,exon:50782419-50782562,exon:50783511-50783600,exon:50783706-50783803	H_2190,H_2226,L_2037	3,3,7	EVI5	-0.08586	0.97282	0.99817	FALSE
novel_circ_0014587	3	381	intergenic_region:25299501-25299743,intergenic_region:25301374-25301513	H_2098,H_2190,L_2037	11,2,4	--	1.3257	0.59544	0.95285	FALSE
novel_circ_0014854	3	146	exon:50806298-50806444	L_2137	2	EVI5	-1.3985	0.69114	0.95285	FALSE
novel_circ_0014585	3	209	exon:25283048-25283257	L_2037	2	WDR3	-1.3991	0.691	0.95285	FALSE
novel_circ_0014584	3	279	intron:24066083-24066197,intron:24072822-24072902,intron:24076740-24076825	H_2098	3	WARS2	1.7767	0.61274	0.95285	FALSE
novel_circ_0002056	11	394	exon:78513752-78513820,exon:78521446-78521554,exon:78528880-78528973,exon:78548505-78548630	H_2098,H_2190,H_2226,L_2170	8,7,8,13	PUM2	1.3669	0.43899	0.95285	FALSE
novel_circ_0002057	11	550	exon:78513752-78513820,exon:78514737-78514861,exon:78521446-78521554,exon:78524423-78524544,exon:78553212-78553341	H_2098,H_2190,L_2034,L_2037,L_2170	10,3,8,3,8	PUM2	-0.57126	0.73296	0.96518	FALSE
novel_circ_0002054	11	345	exon:78513752-78513820,exon:78521446-78521554,exon:78525172-78525341	H_2098,H_2226,L_2170	6,3,13	PUM2	-0.29372	0.90398	0.99009	FALSE
novel_circ_0002055	11	850	exon:78513752-78513820,exon:78514737-78514861,exon:78521446-78521554,exon:78524423-78524610,exon:78528366-78528636,exon:78528880-78528973	H_2046,H_2098,H_2190,H_2226,L_2034,L_2037,L_2137,L_2170	77,268,70,161,138,117,133,277	PUM2	-0.11892	0.71539	0.96438	FALSE
novel_circ_0005004	16	163	exon:41332384-41332547	H_2046,H_2190,L_2037	5,3,5	VPS13D	1.0417	0.66792	0.95285	FALSE
novel_circ_0005006	16	175	exon:41353970-41354145	L_2034	6	VPS13D	-3.0012	0.38157	0.95285	FALSE
novel_circ_0002051	11	330	intron:78510727-78510788,intron:78513752-78513820,intron:78521446-78521554,intron:78528880-78528973	H_2046,H_2098,H_2190,H_2226,L_2037,L_2137,L_2170	5,27,5,12,8,8,16	PUM2	0.6851	0.49111	0.95285	FALSE
novel_circ_0005008	16	360	exon:41369395-41369605,exon:41369693-41369843	H_2098	4	VPS13D	2.0741	0.55318	0.95285	FALSE
novel_circ_0005009	16	244	exon:41388151-41388240,exon:41395611-41395766	L_2037	5	VPS13D	-2.7749	0.41955	0.95285	FALSE
novel_circ_0016749	5	200	intergenic_region:5546332-5546442,intergenic_region:5552674-5552764	H_2190	3	--	2.6022	0.45243	0.95285	FALSE
novel_circ_0002059	11	93	exon:78528880-78528973	L_2170	8	PUM2	-2.7869	0.41749	0.95285	FALSE
novel_circ_0018648	7	449	exon:60944583-60944779,exon:60946211-60946334,exon:60964760-60964890	H_2098	3	ARHGEF37	1.7767	0.61274	0.95285	FALSE
novel_circ_0017170	6	109	exon:103417981-103418090	H_2098,H_2190,H_2226,L_2034,L_2137,L_2170	5,6,7,9,16,5	EVC	-0.6459	0.62179	0.95285	FALSE
novel_circ_0017177	6	173	exon:104682862-104682977,exon:104698967-104699025	H_2190	2	STX18	1.9256	0.58272	0.95285	FALSE
novel_circ_0017175	6	406	exon:103533324-103533377,exon:103553984-103554118,exon:103556326-103556406,exon:103556794-103556933	H_2046,H_2098	3,3	EVC2	3.1595	0.3581	0.95285	FALSE
novel_circ_0018649	7	277	exon:60955521-60955668,exon:60964760-60964890	H_2046	8	ARHGEF37	3.9729	0.22833	0.95285	FALSE
novel_circ_0017179	6	46	exon:104805988-104806034	H_2190,L_2034	2,3	ZBTB49	-0.24906	0.9424	0.99626	FALSE
novel_circ_0017178	6	316	exon:104796956-104797117,exon:104797204-104797286,exon:104799028-104799101	H_2046,H_2098,H_2190,L_2170	2,2,2,2	ZBTB49	2.0519	0.4626	0.95285	FALSE
novel_circ_0003969	14	336	exon:56275162-56275288,exon:56276313-56276414,exon:56277620-56277729	H_2046,H_2098,H_2190,H_2226,L_2034,L_2137,L_2170	10,10,3,12,7,10,11	EIF3E	0.53083	0.61206	0.95285	FALSE
novel_circ_0000748	10	414	intergenic_region:64874203-64874338,intergenic_region:64875335-64875441,intergenic_region:64886256-64886342,intergenic_region:64888285-64888372	H_2190,H_2226,L_2034,L_2037,L_2170	5,8,5,4,11	--	-0.21618	0.89437	0.98948	FALSE
novel_circ_0006542	19	364	exon:10868007-10868097,exon:10868279-10868369,exon:10869591-10869668,exon:10873568-10873675	H_2098	2	RPS6KB1	1.4043	0.6903	0.95285	FALSE
novel_circ_0003844	14	230	exon:31015448-31015531,exon:31017911-31017983,exon:31023778-31023853	H_2226	3	SGK3	2.06	0.556	0.95285	FALSE
novel_circ_0000742	10	302	exon:61391930-61392053,exon:61405128-61405307	H_2226,L_2037,L_2137	10,7,6	SHC4	-0.51658	0.81322	0.9751	FALSE
novel_circ_0000743	10	171	exon:61393597-61393768	H_2190	4	SHC4	3.0271	0.37932	0.95285	FALSE
novel_circ_0000744	10	369	exon:61512539-61512706,exon:61515869-61515968,exon:61516757-61516860	L_2170	4	CEP152	-1.812	0.60344	0.95285	FALSE
novel_circ_0000745	10	370	exon:61688741-61688823,exon:61691486-61691584,exon:61703993-61704088,exon:61707432-61707527	H_2046,H_2098,H_2226,L_2034,L_2037,L_2137	6,9,4,8,18,12	FBN1	-1.1218	0.36825	0.95285	FALSE
novel_circ_0000746	10	208	exon:62216921-62217129	H_2098,H_2226,L_2037,L_2170	3,4,3,9	MYEF2	-0.62671	0.77871	0.96978	FALSE
novel_circ_0000747	10	90	intergenic_region:64547109-64547199	L_2170	5	--	-2.1244	0.54019	0.95285	FALSE
novel_circ_0001938	11	258	exon:70892823-70892944,exon:70896009-70896146	H_2046	7	WDR43	3.7795	0.26898	0.95285	FALSE
novel_circ_0001939	11	252	exon:70963629-70963881	L_2170	5	SPDYA	-2.1244	0.54019	0.95285	FALSE
novel_circ_0001219	11	401	exon:106665064-106665186,exon:106681079-106681194,exon:106682317-106682403,exon:106683290-106683368	H_2098,H_2190,H_2226	3,3,10	EHMT1	4.5218	0.055684	0.95285	FALSE
novel_circ_0003968	14	234	exon:56263944-56264069,exon:56277620-56277729	L_2034	2	EIF3E	-1.3991	0.691	0.95285	FALSE
novel_circ_0001218	11	327	exon:106665064-106665186,exon:106672447-106672548,exon:106673715-106673819	H_2046,H_2098,H_2190,H_2226,L_2034,L_2037,L_2137,L_2170	39,44,71,66,139,17,23,85	EHMT1	0.015107	0.97979	0.99817	FALSE
novel_circ_0016376	5	363	exon:17958186-17958438,exon:17968465-17968576	H_2226	3	TMTC3	2.06	0.556	0.95285	FALSE
novel_circ_0005752	17	540	exon:48317348-48317643,exon:48321727-48321895,exon:48322317-48322394	H_2046,H_2098,H_2190,H_2226,L_2034,L_2037,L_2137,L_2170	29,167,51,61,82,74,95,191	SLC15A4	-0.44212	0.27417	0.95285	FALSE
novel_circ_0016377	5	76	exon:18260765-18260841	H_2098,H_2226	5,3	KITLG	3.2113	0.35001	0.95285	FALSE
novel_circ_0005753	17	650	exon:48317348-48317643,exon:48321785-48321895,exon:48322317-48322394,exon:48323075-48323243	H_2046,H_2098,H_2190,H_2226,L_2034,L_2037,L_2137,L_2170	6,51,8,8,14,33,24,53	SLC15A4	-0.78937	0.25106	0.95285	FALSE
novel_circ_0016374	5	400	exon:17958186-17958438,exon:17963470-17963618	H_2046,H_2098,H_2190,H_2226,L_2034,L_2037,L_2137,L_2170	12,16,7,6,7,23,19,14	TMTC3	-0.50251	0.51518	0.95285	FALSE
novel_circ_0020654	X	160	intergenic_region:139007043-139007203	L_2034	16	--	-4.4199	0.12326	0.95285	FALSE
novel_circ_0020655	X	390	exon:13931730-13932120	L_2137	7	UTP14A	-3.1996	0.35006	0.95285	FALSE
novel_circ_0012187	26	378	exon:9397358-9397464,exon:9406024-9406122,exon:9416682-9416856	H_2098,H_2226,L_2137,L_2170	2,6,3,22	ATAD1	-1.3063	0.50485	0.95285	FALSE
novel_circ_0012186	26	324	exon:9397358-9397464,exon:9404087-9404207,exon:9406024-9406122	H_2190,H_2226,L_2034,L_2170	7,3,4,3	ATAD1	1.0279	0.62553	0.95285	FALSE
novel_circ_0012181	26	391	intron:8968297-8968445,intron:8989294-8989388,intron:9001851-9002000	L_2037	10	SGMS1	-3.7807	0.25428	0.95285	FALSE
novel_circ_0020651	X	356	intron:138894091-138894272,intron:138896900-138897007,intron:138903973-138904041	L_2034,L_2137,L_2170	5,4,2	-	-3.7697	0.16364	0.95285	FALSE
novel_circ_0012183	26	243	exon:8989294-8989388,exon:9001851-9002000	H_2098,H_2226	6,3	SGMS1	3.3604	0.32736	0.95285	FALSE
novel_circ_0012182	26	149	intron:9001851-9002000	L_2037	4	SGMS1	-2.45	0.47777	0.95285	FALSE
novel_circ_0020302	9	251	exon:83199104-83199192,exon:83204995-83205158	L_2170	6	SHPRH	-2.3806	0.49074	0.95285	FALSE
novel_circ_0016372	5	176	exon:17915860-17915983,exon:17920155-17920208	H_2098,L_2037,L_2137	6,3,6	-	-1.0921	0.66929	0.95285	FALSE
novel_circ_0020301	9	398	exon:82191683-82191841,exon:82192196-82192436	H_2046,H_2098,H_2190,H_2226,L_2034,L_2037,L_2137,L_2170	17,10,7,22,17,18,23,17	UTRN	-0.24989	0.71763	0.96518	FALSE
novel_circ_0020306	9	666	intergenic_region:83227266-83227932	H_2098	14	--	3.833	0.26209	0.95285	FALSE
novel_circ_0012188	26	418	exon:9402054-9402254,exon:9404087-9404207,exon:9406024-9406122	H_2046,H_2098,H_2190,H_2226,L_2034,L_2037,L_2137,L_2170	7,9,9,15,5,17,8,25	ATAD1	-0.19119	0.81125	0.97426	FALSE
novel_circ_0020304	9	150	intergenic_region:83218656-83218806	H_2098	2	--	1.4043	0.6903	0.95285	FALSE
novel_circ_0016373	5	218	exon:17947752-17947970	L_2037	2	TMTC3	-1.3991	0.691	0.95285	FALSE
novel_circ_0001930	11	415	exon:70867856-70867964,exon:70868066-70868115,exon:70892823-70892944,exon:70896009-70896146	H_2098,H_2190,H_2226,L_2170	14,4,5,6	WDR43	2.2506	0.2363	0.95285	FALSE
novel_circ_0016370	5	372	exon:17850967-17851089,exon:17851617-17851781,exon:17852454-17852540	H_2098,H_2226,L_2037	2,3,7	CEP290	-0.78786	0.77069	0.96844	FALSE
novel_circ_0004141	14	336	exon:73791459-73791527,exon:73792729-73792884,exon:73794147-73794260	H_2098,H_2190,L_2137	9,8,7	NBN	1.3048	0.53983	0.95285	FALSE
novel_circ_0016371	5	149	exon:17899916-17900065	H_2098	5	-	2.3837	0.49288	0.95285	FALSE
novel_circ_0003665	14	131	intron:12458977-12459108	L_2034	6	--	-3.0012	0.38157	0.95285	FALSE
novel_circ_0003890	14	77	exon:33848925-33849002	L_2034,L_2137,L_2170	2,7,4	NCOA2	-3.9347	0.13031	0.95285	FALSE
novel_circ_0003893	14	278	exon:34283007-34283167,exon:34294989-34295107	H_2190	6	TRAM1	3.6222	0.28999	0.95285	FALSE
novel_circ_0001933	11	258	exon:70892823-70892944,exon:70896009-70896146	L_2034,L_2170	4,4	WDR43	-3.1337	0.36034	0.95285	FALSE
novel_circ_0003895	14	460	exon:34283007-34283167,exon:34294758-34294874,exon:34294989-34295110,exon:34296878-34296941	H_2046,H_2098,H_2190,H_2226,L_2034,L_2037,L_2137,L_2170	3,4,3,6,10,3,8,12	TRAM1	-0.84062	0.41746	0.95285	FALSE
novel_circ_0003894	14	598	exon:34283007-34283167,exon:34284079-34284222,exon:34293423-34293481,exon:34294758-34294874,exon:34294989-34295110	H_2046,H_2098,H_2190,H_2226,L_2034,L_2037,L_2137,L_2170	6,18,13,9,27,11,5,18	TRAM1	-0.26476	0.73538	0.96518	FALSE
novel_circ_0003897	14	379	exon:34291673-34291757,exon:34293423-34293481,exon:34294758-34294874,exon:34294989-34295110	H_2226	3	TRAM1	2.06	0.556	0.95285	FALSE
novel_circ_0003896	14	318	exon:34291673-34291757,exon:34294758-34294874,exon:34294989-34295107	L_2170	5	TRAM1	-2.1244	0.54019	0.95285	FALSE
novel_circ_0006873	19	413	exon:28932349-28932426,exon:28933576-28933912	H_2046,L_2034,L_2037,L_2170	3,4,6,6	USP43	-1.9229	0.35876	0.95285	FALSE
novel_circ_0001935	11	424	exon:70884428-70884492,exon:70885019-70885121,exon:70892823-70892944,exon:70896009-70896146	H_2098	4	WDR43	2.0741	0.55318	0.95285	FALSE
novel_circ_0007161	19	334	exon:47621129-47621277,exon:47626680-47626866	H_2098,H_2226,L_2037,L_2137	3,4,2,5	TANC2	-0.26725	0.90956	0.99009	FALSE
novel_circ_0007163	19	133	exon:47678172-47678305	H_2098,L_2037	7,5	TANC2	-0.092779	0.97611	0.99817	FALSE
novel_circ_0007162	19	263	exon:47637947-47638210	L_2037	4	TANC2	-2.45	0.47777	0.95285	FALSE
novel_circ_0007165	19	175	exon:47748312-47748487	H_2098	13	TANC2	3.7277	0.27577	0.95285	FALSE
novel_circ_0007164	19	298	exon:47742695-47742818,exon:47748312-47748487	H_2046	3	TANC2	2.538	0.46411	0.95285	FALSE
novel_circ_0007167	19	252	exon:47932482-47932522,exon:47938398-47938497,exon:47943947-47944060	H_2190	3	MAP3K3	2.6022	0.45243	0.95285	FALSE
novel_circ_0007166	19	209	exon:47891491-47891700	H_2190	4	DCAF7	3.0271	0.37932	0.95285	FALSE
novel_circ_0007169	19	332	exon:47938398-47938497,exon:47943947-47944060,exon:47949511-47949631	L_2170	3	MAP3K3	-1.4213	0.68629	0.95285	FALSE
novel_circ_0007168	19	446	exon:47921298-47921419,exon:47922992-47923084,exon:47943947-47944060,exon:47949511-47949631	L_2034,L_2037,L_2170	2,3,5	MAP3K3	-3.4704	0.23343	0.95285	FALSE
novel_circ_0001937	11	378	exon:70887272-70887392,exon:70892823-70892944,exon:70896009-70896146	L_2037,L_2170	2,8	WDR43	-3.2643	0.33855	0.95285	FALSE
novel_circ_0001839	11	387	exon:6577681-6577806,exon:6582298-6582428,exon:6583252-6583306,exon:6585075-6585153	L_2037,L_2170	3,8	MAP4K4	-3.4567	0.2851	0.95285	FALSE
novel_circ_0001838	11	226	exon:64811161-64811387	L_2170	7	MEIS1	-2.5981	0.45072	0.95285	FALSE
novel_circ_0004848	16	511	exon:28459090-28459144,exon:28460979-28461175,exon:28463428-28463511,exon:28468056-28468234	H_2098	3	LBR	1.7767	0.61274	0.95285	FALSE
novel_circ_0001831	11	396	exon:62419265-62419506,exon:62422850-62423005	H_2190,L_2037,L_2170	3,3,4	VPS54	-0.51662	0.85486	0.98644	FALSE
novel_circ_0001830	11	267	exon:62413976-62414010,exon:62416574-62416652,exon:62422850-62423005	H_2098,L_2034	7,2	VPS54	1.2735	0.71095	0.96396	FALSE
novel_circ_0001832	11	458	exon:62519361-62519680,exon:62532432-62532571	H_2098,L_2170	4,11	PELI1	-1.3384	0.668	0.95285	FALSE
novel_circ_0001835	11	149	exon:63615972-63616121	L_2170	7	ACTR2	-2.5981	0.45072	0.95285	FALSE
novel_circ_0001834	11	277	exon:62972248-62972399,exon:62974249-62974375	H_2098,H_2190,L_2034,L_2137,L_2170	2,5,4,13,5	AFTPH	-1.3341	0.43058	0.95285	FALSE
novel_circ_0004845	16	249	exon:27481145-27481262,exon:27485931-27486063	H_2226	4	NVL	2.4693	0.47681	0.95285	FALSE
novel_circ_0001836	11	532	exon:63700974-63701038,exon:63703610-63703778,exon:63704673-63704796,exon:63712402-63712579	H_2046,H_2098,H_2190,H_2226,L_2034,L_2037,L_2137,L_2170	14,18,27,20,21,5,23,46	SPRED2	0.10446	0.87699	0.98928	FALSE
novel_circ_0007820	1	221	intron:148505258-148505356,intron:148505684-148505807	L_2170	3	-	-1.4213	0.68629	0.95285	FALSE
novel_circ_0007821	1	120	exon:148516871-148516991	L_2170	6	DOP1B	-2.3806	0.49074	0.95285	FALSE
novel_circ_0007822	1	239	exon:148516871-148516991,exon:148518927-148519046	L_2037,L_2170	4,7	DOP1B	-3.5228	0.26711	0.95285	FALSE
novel_circ_0013850	2	239	exon:36966838-36966903,exon:36968630-36968695,exon:36971995-36972039,exon:36973522-36973587	H_2046,H_2190,H_2226,L_2034,L_2037,L_2137,L_2170	9,4,4,6,8,8,6	BAZ2B	-0.35062	0.76477	0.96789	FALSE
novel_circ_0013851	2	405	exon:37041181-37041443,exon:37041683-37041826	H_2046,H_2098,H_2190,H_2226,L_2034,L_2037,L_2137,L_2170	16,21,5,11,9,8,10,26	BAZ2B	0.22963	0.76105	0.96639	FALSE
novel_circ_0013852	2	262	exon:37041181-37041443	H_2226	3	BAZ2B	2.06	0.556	0.95285	FALSE
novel_circ_0013853	2	425	exon:37066802-37066986,exon:37070312-37070368,exon:37076203-37076295,exon:37079866-37079959	H_2046,H_2098,H_2226,L_2034,L_2170	7,6,9,10,8	WDSUB1	0.48836	0.74911	0.96518	FALSE
novel_circ_0013854	2	268	exon:37076203-37076295,exon:37094391-37094567	L_2170	7	WDSUB1	-2.5981	0.45072	0.95285	FALSE
novel_circ_0013855	2	325	exon:37076203-37076295,exon:37079866-37079959,exon:37103797-37103937	H_2046,H_2098,H_2226,L_2034,L_2037,L_2170	7,9,11,4,11,21	WDSUB1	-0.19677	0.87308	0.98928	FALSE
novel_circ_0018804	7	362	exon:94795667-94795795,exon:94798724-94798835,exon:94808223-94808346	L_2034,L_2170	4,9	TTC37	-3.7072	0.22139	0.95285	FALSE
novel_circ_0013857	2	266	exon:37079866-37079959,exon:37091901-37091934,exon:37103797-37103937	H_2046,L_2037,L_2137	2,2,3	WDSUB1	-1.0082	0.74539	0.96518	FALSE
novel_circ_0003091	13	307	exon:33211181-33211340,exon:33212726-33212874	H_2046,H_2098,H_2190,H_2226,L_2034,L_2037,L_2137,L_2170	13,9,9,8,23,22,6,11	EPC1	-0.47937	0.54901	0.95285	FALSE
novel_circ_0013859	2	173	exon:37091901-37091934,exon:37103797-37103937	H_2046,H_2098,H_2190,H_2226,L_2034,L_2037,L_2137,L_2170	11,4,3,4,4,3,9,5	WDSUB1	0.3497	0.75011	0.96518	FALSE
novel_circ_0018808	7	700	exon:94831634-94831813,exon:94832447-94832573,exon:94833330-94833433,exon:94833517-94833603,exon:94834354-94834421,exon:94835556-94835695	H_2046,H_2098,H_2190,H_2226,L_2034,L_2037,L_2137,L_2170	30,87,35,59,37,51,82,59	TTC37	-0.062376	0.8858	0.98928	FALSE
novel_circ_0018809	7	395	exon:94833330-94833433,exon:94833517-94833603,exon:94846207-94846315,exon:94846433-94846531	L_2170	5	TTC37	-2.1244	0.54019	0.95285	FALSE
novel_circ_0019409	8	240	exon:72672480-72672639,exon:72698265-72698346	H_2046,H_2098	5,4	DOCK5	3.7944	0.22063	0.95285	FALSE
novel_circ_0019408	8	392	exon:72672480-72672639,exon:72674250-72674290,exon:72683475-72683564,exon:72685249-72685353	L_2170	6	DOCK5	-2.3806	0.49074	0.95285	FALSE
novel_circ_0003097	13	35	exon:33438632-33438667	H_2046,H_2098,H_2190,H_2226,L_2034,L_2037,L_2137,L_2170	30,80,68,85,72,60,66,122	ARHGAP12	-0.082242	0.83477	0.97889	FALSE
novel_circ_0007825	1	299	exon:148549309-148549420,exon:148550254-148550442	H_2046,H_2098,H_2190,H_2226,L_2034,L_2037,L_2137,L_2170	18,8,2,4,7,27,7,17	DOP1B	-0.59863	0.51698	0.95285	FALSE
novel_circ_0011636	25	249	exon:38310588-38310715,exon:38311799-38311921	L_2170	8	DAGLB	-2.7869	0.41749	0.95285	FALSE
novel_circ_0011637	25	322	exon:38313977-38314148,exon:38319393-38319544	L_2037	13	DAGLB	-4.1597	0.17069	0.95285	FALSE
novel_circ_0006253	18	60	exon:35495085-35495145	H_2226	2	DUS2	1.6457	0.63966	0.95285	FALSE
novel_circ_0011632	25	449	intergenic_region:38091955-38092204,intergenic_region:38094230-38094430	H_2098,H_2190,H_2226,L_2034,L_2137,L_2170	5,5,6,8,4,10	--	-0.23958	0.86333	0.98809	FALSE
novel_circ_0011633	25	301	exon:3818939-3819240	H_2046,H_2098,H_2190,H_2226,L_2034,L_2037,L_2137,L_2170	3.14746e+23	ANKS3	-0.14618	0.60132	0.95285	FALSE
novel_circ_0011986	26	162	exon:37299081-37299134,exon:37302432-37302541	H_2046,H_2098,H_2190,L_2170	5,9,4,6	SHTN1	2.1382	0.27175	0.95285	FALSE
novel_circ_0011631	25	327	exon:38026791-38026893,exon:38027078-38027164,exon:38027871-38028010	H_2098,L_2034	4,8	PMS2	-1.5078	0.61831	0.95285	FALSE
novel_circ_0011988	26	228	exon:37309240-37309322,exon:37318782-37318928	H_2190	2	SHTN1	1.9256	0.58272	0.95285	FALSE
novel_circ_0011989	26	440	exon:37328294-37328375,exon:37330305-37330402,exon:37332398-37332566,exon:37337556-37337650	H_2046,H_2098,H_2190,H_2226,L_2034,L_2170	8,11,4,4,2,11	SHTN1	1.5141	0.2733	0.95285	FALSE
novel_circ_0007827	1	111	exon:148549309-148549420	H_2098,L_2170	4,10	DOP1B	-1.2053	0.70592	0.96048	FALSE
novel_circ_0011638	25	410	exon:38328295-38328547,exon:38329519-38329677	H_2046,L_2170	5,9	KDELR2	0.13724	0.96201	0.99783	FALSE
novel_circ_0011639	25	248	exon:38410498-38410621,exon:38414513-38414638	H_2098	8	ZDHHC4	3.0415	0.37697	0.95285	FALSE
novel_circ_0007576	1	580	exon:127417895-127417971,exon:127427904-127427998,exon:127437452-127437555,exon:127438051-127438196,exon:127440516-127440561,exon:127443229-127443346	H_2046,H_2098,H_2190,H_2226,L_2034,L_2037,L_2137,L_2170	239,546,75,176,460,538,487,495	RASA2	-0.95004	0.0094969	0.95285	TRUE
novel_circ_0000155	10	321	exon:12567236-12567382,exon:12567481-12567656	H_2226	6	DENND4A	3.0478	0.37595	0.95285	FALSE
novel_circ_0007574	1	177	exon:127390261-127390362,exon:127392202-127392278	L_2034	6	RASA2	-3.0012	0.38157	0.95285	FALSE
novel_circ_0007572	1	156	intron:127382915-127383071	L_2034	10	RASA2	-3.7412	0.26398	0.95285	FALSE
novel_circ_0007573	1	332	exon:127390261-127390362,exon:127392202-127392278,exon:127395432-127395504,exon:127397108-127397191	H_2046,L_2037,L_2170	5,2,7	RASA2	-0.046852	0.98545	0.99817	FALSE
novel_circ_0007570	1	343	exon:127374655-127374761,exon:127377564-127377687,exon:127378693-127378807	L_2170	5	RASA2	-2.1244	0.54019	0.95285	FALSE
novel_circ_0000154	10	534	exon:12489076-12489218,exon:12489655-12489773,exon:12496092-12496366	L_2037,L_2137	5,7	INTS14	-4.005	0.15626	0.95285	FALSE
novel_circ_0007328	19	175	exon:61315066-61315241	L_2034,L_2137	4,3	ABCA5	-3.214	0.34784	0.95285	FALSE
novel_circ_0007579	1	486	intron:127417895-127417971,intron:127427904-127427998,intron:127437452-127437555,intron:127457898-127458111	H_2046,H_2098,H_2190,H_2226,L_2034,L_2037,L_2137,L_2170	8,26,2,14,36,8,27,26	RASA2	-0.99288	0.18335	0.95285	FALSE
novel_circ_0018208	7	120	exon:13199069-13199148,exon:13199381-13199422	L_2037	8	-	-3.4576	0.31164	0.95285	FALSE
novel_circ_0012722	28	114	intergenic_region:39685658-39685772	H_2098,H_2226,L_2037	6,4,5	--	0.60574	0.81299	0.9751	FALSE
novel_circ_0012725	28	211	intergenic_region:39708563-39708774	L_2037	5	--	-2.7749	0.41955	0.95285	FALSE
novel_circ_0012724	28	325	intergenic_region:39685658-39685772,intergenic_region:39708563-39708774	H_2098	5	--	2.3837	0.49288	0.95285	FALSE
novel_circ_0012727	28	482	exon:4026885-4027014,exon:4031623-4031753,exon:4033158-4033381	H_2226	5	GNPAT	2.7874	0.41963	0.95285	FALSE
novel_circ_0012726	28	114	intron:3991475-3991589	H_2098,L_2034	3,4	C28H1orf131	-0.8168	0.81171	0.97426	FALSE
novel_circ_0012729	28	255	exon:4093638-4093774,exon:4099686-4099805	H_2226	4	EGLN1	2.4693	0.47681	0.95285	FALSE
novel_circ_0012728	28	145	exon:4088664-4088690,exon:4099686-4099805	H_2046,H_2098,H_2190,L_2170	7,12,6,7	EGLN1	2.4066	0.17314	0.95285	FALSE
novel_circ_0018202	7	186	exon:13159937-13159997,exon:13160332-13160458	H_2098,L_2037,L_2137,L_2170	5,6,3,9	-	-2.0338	0.32411	0.95285	FALSE
novel_circ_0018203	7	131	exon:13160593-13160724	L_2170	6	-	-2.3806	0.49074	0.95285	FALSE
novel_circ_0018204	7	342	exon:13159344-13159560,exon:13160332-13160458	H_2098,H_2226	3,5	-	3.3152	0.33412	0.95285	FALSE
novel_circ_0018205	7	257	exon:13160332-13160458,exon:13160593-13160724	L_2170	6	-	-2.3806	0.49074	0.95285	FALSE
novel_circ_0018206	7	353	exon:13199069-13199422	H_2046,L_2037,L_2170	7,2,4	-	0.94743	0.70862	0.96212	FALSE
novel_circ_0018755	7	524	exon:81600438-81600522,exon:81600613-81600729,exon:81606388-81606449,exon:81615005-81615196,exon:81620147-81620219	H_2046,H_2098,H_2190,H_2226,L_2034,L_2037,L_2137,L_2170	19,65,13,55,8,13,78,43	SSBP2	0.11634	0.86171	0.98805	FALSE
novel_circ_0011188	24	268	exon:56887376-56887488,exon:56896593-56896749	L_2034	7	ATP8B1	-3.2247	0.34619	0.95285	FALSE
novel_circ_0011189	24	407	exon:56896593-56896749,exon:56897811-56897854,exon:56899052-56899260	H_2046,H_2098,H_2190,H_2226,L_2034,L_2037,L_2137,L_2170	39,66,23,15,42,53,27,89	ATP8B1	-0.36962	0.47526	0.95285	FALSE
novel_circ_0005999	17	478	exon:68801761-68801843,exon:68803669-68803744,exon:68806551-68806685,exon:68810638-68810712,exon:68811901-68812014	H_2046,H_2098,H_2190,H_2226,L_2037	2,8,7,8,15	NF2	0.69149	0.65668	0.95285	FALSE
novel_circ_0001433	11	405	exon:19518246-19518496,exon:19518960-19519115	H_2098,H_2226	3,2	HEATR5B	2.557	0.46065	0.95285	FALSE
novel_circ_0011180	24	195	exon:56069318-56069513	H_2046,H_2098,L_2137,L_2170	2,10,7,7	WDR7	-0.27121	0.89253	0.98932	FALSE
novel_circ_0011181	24	409	exon:56069318-56069513,exon:56077027-56077241	H_2046,H_2098,L_2034,L_2037,L_2137	8,14,9,7,16	WDR7	-0.68366	0.63154	0.95285	FALSE
novel_circ_0011183	24	354	exon:56119059-56119177,exon:56121052-56121175,exon:56150507-56150620	H_2098,H_2190,H_2226,L_2037,L_2137	25,5,19,8,9	WDR7	1.2721	0.35589	0.95285	FALSE
novel_circ_0011184	24	334	exon:56150507-56150620,exon:56198767-56198988	H_2098,H_2190,H_2226,L_2034,L_2137,L_2170	6,8,9,2,2,2	WDR7	2.1308	0.16221	0.95285	FALSE
novel_circ_0011185	24	348	exon:56253189-56253306,exon:56255297-56255446,exon:56256214-56256296	L_2170	3	WDR7	-1.4213	0.68629	0.95285	FALSE
novel_circ_0011186	24	447	exon:56253189-56253306,exon:56255297-56255446,exon:56256214-56256296,exon:56283776-56283875	H_2098	7	WDR7	2.8539	0.4082	0.95285	FALSE
novel_circ_0011187	24	131	exon:56835161-56835292	H_2098,H_2226	4,4	NARS	3.2641	0.34187	0.95285	FALSE
novel_circ_0000938	10	274	exon:81124678-81124765,exon:81126203-81126287,exon:81126574-81126677	L_2170	3	GALNT16	-1.4213	0.68629	0.95285	FALSE
novel_circ_0000159	10	325	intergenic_region:12633781-12634030,intergenic_region:12648555-12648631	H_2046,H_2098,H_2190,H_2226,L_2034,L_2137,L_2170	5,20,13,11,8,12,20	--	0.5342	0.5716	0.95285	FALSE
novel_circ_0000158	10	249	intergenic_region:12633781-12634030	H_2098,H_2190,H_2226,L_2037,L_2137,L_2170	12,6,9,7,12,19	--	-0.3508	0.76995	0.96827	FALSE
novel_circ_0017613	6	57	intron:56972488-56972545	L_2034	6	RELL1	-3.0012	0.38157	0.95285	FALSE
novel_circ_0010587	23	123	exon:39836506-39836629	H_2098,H_2190,L_2037,L_2137	8,6,5,3	FAM8A1	0.75204	0.70538	0.96048	FALSE
novel_circ_0010586	23	356	exon:39814852-39815208	L_2170	9	NUP153	-2.9538	0.38935	0.95285	FALSE
novel_circ_0010585	23	197	exon:39806233-39806430	L_2170	10	NUP153	-3.1033	0.36514	0.95285	FALSE
novel_circ_0010584	23	197	exon:39806233-39806430	H_2226	7	NUP153	3.2682	0.34125	0.95285	FALSE
novel_circ_0010583	23	197	exon:39806233-39806430	H_2098,L_2170	2,9	NUP153	-1.7306	0.61303	0.95285	FALSE
novel_circ_0010582	23	197	exon:39806233-39806430	H_2226	5	NUP153	2.7874	0.41963	0.95285	FALSE
novel_circ_0010581	23	137	exon:39792882-39793019	L_2170	2	NUP153	-1.0803	0.75933	0.96518	FALSE
novel_circ_0010580	23	322	exon:39792882-39793019,exon:39793639-39793737,exon:39795394-39795481	H_2098,H_2190,H_2226	5,8,7	NUP153	4.9598	0.019612	0.95285	TRUE
novel_circ_0010588	23	259	exon:39835891-39836030,exon:39838680-39838800	L_2137	7	FAM8A1	-3.1996	0.35006	0.95285	FALSE
novel_circ_0017614	6	431	exon:56965128-56965266,exon:56969553-56969789,exon:56972488-56972545	H_2098,H_2226,L_2034,L_2170	7,3,8,8	RELL1	-0.78505	0.69319	0.95352	FALSE
novel_circ_0008328	1	346	exon:70004280-70004425,exon:70006772-70006973	H_2098	2	OSBPL11	1.4043	0.6903	0.95285	FALSE
novel_circ_0008329	1	430	exon:70015566-70015742,exon:70017277-70017356,exon:70018177-70018352	H_2046,H_2098,H_2190,H_2226,L_2034,L_2037,L_2137,L_2170	15,36,7,23,8,26,27,14	OSBPL11	0.087811	0.89799	0.98974	FALSE
novel_circ_0008326	1	387	exon:69988382-69988568,exon:70006772-70006973	H_2190,L_2170	3,3	OSBPL11	0.99968	0.77188	0.96844	FALSE
novel_circ_0008327	1	186	exon:69988382-69988568	L_2170	5	OSBPL11	-2.1244	0.54019	0.95285	FALSE
novel_circ_0008324	1	452	exon:69927441-69927488,exon:69927921-69928070,exon:69928148-69928283,exon:69934492-69934613	H_2046,H_2098,H_2190,H_2226,L_2034,L_2037,L_2137,L_2170	50,49,18,59,25,50,42,73	SNX4	0.091996	0.84879	0.98545	FALSE
novel_circ_0008325	1	383	exon:69976881-69977063,exon:70006772-70006973	H_2098,H_2190,H_2226,L_2170	3,2,7,3	OSBPL11	2.4165	0.30313	0.95285	FALSE
novel_circ_0008322	1	176	exon:69919257-69919312,exon:69934492-69934613	H_2098	4	SNX4	2.0741	0.55318	0.95285	FALSE
novel_circ_0008323	1	331	exon:69927441-69927488,exon:69927921-69928070,exon:69928148-69928283	H_2098,H_2226,L_2034,L_2037,L_2170	8,5,4,4,8	SNX4	-0.38402	0.82352	0.97614	FALSE
novel_circ_0008321	1	430	exon:69915655-69915727,exon:69919257-69919312,exon:69927441-69927488,exon:69928148-69928283,exon:69934492-69934613	H_2046,H_2098,H_2190,L_2034,L_2037,L_2137,L_2170	5,2,4,7,9,6,23	SNX4	-1.5405	0.1758	0.95285	FALSE
novel_circ_0002870	12	394	exon:86722096-86722170,exon:86729414-86729480,exon:86736119-86736197,exon:86737710-86737886	H_2190,L_2170	7,7	TFDP1	1.0452	0.70477	0.96048	FALSE
novel_circ_0002872	12	165	intron:86733597-86733762	L_2137	4	TFDP1	-2.3881	0.48935	0.95285	FALSE
novel_circ_0002874	12	354	exon:87037160-87037333,exon:87038197-87038288,exon:87054824-87054914	H_2098,L_2034,L_2170	4,3,3	CDC16	-0.81393	0.79129	0.97184	FALSE
novel_circ_0012929	29	191	exon:18090059-18090179,exon:18093231-18093302	H_2098,H_2190	2,4	INTS4	3.3553	0.32813	0.95285	FALSE
novel_circ_0002876	13	307	exon:10222173-10222310,exon:10223852-10223903,exon:10224941-10225060	L_2034	4	KIF16B	-2.4123	0.4848	0.95285	FALSE
novel_circ_0002877	13	434	exon:10298599-10298658,exon:10303016-10303081,exon:10309830-10309998,exon:10311939-10312081	H_2098,H_2190,H_2226,L_2034,L_2037,L_2137,L_2170	8,9,9,25,12,9,30	KIF16B	-1.35	0.12946	0.95285	FALSE
novel_circ_0002879	13	513	exon:10303016-10303081,exon:10308212-10308387,exon:10309510-10309641,exon:10311939-10312081	H_2046,H_2098,H_2226,L_2034,L_2037,L_2137,L_2170	3,14,10,12,10,18,17	KIF16B	-1.145	0.22274	0.95285	FALSE
novel_circ_0012928	29	300	exon:18045625-18045819,exon:18069599-18069705	H_2046,H_2098,H_2226	4,6,3	INTS4	4.1778	0.10015	0.95285	FALSE
novel_circ_0018428	7	330	exon:34339943-34340081,exon:34341416-34341502,exon:34350347-34350453	H_2226,L_2037	10,4	HSD17B4	1.1578	0.68147	0.95285	FALSE
novel_circ_0019809	9	190	exon:23001648-23001838	H_2098,H_2226,L_2170	4,5,5	DOP1A	1.1374	0.67735	0.95285	FALSE
novel_circ_0019808	9	371	exon:23001648-23001838,exon:23005209-23005390	H_2098,H_2226,L_2170	3,9,8	DOP1A	0.96171	0.69091	0.95285	FALSE
novel_circ_0010762	24	322	exon:13894611-13894779,exon:13959789-13959943	H_2098,L_2037,L_2170	4,12,4	PIK3C3	-2.3586	0.31389	0.95285	FALSE
novel_circ_0010760	24	298	exon:12455242-12455361,exon:12459625-12459804	L_2137	5	-	-2.7119	0.43051	0.95285	FALSE
novel_circ_0010767	24	238	exon:13928501-13928585,exon:13931339-13931403,exon:13958091-13958181	L_2170	5	PIK3C3	-2.1244	0.54019	0.95285	FALSE
novel_circ_0010766	24	217	exon:13928501-13928585,exon:13931339-13931403,exon:13937097-13937166	H_2098,L_2034,L_2170	5,6,10	PIK3C3	-1.8024	0.45032	0.95285	FALSE
novel_circ_0005520	16	102	intergenic_region:80711469-80711571	L_2137	7	--	-3.1996	0.35006	0.95285	FALSE
novel_circ_0012922	29	338	exon:17568316-17568414,exon:17568514-17568551,exon:17574600-17574666,exon:17576116-17576253	H_2046,H_2098,H_2190,H_2226,L_2034,L_2037,L_2137,L_2170	13,52,26,14,10,11,14,15	NARS2	1.1625	0.073561	0.95285	FALSE
novel_circ_0014079	2	310	exon:79446873-79447002,exon:79458940-79458998,exon:79465714-79465747,exon:79466550-79466582,exon:79466668-79466726	L_2170	5	GLS	-2.1244	0.54019	0.95285	FALSE
novel_circ_0014078	2	429	exon:79446873-79447002,exon:79447959-79448038,exon:79455003-79455166,exon:79458940-79458998	H_2098,L_2034,L_2170	2,4,12	GLS	-2.7308	0.28998	0.95285	FALSE
novel_circ_0014073	2	588	exon:79441933-79442029,exon:79442369-79442490,exon:79446873-79447002,exon:79447959-79448038,exon:79455003-79455166	H_2046,H_2098,H_2190,H_2226,L_2034,L_2037,L_2137,L_2170	23,23,11,21,37,10,7,31	GLS	0.092549	0.89243	0.98928	FALSE
novel_circ_0014072	2	425	exon:79441933-79442029,exon:79442369-79442490,exon:79446873-79447002,exon:79447959-79448038	H_2046,H_2098,H_2190,H_2226,L_2034,L_2037,L_2137,L_2170	14,14,23,18,32,26,15,27	GLS	-0.28711	0.64659	0.95285	FALSE
novel_circ_0014071	2	394	exon:79441933-79442029,exon:79442369-79442490,exon:79443246-79443294,exon:79446873-79447002	H_2046,L_2037	4,8	GLS	-0.6849	0.80753	0.97411	FALSE
novel_circ_0014077	2	371	exon:79446873-79447002,exon:79447959-79448038,exon:79455003-79455166	H_2190	3	GLS	2.6022	0.45243	0.95285	FALSE
novel_circ_0014076	2	440	exon:79441933-79442029,exon:79442369-79442490,exon:79479143-79479274,exon:79480192-79480284	H_2046,H_2098,H_2226,L_2034,L_2037,L_2137,L_2170	15,10,3,6,3,4,25	GLS	-0.025352	0.9823	0.99817	FALSE
novel_circ_0014075	2	497	exon:79441933-79442029,exon:79458940-79458998,exon:79461867-79462038,exon:79465117-79465166,exon:79465714-79465747,exon:79466550-79466582,exon:79466668-79466726	H_2046,H_2098,H_2190,H_2226,L_2034,L_2037,L_2137,L_2170	10,13,15,10,14,8,9,35	GLS	-0.089788	0.90343	0.99009	FALSE
novel_circ_0017919	6	351	exon:89134048-89134200,exon:89135324-89135431,exon:89160303-89160395	H_2046,H_2098,H_2190,H_2226,L_2037,L_2137,L_2170	15,25,9,14,26,6,11	MTHFD2L	0.62822	0.49821	0.95285	FALSE
novel_circ_0005639	17	294	exon:29650713-29650890,exon:29652884-29652943,exon:29653316-29653374	H_2046,H_2098,H_2190,H_2226,L_2034,L_2037,L_2137,L_2170	1.45451e+23	LARP1B	0.38228	0.24279	0.95285	FALSE
novel_circ_0002918	13	345	intron:12653485-12653744,intron:12655689-12655775	H_2046,H_2098,H_2190,H_2226,L_2034,L_2170	2,4,7,5,4,6	USP6NL	1.2677	0.40169	0.95285	FALSE
novel_circ_0017915	6	565	exon:89111909-89112093,exon:89113106-89113228,exon:89134048-89134200,exon:89135324-89135431	H_2046,H_2098,H_2190,H_2226,L_2034,L_2037,L_2137,L_2170	18,44,5,21,14,7,9,29	MTHFD2L	0.69377	0.3265	0.95285	FALSE
novel_circ_0017914	6	302	exon:89111909-89112089,exon:89113106-89113228	H_2046,H_2098,H_2226,L_2034,L_2037,L_2137,L_2170	4,13,13,4,12,7,5	MTHFD2L	-0.013582	0.99019	0.99856	FALSE
novel_circ_0002915	13	545	exon:12319240-12319400,exon:12322422-12322619,exon:12324462-12324565,exon:12327091-12327176	H_2046,H_2098,H_2190,H_2226,L_2034,L_2037,L_2137,L_2170	33,25,16,26,31,31,29,50	UPF2	-0.24642	0.63723	0.95285	FALSE
novel_circ_0017916	6	383	exon:89111909-89112093,exon:89135324-89135431,exon:89160303-89160395	H_2046,H_2098,H_2190,H_2226,L_2034,L_2037,L_2137,L_2170	16,47,9,36,18,17,15,70	MTHFD2L	0.031469	0.95903	0.99783	FALSE
novel_circ_0002913	13	360	intron:12316634-12316749,intron:12319240-12319400,intron:12327091-12327176	L_2170	5	UPF2	-2.1244	0.54019	0.95285	FALSE
novel_circ_0017910	6	369	intergenic_region:88715230-88715347,intergenic_region:88720515-88720635,intergenic_region:88721603-88721735	L_2034,L_2170	8,8	--	-4.133	0.1301	0.95285	FALSE
novel_circ_0002910	13	405	exon:12272381-12272575,exon:12273709-12273920	L_2037	4	DHTKD1	-2.45	0.47777	0.95285	FALSE
novel_circ_0009039	20	195	exon:4814745-4814818,exon:4824462-4824584	H_2098,L_2037,L_2170	9,5,4	CREBRF	-0.31267	0.9005	0.98996	FALSE
novel_circ_0009038	20	456	exon:4810988-4811182,exon:4813134-4813323,exon:4814745-4814818	H_2046,H_2098,H_2190,H_2226,L_2034,L_2037,L_2137,L_2170	6,20,8,24,5,8,14,13	CREBRF	0.61612	0.43028	0.95285	FALSE
novel_circ_0009749	21	521	exon:68046775-68046966,exon:68052465-68052566,exon:68053714-68053890,exon:68066257-68066310	H_2046,H_2098,H_2190,H_2226,L_2034,L_2037,L_2137,L_2170	1.06298e+23	MARK3	-0.13151	0.69838	0.95741	FALSE
novel_circ_0009748	21	191	exon:68046775-68046966	H_2098	3	MARK3	1.7767	0.61274	0.95285	FALSE
novel_circ_0009747	21	354	intron:68045951-68046061,intron:68046775-68046966,intron:68066257-68066310	H_2046,H_2098,H_2190,H_2226,L_2034,L_2170	6,10,4,5,7,9	MARK3	0.92171	0.4922	0.95285	FALSE
novel_circ_0009030	20	382	exon:4667548-4667642,exon:4671814-4671938,exon:4684235-4684339,exon:4689037-4689097	H_2046,H_2098,H_2190,H_2226,L_2034,L_2137,L_2170	4,14,7,20,15,12,8	ERGIC1	0.4104	0.68101	0.95285	FALSE
novel_circ_0009745	21	198	intron:68053714-68053859,intron:68066257-68066310	L_2034	2	MARK3	-1.3991	0.691	0.95285	FALSE
novel_circ_0009032	20	286	exon:4684235-4684339,exon:4689037-4689097,exon:4696617-4696739	H_2098	3	ERGIC1	1.7767	0.61274	0.95285	FALSE
novel_circ_0009035	20	195	exon:4799731-4799926	H_2098,H_2226,L_2034,L_2037,L_2137,L_2170	15,18,11,14,11,19	CREBRF	-0.84358	0.43317	0.95285	FALSE
novel_circ_0009742	21	312	intron:68031941-68032062,intron:68046775-68046966	H_2046,H_2098,H_2190,H_2226,L_2170	8,13,10,5,10	MARK3	2.4391	0.081925	0.95285	FALSE
novel_circ_0009741	21	618	exon:67990227-67990399,exon:67990660-67990771,exon:67991832-67991971,exon:67992185-67992381	H_2046,H_2098,H_2190,H_2226,L_2034,L_2037,L_2137,L_2170	25,82,30,49,18,73,77,55	EIF5	-0.23614	0.64301	0.95285	FALSE
novel_circ_0009036	20	268	exon:4799731-4799926,exon:4814745-4814818	H_2046,H_2098,L_2037,L_2170	2,4,3,3	CREBRF	0.081782	0.97402	0.99817	FALSE
novel_circ_0020880	X	366	intergenic_region:77183467-77183556,intergenic_region:77185032-77185168,intergenic_region:77186696-77186837	H_2046,H_2098,H_2190	2,5,4	--	4.1049	0.11448	0.95285	FALSE
novel_circ_0020883	X	144	intron:78021608-78021752	H_2098	2	PHKA1	1.4043	0.6903	0.95285	FALSE
novel_circ_0020882	X	376	exon:7798053-7798429	L_2170	11	GRIA3	-3.2387	0.34404	0.95285	FALSE
novel_circ_0020885	X	112	exon:78171793-78171905	L_2170	6	HDAC8	-2.3806	0.49074	0.95285	FALSE
novel_circ_0020884	X	465	exon:78050875-78050966,exon:78051329-78051468,exon:78060233-78060389,exon:78060848-78060927	H_2098,H_2226,L_2037,L_2137,L_2170	7,12,16,6,10	PHKA1	-0.85775	0.5543	0.95285	FALSE
novel_circ_0020886	X	210	exon:78171793-78171905,exon:78207100-78207198	L_2170	4	HDAC8	-1.812	0.60344	0.95285	FALSE
novel_circ_0020889	X	458	exon:79210262-79210439,exon:79210994-79211150,exon:79212287-79212412	H_2098	6	-	2.638	0.44598	0.95285	FALSE
novel_circ_0019805	9	163	exon:22912188-22912351	L_2034,L_2037	3,5	UBE3D	-3.4421	0.28927	0.95285	FALSE
novel_circ_0019807	9	232	exon:22912188-22912351,exon:22917543-22917612	H_2098,H_2190,H_2226,L_2034,L_2170	2,3,7,7,8	UBE3D	-0.049375	0.97754	0.99817	FALSE
novel_circ_0006718	19	494	exon:19719408-19719537,exon:19730093-19730148,exon:19758286-19758495,exon:19762066-19762167	H_2098,L_2137,L_2170	4,12,7	NLK	-2.4815	0.27537	0.95285	FALSE
novel_circ_0014469	3	321	exon:120436104-120436243,exon:120437497-120437575,exon:120437849-120437953	H_2226	5	HDLBP	2.7874	0.41963	0.95285	FALSE
novel_circ_0014460	3	378	intron:118456237-118456379,intron:118462357-118462593	H_2098,H_2190,H_2226,L_2034,L_2037,L_2137,L_2170	19,9,19,22,11,7,11	HDAC4	-0.14997	0.87124	0.98928	FALSE
novel_circ_0014461	3	236	exon:118462357-118462593	H_2098,H_2190,H_2226,L_2037,L_2170	7,5,4,9,2	HDAC4	0.53151	0.75804	0.96518	FALSE
novel_circ_0014462	3	236	intergenic_region:118462357-118462593	H_2098,H_2190,H_2226,L_2034,L_2170	22,10,9,11,22	--	0.53538	0.6905	0.95285	FALSE
novel_circ_0014463	3	298	exon:118901655-118901763,exon:118903544-118903649,exon:118906764-118906849	H_2098,H_2190,L_2034	6,7,6	NDUFA10	1.1816	0.60009	0.95285	FALSE
novel_circ_0014464	3	108	exon:118901655-118901763	H_2098	7	NDUFA10	2.8539	0.4082	0.95285	FALSE
novel_circ_0014465	3	142	exon:119457244-119457386	L_2170	3	-	-1.4213	0.68629	0.95285	FALSE
novel_circ_0014466	3	436	exon:119459131-119459254,exon:119459371-119459500,exon:119460880-119461064	L_2170	6	-	-2.3806	0.49074	0.95285	FALSE
novel_circ_0014467	3	170	exon:120362506-120362676	L_2137	8	PASK	-3.3929	0.321	0.95285	FALSE
novel_circ_0019504	8	341	exon:81706947-81707111,exon:81723528-81723592,exon:81724492-81724605	H_2046,H_2098,H_2190,H_2226,L_2034,L_2137,L_2170	4,9,5,11,4,7,2	FANCC	1.2152	0.31413	0.95285	FALSE
novel_circ_0003945	14	120	exon:47663875-47663995	H_2190,H_2226,L_2137,L_2170	7,6,5,5	EIF3H	0.86382	0.65694	0.95285	FALSE
novel_circ_0019505	8	391	exon:81835897-81835991,exon:81846185-81846269,exon:81849696-81849909	L_2170	8	FANCC	-2.7869	0.41749	0.95285	FALSE
novel_circ_0019506	8	178	exon:81835897-81835991,exon:81846185-81846269	H_2098	7	FANCC	2.8539	0.4082	0.95285	FALSE
novel_circ_0001246	11	249	exon:12007188-12007271,exon:12010157-12010203,exon:12011520-12011640	H_2046,H_2098,H_2226,L_2034,L_2137,L_2170	2,17,7,8,7,3	EXOC6B	0.30297	0.82878	0.97789	FALSE
novel_circ_0001247	11	192	exon:12007188-12007271,exon:12030344-12030453	H_2046,H_2098,H_2190,H_2226	2,8,7,3	EXOC6B	4.9322	0.011825	0.95285	TRUE
novel_circ_0001244	11	271	exon:11963806-11963874,exon:12007188-12007271,exon:12011520-12011640	H_2190,L_2170	9,3	EXOC6B	2.5798	0.35321	0.95285	FALSE
novel_circ_0016530	5	374	exon:29476298-29476373,exon:29480257-29480409,exon:29481477-29481624	H_2046,H_2098,H_2190,H_2226,L_2034,L_2037,L_2137,L_2170	39,60,59,48,97,45,41,116	LARP4	-0.27325	0.53724	0.95285	FALSE
novel_circ_0016532	5	232	exon:29707031-29707115,exon:29707909-29708057	L_2037	5	LIMA1	-2.7749	0.41955	0.95285	FALSE
novel_circ_0016533	5	460	exon:29755141-29755246,exon:29756002-29756132,exon:29762735-29762891,exon:29765133-29765202	H_2046,H_2098,H_2190,H_2226,L_2034,L_2037,L_2137,L_2170	5,2,10,13,10,11,8,18	CERS5	-0.31475	0.72503	0.96518	FALSE
novel_circ_0016534	5	331	exon:29755141-29755246,exon:29756002-29756132,exon:29765133-29765229	H_2046	4	CERS5	2.9612	0.39015	0.95285	FALSE
novel_circ_0007379	19	183	exon:63201758-63201941	H_2226,L_2170	3,5	HELZ	-0.24554	0.94297	0.99626	FALSE
novel_circ_0016536	5	307	exon:29755141-29755246,exon:29756818-29756875,exon:29765133-29765278	H_2098,H_2190,L_2037,L_2170	3,3,2,10	CERS5	-0.49976	0.82438	0.97614	FALSE
novel_circ_0016537	5	235	exon:29755141-29755246,exon:29756002-29756132	L_2170	5	CERS5	-2.1244	0.54019	0.95285	FALSE
novel_circ_0007374	19	439	exon:62888285-62888396,exon:62892524-62892652,exon:62936802-62936864,exon:62937912-62938050	L_2170	7	PRKCA	-2.5981	0.45072	0.95285	FALSE
novel_circ_0007376	19	386	exon:62913989-62914145,exon:62915184-62915318,exon:62915566-62915662	H_2046,H_2098,H_2190,H_2226,L_2034,L_2037,L_2170	13,10,8,13,14,3,36	PRKCA	0.18687	0.85133	0.98575	FALSE
novel_circ_0007377	19	275	exon:62931394-62931531,exon:62937912-62938050	L_2034,L_2170	7,6	PRKCA	-3.8576	0.18611	0.95285	FALSE
novel_circ_0007372	19	239	exon:62888285-62888396,exon:62892524-62892652	H_2098,L_2034,L_2137	4,9,4	PRKCA	-2.1609	0.37303	0.95285	FALSE
novel_circ_0007373	19	497	exon:62888285-62888396,exon:62913989-62914145,exon:62915184-62915318,exon:62915566-62915662	H_2046,H_2190,L_2034,L_2170	8,5,9,21	PRKCA	-0.40939	0.81134	0.97426	FALSE
novel_circ_0006827	19	373	exon:25388339-25388528,exon:25389679-25389863	H_2098	5	PITPNM3	2.3837	0.49288	0.95285	FALSE
novel_circ_0015840	4	474	intron:65962243-65962504,intron:65997186-65997281,intron:66024243-66024361	H_2046,H_2190,L_2034,L_2037,L_2137,L_2170	3,4,8,5,2,11	ZNRF2	-1.3205	0.36917	0.95285	FALSE
novel_circ_0015843	4	213	intron:65997186-65997281,intron:66024243-66024361	H_2046,H_2098,H_2190,L_2034,L_2037,L_2137,L_2170	8,15,5,10,5,4,12	ZNRF2	0.020053	0.98533	0.99817	FALSE
novel_circ_0015845	4	70	exon:66283913-66283983	H_2098,L_2037	5,3	PLEKHA8	0.17232	0.95976	0.99783	FALSE
novel_circ_0001799	11	507	exon:60045463-60045883,exon:60056410-60056497	H_2046,H_2098,H_2190,H_2226,L_2034,L_2037,L_2137,L_2170	12,14,2,18,9,20,19,12	USP34	-0.33699	0.67165	0.95285	FALSE
novel_circ_0015847	4	116	exon:66303677-66303793	H_2046,H_2098,H_2190,H_2226,L_2034,L_2037,L_2137,L_2170	4,28,25,22,24,18,11,30	PLEKHA8	0.099646	0.88266	0.98928	FALSE
novel_circ_0015846	4	116	exon:66303677-66303793	H_2098	2	PLEKHA8	1.4043	0.6903	0.95285	FALSE
novel_circ_0015849	4	319	exon:66642051-66642156,exon:66643806-66643943,exon:66646752-66646829	H_2046,H_2098,H_2190,H_2226,L_2034,L_2037,L_2137,L_2170	16,13,3,21,22,13,15,22	CHN2	-0.28808	0.69125	0.95285	FALSE
novel_circ_0015848	4	242	exon:66642051-66642156,exon:66643806-66643943	L_2170	3	CHN2	-1.4213	0.68629	0.95285	FALSE
novel_circ_0001064	10	356	exon:92041680-92041872,exon:92078377-92078541	H_2046,H_2098,H_2190,H_2226,L_2034,L_2037,L_2137,L_2170	7,20,11,12,20,3,8,13	CEP128	0.30041	0.71226	0.96438	FALSE
novel_circ_0001797	11	149	exon:60038250-60038399	H_2098	3	USP34	1.7767	0.61274	0.95285	FALSE
novel_circ_0001790	11	305	exon:5997002-5997067,exon:5997903-5998143	H_2046,H_2098,H_2190,H_2226,L_2034,L_2037,L_2137,L_2170	12,15,10,20,12,5,9,29	TBC1D8	0.34771	0.63753	0.95285	FALSE
novel_circ_0001791	11	309	exon:59978445-59978540,exon:59992668-59992882	H_2046,H_2098,H_2226,L_2034,L_2037,L_2170	4,6,7,11,5,7	USP34	-0.39426	0.77342	0.96844	FALSE
novel_circ_0004540	15	546	exon:45406998-45407544	H_2190,L_2034,L_2170	9,5,42	SYT9	-1.3706	0.67444	0.95285	FALSE
novel_circ_0001793	11	179	exon:60011000-60011092,exon:60056410-60056497	H_2226,L_2137	4,3	USP34	0.31813	0.92575	0.9926	FALSE
novel_circ_0006826	19	500	exon:25384289-25384365,exon:25384919-25385154,exon:25388339-25388528	L_2137	7	PITPNM3	-3.1996	0.35006	0.95285	FALSE
novel_circ_0003797	14	322	exon:2867469-2867565,exon:2906920-2907146	L_2034,L_2170	5,13	PTK2	-4.1554	0.12675	0.95285	FALSE
novel_circ_0003791	14	349	intron:2893424-2893773	H_2190	7	PTK2	3.8473	0.25763	0.95285	FALSE
novel_circ_0005444	16	315	exon:75332307-75332373,exon:75332713-75332859,exon:75334006-75334109	H_2226,L_2137,L_2170	3,8,7	PLXNA2	-2.1477	0.37972	0.95285	FALSE
novel_circ_0007086	19	313	exon:44636051-44636178,exon:44636536-44636722	H_2046,H_2098,H_2190,H_2226,L_2034,L_2137,L_2170	12,34,27,26,36,7,43	KIF18B	0.48096	0.56407	0.95285	FALSE
novel_circ_0007087	19	313	exon:44636051-44636178,exon:44636536-44636722	H_2098	3	KIF18B	1.7767	0.61274	0.95285	FALSE
novel_circ_0007085	19	75	exon:44529221-44529296	H_2098,H_2226	7,3	GJC1	3.4965	0.29741	0.95285	FALSE
novel_circ_0002269	12	119	exon:11498718-11498837	H_2226	3	NAA16	2.06	0.556	0.95285	FALSE
novel_circ_0002268	12	261	exon:11485086-11485190,exon:11487352-11487509	H_2226,L_2170	4,5	NAA16	0.16368	0.96165	0.99783	FALSE
novel_circ_0002265	12	712	exon:11483353-11483437,exon:11485086-11485190,exon:11487352-11487509,exon:11495654-11495807,exon:11498718-11498837,exon:11501317-11501412	H_2046,H_2098,H_2190,H_2226,L_2034,L_2037,L_2137,L_2170	5,15,17,5,11,7,3,68	NAA16	-0.56955	0.52752	0.95285	FALSE
novel_circ_0002264	12	644	exon:11483353-11483446,exon:11485068-11485190,exon:11487352-11487509,exon:11495654-11495807,exon:11498718-11498837	H_2046,H_2098,H_2190,H_2226,L_2034,L_2037,L_2170	4,12,3,9,14,14,50	NAA16	-1.2384	0.21371	0.95285	FALSE
novel_circ_0002266	12	294	exon:11483353-11483437,exon:11485086-11485190,exon:11508578-11508684	H_2046,H_2098,H_2190,L_2034,L_2037,L_2170	6,2,4,9,11,6	NAA16	-0.76074	0.58886	0.95285	FALSE
novel_circ_0002261	12	279	exon:11450569-11450676,exon:11452656-11452737,exon:11454499-11454590	L_2037	6	MTRF1	-3.04	0.37527	0.95285	FALSE
novel_circ_0002260	12	279	exon:11450569-11450676,exon:11452656-11452737,exon:11454499-11454590	H_2098,H_2190,L_2170	4,4,4	MTRF1	1.5966	0.55753	0.95285	FALSE
novel_circ_0002263	12	659	exon:11483353-11483446,exon:11485068-11485190,exon:11487352-11487509,exon:11489667-11489801,exon:11495654-11495807	H_2046,H_2098,H_2190,H_2226,L_2034,L_2037,L_2137,L_2170	31,72,38,63,85,37,23,143	NAA16	-0.26871	0.5802	0.95285	FALSE
novel_circ_0007089	19	252	exon:44756921-44757029,exon:44759613-44759757	H_2046,H_2098	6,3	NMT1	3.8886	0.19963	0.95285	FALSE
novel_circ_0020462	NKLS02000723.1	333	intergenic_region:6936-7151,intergenic_region:9679-9797	L_2034	4	--	-2.4123	0.4848	0.95285	FALSE
novel_circ_0020461	NKLS02000723.1	143	intergenic_region:14468-14611	H_2046,L_2034	2,6	--	-1.2628	0.69962	0.95797	FALSE
novel_circ_0020460	NKLS02000723.1	337	intergenic_region:3112-3346,intergenic_region:7875-7978	H_2190	2	--	1.9256	0.58272	0.95285	FALSE
novel_circ_0006365	18	303	intergenic_region:47659301-47659383,intergenic_region:47663079-47663205,intergenic_region:47664290-47664385	H_2098,H_2190,L_2137	6,13,4	--	2.4813	0.23624	0.95285	FALSE
novel_circ_0013119	29	322	exon:47452561-47452662,exon:47454739-47454960	L_2034	13	PPFIA1	-4.1201	0.17871	0.95285	FALSE
novel_circ_0013118	29	52	exon:47347824-47347876	H_2098,H_2190,H_2226,L_2034,L_2037,L_2137,L_2170	7,2,14,2,23,12,9	ANO1	-1.0774	0.33568	0.95285	FALSE
novel_circ_0013111	29	455	exon:46036754-46036808,exon:46037636-46037766,exon:46042925-46043046,exon:46050429-46050579	L_2034,L_2170	9,6	PPP6R3	-4.1016	0.13645	0.95285	FALSE
novel_circ_0013110	29	404	exon:46036754-46036808,exon:46037636-46037766,exon:46042062-46042161,exon:46042925-46043046	H_2098,H_2190,H_2226,L_2034,L_2037,L_2137,L_2170	8,4,13,6,5,5,5	PPP6R3	0.24821	0.83181	0.97885	FALSE
novel_circ_0013112	29	271	exon:46042925-46043046,exon:46050429-46050579	H_2226	7	PPP6R3	3.2682	0.34125	0.95285	FALSE
novel_circ_0013115	29	352	exon:46270522-46270691,exon:46273498-46273681	H_2046,H_2098,H_2190,H_2226,L_2034,L_2037,L_2137,L_2170	7,15,4,23,5,12,11,12	IGHMBP2	0.35409	0.667	0.95285	FALSE
novel_circ_0013114	29	310	exon:46198674-46198845,exon:46203693-46203832	L_2034,L_2170	8,2	CPT1A	-3.6326	0.24258	0.95285	FALSE
novel_circ_0013116	29	374	exon:46891032-46891247,exon:46891755-46891914	L_2170	3	CCND1	-1.4213	0.68629	0.95285	FALSE
novel_circ_0006823	19	377	intron:25279046-25279157,intron:25279390-25279575,intron:25281356-25281437	H_2046,H_2098,H_2190,H_2226,L_2034,L_2037,L_2137,L_2170	5,14,8,13,6,5,13,10	KIAA0753	0.34928	0.68048	0.95285	FALSE
novel_circ_0020794	X	465	exon:67172362-67172473,exon:67172657-67172764,exon:67175226-67175317,exon:67183171-67183269,exon:67185605-67185663	H_2046,H_2098,H_2190,H_2226,L_2034,L_2037,L_2137,L_2170	20,32,30,57,43,50,36,84	APOOL	-0.39763	0.39957	0.95285	FALSE
novel_circ_0020790	X	345	exon:66270223-66270343,exon:66273338-66273563	H_2226,L_2137	2,5	CHM	-1.2474	0.71539	0.96438	FALSE
novel_circ_0020793	X	212	intron:67172362-67172473,intron:67185451-67185552	L_2170	5	APOOL	-2.1244	0.54019	0.95285	FALSE
novel_circ_0020792	X	189	exon:67175226-67175317,exon:67183171-67183269	H_2046	7	APOOL	3.7795	0.26898	0.95285	FALSE
novel_circ_0001088	10	378	intron:92637272-92637456,intron:92645386-92645580	L_2170	8	STON2	-2.7869	0.41749	0.95285	FALSE
novel_circ_0020799	X	353	exon:68551516-68551632,exon:68558023-68558104,exon:68558226-68558302,exon:68558855-68558935	H_2098,L_2037	6,4	RPS6KA6	0.0092965	0.99776	0.99891	FALSE
novel_circ_0000689	10	368	exon:56035622-56035841,exon:56049267-56049338,exon:56051493-56051571	L_2034,L_2170	6,6	UNC13C	-3.7181	0.21814	0.95285	FALSE
novel_circ_0000688	10	141	exon:56007446-56007587	L_2170	3	UNC13C	-1.4213	0.68629	0.95285	FALSE
novel_circ_0000685	10	268	exon:55105067-55105180,exon:55106513-55106585,exon:55112647-55112730	H_2098,H_2226	3,3	RSL24D1	2.8557	0.4079	0.95285	FALSE
novel_circ_0000684	10	123	exon:55080592-55080715	H_2226	5	RAB27A	2.7874	0.41963	0.95285	FALSE
novel_circ_0000687	10	461	intergenic_region:559428-559675,intergenic_region:597916-598130	H_2046,H_2098,H_2226,L_2037,L_2137	2,14,8,8,10	--	0.11403	0.94174	0.99626	FALSE
novel_circ_0000681	10	350	exon:54547554-54547783,exon:54548502-54548623	H_2190	5	NEDD4	3.3551	0.32816	0.95285	FALSE
novel_circ_0000680	10	119	exon:54538502-54538621	L_2170	8	NEDD4	-2.7869	0.41749	0.95285	FALSE
novel_circ_0000682	10	192	intron:55029885-55029960,intron:55032606-55032723	H_2098,H_2226,L_2170	4,3,2	RAB27A	1.7844	0.58137	0.95285	FALSE
novel_circ_0004942	16	146	exon:3469885-3470031	H_2046,H_2098,H_2226,L_2170	3,8,7,11	NUCKS1	1.1105	0.56475	0.95285	FALSE
novel_circ_0000535	10	880	exon:46455047-46455160,exon:46457703-46457816,exon:46459032-46459114,exon:46460073-46460154,exon:46463706-46463789,exon:46480909-46481040,exon:46482033-46482130,exon:46483886-46484006,exon:46484969-46485029	H_2046,H_2098,H_2190,H_2226,L_2034,L_2037,L_2137,L_2170	25,74,32,29,33,49,47,132	USP3	-0.49827	0.28467	0.95285	FALSE
novel_circ_0000534	10	277	exon:46455047-46455160,exon:46460073-46460154,exon:46463706-46463789	H_2098,H_2226,L_2034,L_2137,L_2170	12,7,5,12,8	USP3	-0.57324	0.70527	0.96048	FALSE
novel_circ_0000533	10	276	exon:46455047-46455160,exon:46459032-46459114,exon:46460073-46460154	H_2098	6	USP3	2.638	0.44598	0.95285	FALSE
novel_circ_0019181	8	221	exon:46304826-46304910,exon:46308105-46308242	H_2046,H_2098,H_2190,H_2226,L_2034,L_2037,L_2137,L_2170	2,6,2,6,8,20,15,8	MAMDC2	-1.6867	0.075882	0.95285	FALSE
novel_circ_0000539	10	408	exon:46480909-46481040,exon:46482033-46482130,exon:46483886-46484006,exon:46484969-46485029	H_2046,H_2098,H_2190,H_2226,L_2034,L_2037,L_2137,L_2170	4.3885e+24	USP3	-0.11034	0.65788	0.95285	FALSE
novel_circ_0008515	1	329	exon:83387013-83387128,exon:83392649-83392746,exon:83395882-83395999	H_2046,H_2098,H_2226,L_2034,L_2037,L_2137,L_2170	8,23,12,20,30,8,20	YEATS2	-0.93987	0.27487	0.95285	FALSE
novel_circ_0008514	1	416	exon:83387013-83387128,exon:83387593-83387649,exon:83388780-83389025	H_2190,H_2226,L_2034	3,2,5	YEATS2	0.22961	0.93304	0.99439	FALSE
novel_circ_0008517	1	41	exon:83475808-83475849	L_2170	6	KLHL24	-2.3806	0.49074	0.95285	FALSE
novel_circ_0005836	17	215	exon:53074731-53074946	H_2098	2	CLIP1	1.4043	0.6903	0.95285	FALSE
novel_circ_0008511	1	115	exon:83387013-83387128	H_2098	4	YEATS2	2.0741	0.55318	0.95285	FALSE
novel_circ_0008510	1	236	intron:83338524-83338700,intron:83341302-83341362	H_2226	6	YEATS2	3.0478	0.37595	0.95285	FALSE
novel_circ_0008513	1	490	exon:83377206-83377367,exon:83387013-83387128,exon:83392649-83392746,exon:83395882-83395999	H_2046,H_2098,H_2190,L_2034,L_2137,L_2170	5,7,5,14,5,9	YEATS2	-0.47164	0.72287	0.96518	FALSE
novel_circ_0005832	17	419	exon:53049010-53049232,exon:53052938-53053135	H_2098	3	CLIP1	1.7767	0.61274	0.95285	FALSE
novel_circ_0004946	16	612	exon:35267325-35267459,exon:35270694-35270804,exon:35280190-35280355,exon:35282182-35282385	H_2046,H_2098,H_2190,H_2226,L_2034,L_2037,L_2137,L_2170	10,23,7,16,8,22,3,35	FH	-0.095783	0.90264	0.99009	FALSE
novel_circ_0003138	13	157	exon:36599506-36599663	H_2098,L_2170	7,3	ARMC4	1.2514	0.71567	0.96438	FALSE
novel_circ_0003139	13	317	exon:36601987-36602188,exon:36605984-36606100	H_2098	5	ARMC4	2.3837	0.49288	0.95285	FALSE
novel_circ_0008519	1	119	intron:83741802-83741921	H_2190	4	MCF2L2	3.0271	0.37932	0.95285	FALSE
novel_circ_0008518	1	174	exon:83475808-83475849,exon:83477475-83477608	H_2046,H_2098,L_2037,L_2137,L_2170	10,14,2,5,17	KLHL24	0.3147	0.8376	0.98	FALSE
novel_circ_0004947	16	110	exon:35270694-35270804	H_2098,L_2170	2,6	FH	-1.1575	0.73688	0.96518	FALSE
novel_circ_0012539	28	203	exon:15473512-15473612,exon:15487675-15487778	H_2190	4	CCDC6	3.0271	0.37932	0.95285	FALSE
novel_circ_0017729	6	496	exon:66628472-66628563,exon:66629589-66629748,exon:66637683-66637805,exon:66638412-66638536	H_2190,H_2226,L_2034	4,4,11	NFXL1	-0.28657	0.89946	0.98974	FALSE
novel_circ_0012534	28	439	exon:1483681-1483890,exon:1485033-1485128,exon:1487325-1487460	H_2046,H_2098,H_2190,H_2226,L_2034,L_2137	3,13,2,4,6,5	ABCB10	0.82189	0.58203	0.95285	FALSE
novel_circ_0012535	28	81	exon:14899742-14899823	H_2190,H_2226,L_2034,L_2170	5,11,5,2	FAM13C	1.4161	0.47196	0.95285	FALSE
novel_circ_0012536	28	200	intergenic_region:1495388-1495588	L_2037	8	--	-3.4576	0.31164	0.95285	FALSE
novel_circ_0012537	28	402	intergenic_region:1494449-1494651,intergenic_region:1495388-1495588	H_2046,H_2098,H_2190,H_2226,L_2034,L_2037,L_2137,L_2170	43,79,32,70,22,40,44,38	--	0.72741	0.10453	0.95285	FALSE
novel_circ_0012530	28	229	exon:1426403-1426538,exon:1439277-1439371	H_2226	6	NUP133	3.0478	0.37595	0.95285	FALSE
novel_circ_0012531	28	318	exon:1436732-1436956,exon:1439277-1439371	H_2046,H_2098,H_2190,H_2226,L_2037,L_2137,L_2170	5,17,11,15,6,8,15	NUP133	0.96225	0.32045	0.95285	FALSE
novel_circ_0012532	28	157	exon:1445713-1445870	H_2046,H_2098,H_2226,L_2034	4,8,4,8	NUP133	0.8425	0.66788	0.95285	FALSE
novel_circ_0017721	6	310	exon:66229320-66229446,exon:66231078-66231262	H_2098	3	ATP10D	1.7767	0.61274	0.95285	FALSE
novel_circ_0019188	8	291	exon:46340818-46340961,exon:46375076-46375224	H_2046,H_2098,L_2137,L_2170	6,3,6,5	MAMDC2	0.090153	0.96517	0.99817	FALSE
novel_circ_0004576	15	441	exon:54097235-54097308,exon:54115136-54115240,exon:54122900-54123046,exon:54128643-54128761	H_2046,H_2098,H_2190,H_2226,L_2034,L_2037,L_2137,L_2170	57,77,41,26,30,106,91,92	RNF169	-0.49199	0.31405	0.95285	FALSE
novel_circ_0019189	8	295	exon:46340818-46340961,exon:46375076-46375228	L_2037,L_2170	9,3	MAMDC2	-3.8998	0.17933	0.95285	FALSE
novel_circ_0006562	19	132	exon:11293021-11293153	H_2226	10	BRIP1	3.779	0.26904	0.95285	FALSE
novel_circ_0006563	19	301	exon:11309345-11309485,exon:11315462-11315623	H_2098,H_2190	5,3	BRIP1	3.4931	0.29707	0.95285	FALSE
novel_circ_0006560	19	292	exon:11236384-11236557,exon:11244690-11244809	H_2098	2	BRIP1	1.4043	0.6903	0.95285	FALSE
novel_circ_0006561	19	305	exon:11236384-11236557,exon:11293021-11293153	H_2098,H_2190,L_2037,L_2137,L_2170	13,3,3,6,11	BRIP1	-0.31046	0.85065	0.98565	FALSE
novel_circ_0006567	19	393	exon:11982317-11982414,exon:11988364-11988560,exon:11990970-11991070	H_2046,H_2098,H_2190,H_2226,L_2034,L_2037,L_2137,L_2170	36,80,14,34,18,56,41,33	BCAS3	0.13987	0.79932	0.97323	FALSE
novel_circ_0006564	19	221	exon:11287124-11287345	L_2034	7	BRIP1	-3.2247	0.34619	0.95285	FALSE
novel_circ_0010976	24	289	intergenic_region:34584732-34584905,intergenic_region:34591303-34591419	L_2037	6	--	-3.04	0.37527	0.95285	FALSE
novel_circ_0010974	24	171	exon:34495954-34496125	H_2226	3	MIB1	2.06	0.556	0.95285	FALSE
novel_circ_0010975	24	300	exon:34494023-34494152,exon:34495954-34496125	H_2046,H_2098,H_2190,H_2226,L_2034,L_2037,L_2137,L_2170	22,21,45,28,31,13,28,27	MIB1	0.52561	0.38277	0.95285	FALSE
novel_circ_0010972	24	107	exon:34471421-34471528	H_2098,H_2226,L_2137	14,4,7	MIB1	0.94071	0.67439	0.95285	FALSE
novel_circ_0010973	24	278	exon:34471421-34471528,exon:34495954-34496125	H_2098,H_2190,H_2226,L_2034	5,4,11,5	MIB1	1.9325	0.31231	0.95285	FALSE
novel_circ_0010970	24	151	exon:34460800-34460951	H_2098,H_2226,L_2037	8,2,7	MIB1	0.031607	0.98986	0.99856	FALSE
novel_circ_0010971	24	300	exon:34494023-34494152,exon:34495954-34496125	H_2098,H_2190,H_2226,L_2034,L_2170	4,5,4,6,5	MIB1	0.49971	0.77693	0.96916	FALSE
novel_circ_0010978	24	141	exon:34679939-34680080	L_2037	3	GREB1L	-2.0302	0.55894	0.95285	FALSE
novel_circ_0010979	24	155	exon:34689943-34690098	H_2098	5	GREB1L	2.3837	0.49288	0.95285	FALSE
novel_circ_0014266	3	137	intron:100353297-100353434	H_2098	2	IPP	1.4043	0.6903	0.95285	FALSE
novel_circ_0019611	8	301	exon:95509783-95509967,exon:95518405-95518522	H_2226	11	TMEM38B	3.9161	0.24261	0.95285	FALSE
novel_circ_0014264	3	388	intron:100352952-100353081,intron:100353297-100353434,intron:100353999-100354121	L_2170	7	IPP	-2.5981	0.45072	0.95285	FALSE
novel_circ_0014265	3	259	exon:100353297-100353434,exon:100353999-100354121	H_2046,L_2137	5,5	IPP	0.39134	0.89468	0.98948	FALSE
novel_circ_0014263	3	277	exon:100344977-100345132,exon:100353999-100354121	L_2034	5	IPP	-2.7366	0.4262	0.95285	FALSE
novel_circ_0014260	3	348	exon:100074046-100074168,exon:100074526-100074752	H_2190	5	MAST2	3.3551	0.32816	0.95285	FALSE
novel_circ_0014261	3	289	exon:100247947-100248089,exon:100251339-100251486	H_2046,H_2098,H_2190,H_2226,L_2034,L_2137,L_2170	4,9,6,2,4,6,10	MAST2	0.35965	0.77072	0.96844	FALSE
novel_circ_0019618	8	232	exon:9598608-9598707,exon:9604315-9604448	H_2226,L_2170	4,10	KIF13B	-0.81614	0.79129	0.97184	FALSE
novel_circ_0019619	8	403	exon:96716022-96716289,exon:96718170-96718306	H_2046,H_2098,H_2190,H_2226,L_2034,L_2037,L_2137,L_2170	25,26,34,34,34,34,44,47	ZNF462	-0.17658	0.7222	0.96518	FALSE
novel_circ_0014268	3	286	intergenic_region:100423541-100423827	L_2034,L_2137	6,3	--	-3.5794	0.25411	0.95285	FALSE
novel_circ_0014269	3	193	intergenic_region:100438403-100438596	L_2137	4	--	-2.3881	0.48935	0.95285	FALSE
novel_circ_0014662	3	278	exon:29747219-29747310,exon:29748822-29748978,exon:29751270-29751301	H_2098,H_2190,H_2226,L_2034,L_2037,L_2170	5,8,7,3,3,19	MAGI3	0.15018	0.91388	0.99087	FALSE
novel_circ_0006941	19	286	exon:34126187-34126361,exon:34128428-34128540	H_2098,L_2034	5,7	EPN2	-1.0088	0.74074	0.96518	FALSE
novel_circ_0005083	16	576	exon:44859436-44859541,exon:44860956-44861052,exon:44874623-44874727,exon:44905342-44905390,exon:44911276-44911400,exon:44912484-44912583	H_2046,H_2098,H_2190,H_2226,L_2037,L_2137,L_2170	14,17,8,16,17,22,46	RERE	-0.32623	0.70408	0.96048	FALSE
novel_circ_0006940	19	281	intron:34126172-34126361,intron:34127036-34127128	H_2098	2	EPN2	1.4043	0.6903	0.95285	FALSE
novel_circ_0007104	19	411	exon:46043069-46043264,exon:46044059-46044171,exon:46053730-46053834	H_2046,H_2098,H_2190,H_2226,L_2034,L_2037,L_2137,L_2170	28,54,34,26,22,32,26,50	KANSL1	0.33231	0.49647	0.95285	FALSE
novel_circ_0007969	1	270	exon:21218458-21218658,exon:21220997-21221067	H_2098,L_2170	6,9	USP25	-0.49333	0.87356	0.98928	FALSE
novel_circ_0004090	14	322	exon:69477569-69477690,exon:69480716-69480917	H_2098,L_2034,L_2137	9,2,2	INTS8	0.64559	0.81832	0.9751	FALSE
novel_circ_0004091	14	324	exon:69477569-69477690,exon:69484345-69484478,exon:69486141-69486211	H_2226,L_2170	10,6	INTS8	1.2067	0.66965	0.95285	FALSE
novel_circ_0007963	1	543	intergenic_region:21144669-21145212	H_2098,L_2037,L_2137,L_2170	15,51,32,4	--	-3.0939	0.22664	0.95285	FALSE
novel_circ_0007962	1	326	exon:2112555-2112763,exon:2120089-2120207	L_2137	3	IFNGR2	-1.9699	0.57108	0.95285	FALSE
novel_circ_0007964	1	301	exon:21171971-21172094,exon:21181708-21181886	H_2046,H_2098,H_2190,H_2226,L_2034,L_2037,L_2137,L_2170	10,8,5,7,3,10,7,6	USP25	0.38703	0.68568	0.95285	FALSE
novel_circ_0007967	1	162	exon:21264481-21264643	H_2098	2	USP25	1.4043	0.6903	0.95285	FALSE
novel_circ_0007966	1	335	exon:21176220-21176299,exon:21179806-21179884,exon:21181708-21181886	H_2098,L_2037,L_2137,L_2170	19,9,7,3	USP25	-0.46632	0.79701	0.97319	FALSE
novel_circ_0004305	15	288	exon:18383289-18383415,exon:18386569-18386731	L_2170	3	DDX10	-1.4213	0.68629	0.95285	FALSE
novel_circ_0004306	15	372	exon:18383289-18383415,exon:18386569-18386731,exon:18395506-18395590	H_2098,H_2190,L_2034,L_2137	8,4,10,18	DDX10	-1.3519	0.4309	0.95285	FALSE
novel_circ_0004093	14	243	exon:69482694-69482804,exon:69484345-69484478	H_2190	4	INTS8	3.0271	0.37932	0.95285	FALSE
novel_circ_0004300	15	36	intergenic_region:18171111-18171147	H_2098	4	--	2.0741	0.55318	0.95285	FALSE
novel_circ_0004301	15	499	exon:18372278-18372338,exon:18373371-18373501,exon:18375740-18375860,exon:18376723-18376912	H_2046,H_2098,H_2190,H_2226,L_2034,L_2037,L_2170	3,12,12,4,3,4,11	DDX10	1.1436	0.32916	0.95285	FALSE
novel_circ_0004302	15	190	exon:18372278-18372338,exon:18373371-18373501	H_2098,H_2190,L_2034	5,5,2	DDX10	2.3777	0.36726	0.95285	FALSE
novel_circ_0004308	15	188	exon:18418349-18418450,exon:18420078-18420165	H_2226	8	DDX10	3.4593	0.31289	0.95285	FALSE
novel_circ_0004095	14	436	exon:69500131-69500182,exon:69500903-69500974,exon:69501283-69501423,exon:69503061-69503235	H_2046,H_2098,H_2190,H_2226,L_2034,L_2037,L_2137,L_2170	7,35,18,16,11,13,35,51	INTS8	-0.35572	0.58663	0.95285	FALSE
novel_circ_0004043	14	111	exon:64811265-64811376	H_2190,L_2037,L_2137	2,4,6	VPS13B	-2.0472	0.43297	0.95285	FALSE
novel_circ_0008685	20	269	exon:10413260-10413337,exon:10414777-10414862,exon:10421205-10421312	L_2170	6	CCDC125	-2.3806	0.49074	0.95285	FALSE
novel_circ_0018563	7	761	exon:50134386-50134556,exon:50135063-50135182,exon:50143782-50144051,exon:50146493-50146696	H_2046,H_2098,H_2190,H_2226,L_2034,L_2037,L_2137,L_2170	47,74,41,70,76,70,68,151	CTNNA1	-0.44396	0.21694	0.95285	FALSE
novel_circ_0004040	14	111	exon:64811265-64811376	L_2137	3	VPS13B	-1.9699	0.57108	0.95285	FALSE
novel_circ_0018565	7	269	exon:50143782-50144051	L_2034	7	CTNNA1	-3.2247	0.34619	0.95285	FALSE
novel_circ_0018564	7	322	exon:50135063-50135182,exon:50146493-50146696	L_2170	8	CTNNA1	-2.7869	0.41749	0.95285	FALSE
novel_circ_0018567	7	324	exon:50206909-50206989,exon:50208160-50208312,exon:50221048-50221140	H_2046,H_2098,H_2190,H_2226,L_2034,L_2037,L_2137,L_2170	5,17,3,13,13,21,14,40	CTNNA1	-1.1105	0.12822	0.95285	FALSE
novel_circ_0018566	7	152	exon:50208160-50208312	H_2226	7	CTNNA1	3.2682	0.34125	0.95285	FALSE
novel_circ_0018568	7	480	exon:50206909-50206989,exon:50208160-50208312,exon:50221048-50221140,exon:50233873-50234029	H_2046,H_2098,H_2190,H_2226,L_2034,L_2037,L_2137,L_2170	2,15,11,17,3,23,11,33	CTNNA1	-0.44633	0.59643	0.95285	FALSE
novel_circ_0004049	14	343	exon:64889071-64889305,exon:64934419-64934528	H_2046,H_2226,L_2034,L_2037,L_2170	3,12,13,7,6	VPS13B	-0.69786	0.65123	0.95285	FALSE
novel_circ_0020910	X	195	exon:80326056-80326251	L_2037	26	IGBP1	-5.161	0.03756	0.95285	TRUE
novel_circ_0012150	26	136	intron:48870432-48870568	H_2046,H_2098	5,3	MGMT	3.6839	0.24817	0.95285	FALSE
novel_circ_0010392	23	69	intron:18618240-18618309	H_2226	7	SUPT3H;RUNX2	3.2682	0.34125	0.95285	FALSE
novel_circ_0010390	23	315	exon:18367140-18367279,exon:18371958-18372048,exon:18376114-18376200	H_2098,H_2226,L_2037,L_2137,L_2170	3,2,3,10,5	SUPT3H	-1.9839	0.28432	0.95285	FALSE
novel_circ_0012403	27	260	exon:37810129-37810237,exon:37811664-37811816	H_2046,H_2226,L_2037,L_2170	5,9,2,9	INTS10	0.87975	0.65566	0.95285	FALSE
novel_circ_0010397	23	334	exon:18765996-18766169,exon:18785380-18785541	H_2098,L_2137,L_2170	7,6,3	RUNX2	-0.68594	0.79048	0.97184	FALSE
novel_circ_0006367	18	331	intergenic_region:47663079-47663205,intergenic_region:47664290-47664385,intergenic_region:47673448-47673558	H_2046,H_2098,H_2190,H_2226,L_2034,L_2037,L_2170	4,4,5,9,7,6,4	--	0.53779	0.6598	0.95285	FALSE
novel_circ_0010395	23	260	exon:18698086-18698242,exon:18704343-18704447	H_2098,L_2037,L_2137	10,2,3	RUNX2	0.46127	0.86237	0.98809	FALSE
novel_circ_0017436	6	402	exon:26156594-26156719,exon:26161816-26161944,exon:26174781-26174930	H_2098	4	RAP1GDS1	2.0741	0.55318	0.95285	FALSE
novel_circ_0010398	23	340	exon:19219722-19219828,exon:19228286-19228411,exon:19232467-19232576	H_2046,H_2098,H_2190,H_2226,L_2034,L_2037,L_2137,L_2170	14,9,20,7,49,75,34,104	CLIC5	-2.0103	0.00063981	0.73091	TRUE
novel_circ_0010399	23	125	exon:19228286-19228411	H_2190	2	CLIC5	1.9256	0.58272	0.95285	FALSE
novel_circ_0003902	14	294	exon:36400893-36400979,exon:36404366-36404515,exon:36408584-36408643	H_2190,H_2226,L_2037	3,5,5	TERF1	0.75353	0.76503	0.96789	FALSE
novel_circ_0012405	27	354	exon:37822782-37822915,exon:37825051-37825191,exon:37825660-37825741	H_2046,H_2098,H_2190,H_2226,L_2034,L_2037,L_2137,L_2170	4,8,11,21,13,7,9,23	INTS10	0.015601	0.98461	0.99817	FALSE
novel_circ_0011377	25	281	exon:14267479-14267563,exon:14269720-14269917	H_2098	4	FOPNL	2.0741	0.55318	0.95285	FALSE
novel_circ_0011376	25	307	exon:14260485-14260595,exon:14269720-14269917	H_2046,H_2098,H_2226,L_2034,L_2137,L_2170	2,9,11,2,6,5	FOPNL	0.75609	0.61034	0.95285	FALSE
novel_circ_0011374	25	301	exon:14099370-14099523,exon:14103770-14103918	H_2046,H_2098,H_2190,H_2226,L_2034,L_2037,L_2137,L_2170	19,12,7,11,8,21,17,7	NDE1	0.035623	0.9643	0.99817	FALSE
novel_circ_0011373	25	427	exon:14097430-14097556,exon:14099370-14099523,exon:14103770-14103918	H_2046,H_2098,H_2190,H_2226,L_2034,L_2037,L_2137,L_2170	45,137,38,66,34,51,56,40	NDE1	0.65556	0.13173	0.95285	FALSE
novel_circ_0011372	25	279	exon:14097430-14097556,exon:14099370-14099523	H_2046,H_2098,H_2226,L_2037	10,12,10,8	NDE1	1.8948	0.25493	0.95285	FALSE
novel_circ_0011371	25	201	exon:14078961-14079162	H_2098	6	MARF1	2.638	0.44598	0.95285	FALSE
novel_circ_0011370	25	292	exon:13757434-13757512,exon:13759037-13759105,exon:13763127-13763273	H_2098,L_2170	7,5	PDXDC1	0.54833	0.86982	0.98918	FALSE
novel_circ_0017435	6	330	exon:26156594-26156719,exon:26158750-26158827,exon:26161816-26161944	H_2190,L_2037	2,12	RAP1GDS1	-2.3386	0.39415	0.95285	FALSE
novel_circ_0011379	25	426	exon:14378702-14378878,exon:14381747-14381872,exon:14385693-14385818	H_2046,H_2098,H_2190,H_2226,L_2034,L_2037,L_2170	13,28,8,11,2,2,8	ABCC1	2.5685	0.011346	0.95285	TRUE
novel_circ_0011378	25	301	exon:14378702-14378878,exon:14381747-14381872	L_2037,L_2137	5,8	ABCC1	-4.1186	0.1345	0.95285	FALSE
novel_circ_0013289	2	61	exon:109536856-109536917	H_2046,H_2190,H_2226,L_2034,L_2170	3,7,3,2,3	EPHA4	1.9937	0.28731	0.95285	FALSE
novel_circ_0013288	2	155	intergenic_region:109525953-109526108	H_2190	8	--	4.0405	0.21283	0.95285	FALSE
novel_circ_0002952	13	136	exon:17964895-17964962,exon:17968588-17968657	H_2098,L_2170	9,5	-	0.90084	0.77576	0.96871	FALSE
novel_circ_0013281	2	504	exon:106639287-106639380,exon:106639644-106639813,exon:106640674-106640773,exon:106642537-106642680	H_2046,H_2098,H_2190,H_2226,L_2034,L_2037,L_2137,L_2170	18,21,12,17,15,18,18,46	STK36	-0.23683	0.69592	0.95581	FALSE
novel_circ_0013280	2	334	intron:106638032-106638130,intron:106639287-106639380,intron:106642537-106642680	H_2098,H_2226,L_2034	3,4,9	STK36	-0.64484	0.79444	0.97305	FALSE
novel_circ_0013283	2	551	exon:1070849-1070996,exon:1071425-1071663,exon:1072390-1072484,exon:1073004-1073076	H_2046,H_2098,H_2190,H_2226,L_2034,L_2037,L_2137,L_2170	3,16,11,5,10,8,2,28	CYFIP1	-0.17352	0.85243	0.98594	FALSE
novel_circ_0013282	2	375	exon:106652341-106652445,exon:106652802-106652900,exon:106653321-106653384,exon:106653569-106653679	H_2098,H_2190,H_2226	12,3,3	STK36	4.4962	0.05784	0.95285	FALSE
novel_circ_0013285	2	300	exon:107314723-107314824,exon:107314948-107314987,exon:107315395-107315555	H_2098,L_2034	3,9	DNPEP	-1.9812	0.50972	0.95285	FALSE
novel_circ_0005671	17	103	intron:34821240-34821343	H_2226	3	FGF2	2.06	0.556	0.95285	FALSE
novel_circ_0013287	2	405	exon:1086601-1086688,exon:1095738-1095937,exon:1099103-1099222	H_2046,H_2098,H_2190,H_2226,L_2034,L_2037,L_2137,L_2170	18,52,4,18,14,31,20,22	CYFIP1	0.021524	0.97457	0.99817	FALSE
novel_circ_0010025	22	283	exon:42969483-42969669,exon:42976273-42976320,exon:42978330-42978380	L_2034,L_2037,L_2137	2,5,6	PXK	-4.1208	0.098789	0.95285	FALSE
novel_circ_0010026	22	289	exon:43036379-43036536,exon:43039538-43039670	H_2098	6	ABHD6	2.638	0.44598	0.95285	FALSE
novel_circ_0017952	6	114	exon:91829637-91829751	L_2037	5	2021-09-11	-2.7749	0.41955	0.95285	FALSE
novel_circ_0010020	22	90	intron:41093202-41093292	H_2098,H_2190,L_2034,L_2037,L_2170	10,9,11,3,12	FHIT	-0.20861	0.89015	0.98928	FALSE
novel_circ_0010023	22	349	intron:42887202-42887333,intron:42888259-42888405,intron:42889080-42889152	H_2046,H_2098,H_2190,H_2226,L_2034,L_2037,L_2137,L_2170	22,21,9,31,8,21,7,24	KCTD6	0.67416	0.32765	0.95285	FALSE
novel_circ_0017955	6	363	exon:91840141-91840336,exon:91856611-91856779	H_2098,H_2190,L_2037	2,5,13	2021-09-11	-0.73071	0.74484	0.96518	FALSE
novel_circ_0010028	22	302	exon:43158819-43158959,exon:43175133-43175295	H_2098	4	FLNB	2.0741	0.55318	0.95285	FALSE
novel_circ_0010029	22	313	exon:43158819-43158959,exon:43176408-43176581	H_2226	3	FLNB	2.06	0.556	0.95285	FALSE
novel_circ_0005676	17	374	exon:35335304-35335521,exon:35336046-35336203	H_2046,L_2037	9,7	-	0.69818	0.78324	0.96986	FALSE
novel_circ_0020363	9	514	exon:88479649-88480163	H_2190	7	RMND1	3.8473	0.25763	0.95285	FALSE
novel_circ_0017957	6	230	exon:91890876-91891106	H_2226	5	CCNI	2.7874	0.41963	0.95285	FALSE
novel_circ_0001438	11	296	exon:2022083-2022157,exon:2022941-2023004,exon:2023245-2023404	H_2226	2	PROM2	1.6457	0.63966	0.95285	FALSE
novel_circ_0017956	6	161	exon:91852484-91852645	H_2046,H_2098,H_2190,H_2226,L_2034,L_2037,L_2170	6,10,3,9,4,12,4	2021-09-11	0.51218	0.66178	0.95285	FALSE
novel_circ_0015618	4	355	exon:32363511-32363579,exon:32364899-32365021,exon:32366939-32366998,exon:32368766-32368872	H_2046,H_2098,H_2190,H_2226,L_2034,L_2037,L_2137,L_2170	54,118,49,81,41,41,66,95	SLC25A40	0.46788	0.21267	0.95285	FALSE
novel_circ_0015614	4	428	exon:32235467-32235516,exon:32235747-32236126	H_2046,H_2098,H_2190,L_2034,L_2037,L_2137,L_2170	5,18,15,9,12,10,6	CCDC126	0.15137	0.88212	0.98928	FALSE
novel_circ_0015615	4	305	exon:32300922-32300998,exon:32301749-32301799,exon:32303967-32304146	H_2098,H_2190,L_2137,L_2170	4,5,4,5	DBF4	0.38968	0.85528	0.9867	FALSE
novel_circ_0015616	4	401	exon:32301749-32301799,exon:32303967-32304146,exon:32313409-32313581	H_2226,L_2170	8,4	DBF4	1.4589	0.63864	0.95285	FALSE
novel_circ_0015617	4	414	intron:32363452-32363579,intron:32364899-32365021,intron:32366939-32366998,intron:32368766-32368872	L_2034	3	SLC25A40	-1.9935	0.56632	0.95285	FALSE
novel_circ_0015610	4	294	exon:31652705-31652820,exon:31658683-31658784,exon:31668001-31668079	H_2226	3	FAM126A	2.06	0.556	0.95285	FALSE
novel_circ_0015611	4	130	intron:31780692-31780822	H_2098,L_2170	9,2	KLHL7	1.9459	0.57032	0.95285	FALSE
novel_circ_0015612	4	175	exon:31789383-31789558	H_2046,L_2170	5,2	KLHL7	2.0259	0.55041	0.95285	FALSE
novel_circ_0015613	4	174	exon:31791485-31791659	L_2170	13	KLHL7	-3.4765	0.30894	0.95285	FALSE
novel_circ_0009480	21	278	exon:41715857-41716013,exon:41719694-41719816	H_2190	2	HECTD1	1.9256	0.58272	0.95285	FALSE
novel_circ_0009481	21	248	exon:41850706-41850954	H_2098,L_2137	2,3	HEATR5A	-0.74679	0.82951	0.97789	FALSE
novel_circ_0009483	21	105	exon:41878321-41878426	H_2098,L_2137	7,3	HEATR5A	0.70276	0.83592	0.97889	FALSE
novel_circ_0009484	21	295	exon:41877515-41877705,exon:41878321-41878426	H_2098,L_2034,L_2137	5,3,9	HEATR5A	-1.7347	0.47739	0.95285	FALSE
novel_circ_0009486	21	323	exon:41911450-41911624,exon:41912286-41912435	H_2098	2	HEATR5A	1.4043	0.6903	0.95285	FALSE
novel_circ_0009487	21	385	exon:41911450-41911624,exon:41916604-41916815	H_2098,L_2170	5,5	HEATR5A	0.078122	0.98172	0.99817	FALSE
novel_circ_0009488	21	359	exon:41911450-41911624,exon:41918335-41918520	H_2046,H_2098,H_2226,L_2037,L_2137,L_2170	3,7,6,5,5,6	HEATR5A	0.028701	0.98441	0.99817	FALSE
novel_circ_0009489	21	147	exon:42547288-42547435	H_2098,H_2190,H_2226,L_2037,L_2170	42,5,14,23,7	ARHGAP5	0.76723	0.56878	0.95285	FALSE
novel_circ_0017527	6	364	exon:42028769-42028972,exon:42031721-42031882	L_2170	6	ADGRA3	-2.3806	0.49074	0.95285	FALSE
novel_circ_0000221	10	319	exon:17550198-17550296,exon:17567975-17568063,exon:17573427-17573560	H_2226,L_2037,L_2170	2,4,3	UACA	-1.5479	0.61232	0.95285	FALSE
novel_circ_0006063	17	446	exon:7224069-7224233,exon:7232010-7232156,exon:7234666-7234802	H_2046,H_2098,H_2190,H_2226,L_2034,L_2037,L_2137,L_2170	6,4,2,19,10,19,15,21	LRBA	-0.92006	0.28103	0.95285	FALSE
novel_circ_0005248	16	62	exon:60482121-60482183	H_2226	2	ABL2	1.6457	0.63966	0.95285	FALSE
novel_circ_0006062	17	190	exon:72229204-72229286,exon:72230303-72230411	L_2037,L_2170	6,5	PI4KA	-3.6465	0.23572	0.95285	FALSE
novel_circ_0005249	16	389	intron:60644821-60645082,intron:60645444-60645572	H_2226,L_2037,L_2137	8,14,4	SOAT1	-1.3194	0.53205	0.95285	FALSE
novel_circ_0006061	17	114	exon:72044915-72045029	H_2226	5	MAPK1	2.7874	0.41963	0.95285	FALSE
novel_circ_0012884	29	310	exon:12423501-12423645,exon:12467970-12468136	L_2037	5	ANKRD42	-2.7749	0.41955	0.95285	FALSE
novel_circ_0005246	16	421	exon:60411451-60411622,exon:60411837-60412028,exon:60414078-60414137	H_2046,H_2098,H_2190,H_2226,L_2034,L_2037,L_2137,L_2170	31,21,41,44,19,12,20,34	FAM20B	1.0302	0.072324	0.95285	FALSE
novel_circ_0012886	29	126	exon:12431078-12431204	L_2137	9	ANKRD42	-3.5634	0.29673	0.95285	FALSE
novel_circ_0012887	29	282	exon:12435217-12435392,exon:12457889-12457996	H_2098	4	ANKRD42	2.0741	0.55318	0.95285	FALSE
novel_circ_0012880	29	270	exon:12400551-12400654,exon:12405125-12405178,exon:12407316-12407430	H_2098,H_2190,H_2226,L_2037,L_2137,L_2170	16,4,4,3,11,4	CCDC90B	0.28486	0.8401	0.98123	FALSE
novel_circ_0012881	29	282	exon:12418200-12418282,exon:12447863-12448063	H_2226	4	ANKRD42	2.4693	0.47681	0.95285	FALSE
novel_circ_0012882	29	144	exon:12423501-12423645	H_2098,L_2037,L_2137	5,6,5	ANKRD42	-1.6393	0.50682	0.95285	FALSE
novel_circ_0012883	29	251	exon:12423501-12423645,exon:12457889-12457996	L_2137,L_2170	12,7	ANKRD42	-4.4432	0.081453	0.95285	FALSE
novel_circ_0005416	16	683	exon:72096393-72096445,exon:72098477-72099108	H_2046,H_2098,H_2190,H_2226,L_2034,L_2037,L_2137,L_2170	11,25,11,33,11,18,19,36	RCOR3	0.092147	0.88243	0.98928	FALSE
novel_circ_0003089	13	341	exon:33049636-33049789,exon:33050675-33050784,exon:33069480-33069559	H_2098,H_2226,L_2037,L_2137	2,5,3,8	NSUN6	-0.86298	0.68952	0.95285	FALSE
novel_circ_0005244	16	86	exon:60394567-60394653	L_2170	8	FAM20B	-2.7869	0.41749	0.95285	FALSE
novel_circ_0009264	21	225	exon:20746139-20746228,exon:20746899-20747035	H_2226,L_2170	3,3	FANCI	0.45752	0.89551	0.98948	FALSE
novel_circ_0009266	21	93	exon:21031859-21031952	H_2098,H_2190,H_2226,L_2034,L_2170	5,10,11,3,12	TICRR	1.3001	0.39448	0.95285	FALSE
novel_circ_0005245	16	195	exon:60394567-60394653,exon:60398397-60398506	H_2046,H_2098,H_2190,H_2226,L_2034,L_2037,L_2137,L_2170	8,24,21,16,15,9,5,16	FAM20B	0.81287	0.26415	0.95285	FALSE
novel_circ_0009260	21	478	exon:20468077-20468216,exon:20468338-20468493,exon:20469528-20469712	H_2098,H_2226,L_2037,L_2170	6,5,12,6	MFGE8	-0.88383	0.64096	0.95285	FALSE
novel_circ_0001288	11	314	intron:14183235-14183321,intron:14184253-14184340,intron:14185574-14185715	H_2226	2	XDH	1.6457	0.63966	0.95285	FALSE
novel_circ_0009262	21	302	exon:20602997-20603100,exon:20608058-20608257	H_2046,H_2098,H_2190,H_2226,L_2034,L_2037,L_2137,L_2170	15,16,12,13,15,30,36,27	ABHD2	-0.76898	0.21634	0.95285	FALSE
novel_circ_0009263	21	342	exon:20646897-20647072,exon:20649951-20650118	H_2190,L_2034,L_2137,L_2170	3,2,8,4	ABHD2	-1.6882	0.43779	0.95285	FALSE
novel_circ_0005242	16	114	exon:60380084-60380198	H_2226	5	FAM20B	2.7874	0.41963	0.95285	FALSE
novel_circ_0001289	11	96	exon:14186821-14186917	H_2098,L_2170	4,4	XDH	0.080871	0.98131	0.99817	FALSE
novel_circ_0009268	21	128	exon:2120280-2120408	H_2226	2	--	1.6457	0.63966	0.95285	FALSE
novel_circ_0009269	21	243	exon:2119833-2119963,exon:2122272-2122385	L_2034,L_2037	3,5	--	-3.4421	0.28927	0.95285	FALSE
novel_circ_0002563	12	378	exon:35555653-35555773,exon:35570470-35570602,exon:35570960-35571086	H_2098,H_2190,H_2226,L_2037,L_2137,L_2170	7,5,14,10,11,19	ZDHHC20	-0.45583	0.70451	0.96048	FALSE
novel_circ_0001470	11	121	exon:21531220-21531341	H_2098,L_2034	4,3	CDKL4	-0.10057	0.97667	0.99817	FALSE
novel_circ_0003904	14	186	exon:36654775-36654906,exon:36655013-36655068	H_2046	4	RDH10	2.9612	0.39015	0.95285	FALSE
novel_circ_0000325	10	352	exon:25905505-25905782,exon:25907997-25908072	H_2046,H_2098,H_2190,H_2226,L_2034,L_2037,L_2137,L_2170	12,33,13,27,10,16,33,38	HNRNPC	-0.057414	0.92518	0.99233	FALSE
novel_circ_0001475	11	292	exon:2321337-2321421,exon:2329594-2329802	L_2137	13	STARD7	-4.0945	0.18397	0.95285	FALSE
novel_circ_0001474	11	208	exon:2329594-2329802	L_2170	3	STARD7	-1.4213	0.68629	0.95285	FALSE
novel_circ_0001477	11	307	exon:2326610-2326709,exon:2329594-2329802	H_2046,H_2098,H_2190,H_2226,L_2034,L_2137,L_2170	4,10,19,13,14,9,6	STARD7	0.88848	0.38302	0.95285	FALSE
novel_circ_0001478	11	148	exon:2368641-2368789	H_2190,H_2226,L_2037	2,9,7	CIAO1	0.60705	0.79506	0.97307	FALSE
novel_circ_0005241	16	433	exon:60265566-60265620,exon:60269110-60269187,exon:60270733-60270838,exon:60271373-60271465,exon:60277633-60277738	H_2098,H_2190,H_2226,L_2034,L_2037,L_2137,L_2170	10,12,13,3,9,9,6	RALGPS2	0.48366	0.65044	0.95285	FALSE
novel_circ_0001284	11	331	exon:14175815-14175889,exon:14184712-14184845,exon:14185574-14185698	H_2226,L_2037	5,8	XDH	-0.84234	0.76763	0.96789	FALSE
novel_circ_0001285	11	336	exon:14179248-14179393,exon:14179571-14179762	H_2046,H_2098,H_2190,H_2226,L_2034,L_2037,L_2137,L_2170	4,47,20,15,21,23,24,8	XDH	0.090656	0.90128	0.99009	FALSE
novel_circ_0000321	10	356	exon:25796202-25796314,exon:25796601-25796676,exon:25797098-25797267	H_2046,H_2098,H_2190,H_2226,L_2034,L_2037,L_2137,L_2170	13,37,9,19,17,10,4,9	SUPT16H	0.95868	0.19867	0.95285	FALSE
novel_circ_0014873	3	290	intergenic_region:51166402-51166543,intergenic_region:51166649-51166692,intergenic_region:51166968-51167074	L_2137	3	--	-1.9699	0.57108	0.95285	FALSE
novel_circ_0014872	3	35	exon:51093246-51093281	H_2046,H_2098,H_2190,H_2226,L_2034,L_2037,L_2137,L_2170	20,22,10,27,33,12,11,24	RPAP2	0.13812	0.83132	0.97883	FALSE
novel_circ_0014870	3	80	exon:51081284-51081364	H_2098	8	RPAP2	3.0415	0.37697	0.95285	FALSE
novel_circ_0014877	3	302	exon:51274253-51274342,exon:51284448-51284544,exon:51286450-51286567	L_2034	6	BTBD8	-3.0012	0.38157	0.95285	FALSE
novel_circ_0014876	3	521	exon:51254295-51254397,exon:51254834-51254922,exon:51261942-51262038,exon:51292793-51293028	H_2046,H_2098,H_2190,H_2226,L_2034,L_2170	6,7,3,6,5,4	BTBD8	1.5267	0.2894	0.95285	FALSE
novel_circ_0014875	3	286	exon:51254295-51254397,exon:51254834-51254922,exon:51261942-51262038	L_2170	4	BTBD8	-1.812	0.60344	0.95285	FALSE
novel_circ_0002070	11	283	exon:80867403-80867520,exon:80869435-80869540,exon:80877306-80877367	H_2098	3	SMC6	1.7767	0.61274	0.95285	FALSE
novel_circ_0002071	11	218	exon:80867403-80867520,exon:80881458-80881559	L_2034	2	SMC6	-1.3991	0.691	0.95285	FALSE
novel_circ_0014879	3	179	exon:51533681-51533860	H_2046,H_2098,H_2190,H_2226,L_2034,L_2037,L_2137,L_2170	14,15,8,21,12,9,12,3	TGFBR3	0.74482	0.35706	0.95285	FALSE
novel_circ_0014878	3	180	intron:51519808-51519856,intron:51530826-51530958	H_2098,H_2226	11,3	TGFBR3	3.9415	0.18837	0.95285	FALSE
novel_circ_0002074	11	178	exon:80890896-80891074	H_2046,H_2226	3,5	SMC6	3.6718	0.2517	0.95285	FALSE
novel_circ_0002075	11	160	exon:80897343-80897503	H_2046,H_2098,H_2190,H_2226,L_2034,L_2037,L_2137,L_2170	6,20,5,15,5,6,13,10	SMC6	0.4684	0.57836	0.95285	FALSE
novel_circ_0002076	11	170	exon:80902769-80902939	H_2098,H_2226	2,4	SMC6	2.9223	0.39664	0.95285	FALSE
novel_circ_0002077	11	274	exon:80895662-80895776,exon:80897343-80897503	H_2046,H_2098,H_2190,H_2226,L_2137,L_2170	2,5,5,6,6,6	SMC6	0.88259	0.55344	0.95285	FALSE
novel_circ_0017115	5	393	exon:97545555-97545948	H_2098,L_2034,L_2170	6,14,9	LRP6	-2.2035	0.29712	0.95285	FALSE
novel_circ_0017114	5	163	exon:97304562-97304725	H_2190,L_2170	5,6	DUSP16	0.77843	0.79633	0.97319	FALSE
novel_circ_0017117	5	393	exon:97607382-97607579,exon:97624873-97625069	L_2170	4	LRP6	-1.812	0.60344	0.95285	FALSE
novel_circ_0017116	5	107	intron:97598335-97598442	L_2034	3	LRP6	-1.9935	0.56632	0.95285	FALSE
novel_circ_0017111	5	839	intergenic_region:97250959-97251070,intergenic_region:97282682-97283272,intergenic_region:97284399-97284537	H_2046,H_2098,H_2190,H_2226,L_2034,L_2037,L_2170	8,7,7,16,19,12,27	--	-0.32319	0.73455	0.96518	FALSE
novel_circ_0017110	5	341	exon:97179160-97179304,exon:97180723-97180920	L_2034	2	CREBL2	-1.3991	0.691	0.95285	FALSE
novel_circ_0017113	5	728	exon:97282682-97283272,exon:97284399-97284537	H_2046,H_2098,H_2190,H_2226,L_2034,L_2037,L_2137,L_2170	22,8,14,32,32,5,14,52	DUSP16	-0.051338	0.94412	0.99626	FALSE
novel_circ_0017112	5	412	intergenic_region:97250959-97251070,intergenic_region:97284399-97284537,intergenic_region:97304562-97304725	H_2046,H_2098,H_2226,L_2034,L_2037,L_2137,L_2170	8,9,11,24,7,9,24	--	-1.0629	0.25178	0.95285	FALSE
novel_circ_0005941	17	276	exon:61965101-61965236,exon:61965331-61965472	H_2046,H_2098,H_2190,H_2226,L_2034,L_2037,L_2137,L_2170	20,82,12,43,17,64,48,77	HECTD4	-0.38619	0.4785	0.95285	FALSE
novel_circ_0006459	18	384	exon:54394701-54394751,exon:54394855-54395014,exon:54395221-54395396	H_2046,H_2098,H_2190,H_2226,L_2034,L_2037,L_2137,L_2170	9,17,6,19,13,10,26,8	MEIS3	-0.14384	0.85111	0.98575	FALSE
novel_circ_0017119	5	367	exon:97624873-97625069,exon:97631293-97631464	H_2046,H_2098,H_2190,H_2226,L_2034,L_2037,L_2137,L_2170	3,15,21,21,7,17,9,35	LRP6	0.13036	0.86689	0.98897	FALSE
novel_circ_0017118	5	327	exon:97624873-97625069,exon:97626769-97626900	L_2170	4	LRP6	-1.812	0.60344	0.95285	FALSE
novel_circ_0005940	17	350	exon:61931391-61931583,exon:61934966-61935124	H_2046	7	HECTD4	3.7795	0.26898	0.95285	FALSE
novel_circ_0005943	17	146	exon:62016163-62016309	L_2170	5	HECTD4	-2.1244	0.54019	0.95285	FALSE
novel_circ_0005942	17	232	exon:6220271-6220503	L_2170	8	FAM160A1	-2.7869	0.41749	0.95285	FALSE
novel_circ_0018102	7	383	exon:102164931-102165092,exon:102166449-102166570,exon:102170202-102170303	H_2226,L_2034	11,2	PPIP5K2	2.3485	0.42387	0.95285	FALSE
novel_circ_0003349	13	122	exon:55058072-55058194	L_2034	4	PSMA7	-2.4123	0.4848	0.95285	FALSE
novel_circ_0018101	7	121	exon:102166449-102166570	L_2170	5	PPIP5K2	-2.1244	0.54019	0.95285	FALSE
novel_circ_0003348	13	372	exon:55056550-55056676,exon:55057324-55057448,exon:55058072-55058194	H_2046,H_2190,H_2226,L_2137,L_2170	4,7,4,4,9	PSMA7	0.88303	0.59754	0.95285	FALSE
novel_circ_0018100	7	121	exon:102166449-102166570	H_2046	3	PPIP5K2	2.538	0.46411	0.95285	FALSE
novel_circ_0004573	15	446	exon:53648253-53648412,exon:53650749-53650813,exon:53671868-53672091	L_2170	7	P4HA3	-2.5981	0.45072	0.95285	FALSE
novel_circ_0011175	24	265	exon:54640058-54640190,exon:54649956-54650089	H_2098	3	TCF4	1.7767	0.61274	0.95285	FALSE
novel_circ_0006267	18	419	exon:36104139-36104314,exon:36107686-36107930	H_2046,H_2098,H_2190,H_2226,L_2034,L_2037,L_2137,L_2170	8,27,12,20,16,5,12,20	CDH1	0.46148	0.51419	0.95285	FALSE
novel_circ_0011174	24	279	exon:54623299-54623502,exon:54626381-54626457	L_2037	3	TCF4	-2.0302	0.55894	0.95285	FALSE
novel_circ_0018105	7	328	exon:102170202-102170303,exon:102171766-102171852,exon:102184220-102184361	L_2034	4	PPIP5K2	-2.4123	0.4848	0.95285	FALSE
novel_circ_0020638	X	174	exon:138706472-138706646	H_2046,H_2226,L_2170	8,13,9	GYG2	1.8928	0.35006	0.95285	FALSE
novel_circ_0016607	5	343	exon:38279201-38279319,exon:38313942-38314003,exon:38316604-38316768	L_2034	7	PPHLN1	-3.2247	0.34619	0.95285	FALSE
novel_circ_0020324	9	284	exon:84562660-84562743,exon:84566976-84567099,exon:84578817-84578895	H_2046,H_2098,H_2190,H_2226,L_2034,L_2037,L_2137,L_2170	6,20,7,17,9,12,14,17	STXBP5	0.015538	0.98311	0.99817	FALSE
novel_circ_0020325	9	215	exon:84639616-84639666,exon:84646518-84646683	H_2226	3	STXBP5	2.06	0.556	0.95285	FALSE
novel_circ_0020326	9	165	exon:84646518-84646683	H_2046	4	STXBP5	2.9612	0.39015	0.95285	FALSE
novel_circ_0018104	7	187	exon:102170202-102170303,exon:102171766-102171852	L_2170	7	PPIP5K2	-2.5981	0.45072	0.95285	FALSE
novel_circ_0020320	9	301	exon:84531893-84531993,exon:84566976-84567099,exon:84578817-84578895	H_2046,H_2098,H_2226,L_2034,L_2037,L_2137,L_2170	7,13,6,9,4,14,11	STXBP5	-0.52976	0.61037	0.95285	FALSE
novel_circ_0016604	5	351	intron:38253641-38253760,intron:38268715-38268794,intron:38271271-38271327,intron:38271952-38272049	L_2170	5	PPHLN1	-2.1244	0.54019	0.95285	FALSE
novel_circ_0020322	9	403	exon:84556021-84556155,exon:84556504-84556567,exon:84562660-84562743,exon:84566976-84567099	H_2098,H_2190,H_2226,L_2034,L_2037,L_2137,L_2170	7,6,7,5,4,3,7	STXBP5	0.21489	0.86043	0.98784	FALSE
novel_circ_0020631	X	257	exon:138656544-138656665,exon:138660902-138661038	L_2137	5	ARSE	-2.7119	0.43051	0.95285	FALSE
novel_circ_0016605	5	315	exon:38253641-38253760,exon:38268715-38268794,exon:38271271-38271327,exon:38313942-38314003	L_2034	7	PPHLN1	-3.2247	0.34619	0.95285	FALSE
novel_circ_0005063	16	213	exon:44348027-44348240	H_2098	5	GPR157	2.3837	0.49288	0.95285	FALSE
novel_circ_0005499	16	300	exon:79818539-79818653,exon:79821820-79822006	H_2226	5	PKP1	2.7874	0.41963	0.95285	FALSE
novel_circ_0016603	5	254	exon:38253641-38253760,exon:38268715-38268794,exon:38271271-38271327	L_2137,L_2170	25,7	PPHLN1	-5.2792	0.015355	0.95285	TRUE
novel_circ_0003309	13	230	exon:51828185-51828309,exon:51830528-51830634	H_2046,H_2098,L_2034,L_2037,L_2137	9,11,10,9,4	C13H20orf194	-0.2783	0.85339	0.98604	FALSE
novel_circ_0005498	16	473	exon:79464114-79464250,exon:79470294-79470631	H_2098,H_2226,L_2034,L_2037,L_2170	3,2,8,9,19	CAMSAP2	-2.8264	0.073051	0.95285	FALSE
novel_circ_0003301	13	324	exon:51660818-51660946,exon:51669074-51669187,exon:51671451-51671534	L_2034	3	ATRN	-1.9935	0.56632	0.95285	FALSE
novel_circ_0007400	19	178	exon:9559818-9559996	H_2190,H_2226,L_2034,L_2037	7,3,11,2	TEX14	-0.10535	0.95714	0.99783	FALSE
novel_circ_0003302	13	444	exon:51669074-51669187,exon:51671073-51671321,exon:51671451-51671534	H_2046,H_2098,H_2190,H_2226,L_2037,L_2137,L_2170	7,8,5,3,5,6,12	ATRN	0.33483	0.77457	0.96844	FALSE
novel_circ_0003304	13	304	exon:51814320-51814399,exon:51823655-51823774,exon:51830528-51830634	L_2037	4	C13H20orf194	-2.45	0.47777	0.95285	FALSE
novel_circ_0007148	19	431	exon:46979752-46979847,exon:46981189-46981281,exon:47007836-47007902,exon:47008953-47009050,exon:47010639-47010720	H_2046,H_2098,H_2190,H_2226,L_2034,L_2037,L_2137,L_2170	2,29,7,3,5,4,17,24	TLK2	-0.25271	0.79209	0.97226	FALSE
novel_circ_0006989	19	362	exon:38778606-38778750,exon:38779941-38780012,exon:38780342-38780489	H_2098,H_2226,L_2034,L_2170	9,15,3,3	KPNB1	1.9896	0.29528	0.95285	FALSE
novel_circ_0007143	19	278	exon:46954044-46954115,exon:46955054-46955123,exon:46956131-46956174,exon:46956896-46956991	H_2190,H_2226,L_2034,L_2037,L_2137	8,2,5,7,4	TLK2	-0.36769	0.82925	0.97789	FALSE
novel_circ_0007142	19	261	intergenic_region:46676343-46676447,intergenic_region:46677816-46677869,intergenic_region:46678692-46678796	L_2037,L_2170	9,5	--	-4.0567	0.14551	0.95285	FALSE
novel_circ_0007141	19	261	intergenic_region:46668795-46668899,intergenic_region:46669435-46669488,intergenic_region:46674295-46674399	L_2170	2	--	-1.0803	0.75933	0.96518	FALSE
novel_circ_0007147	19	433	exon:46979752-46979847,exon:46981189-46981281,exon:46984718-46984828,exon:46986045-46986181	H_2046,H_2098,H_2190,H_2226,L_2034,L_2037,L_2137,L_2170	67,193,70,84,89,116,112,144	TLK2	-0.080155	0.80987	0.97426	FALSE
novel_circ_0007146	19	413	exon:46967974-46968141,exon:46984718-46984828,exon:46986045-46986181	H_2098,H_2226,L_2034,L_2170	7,2,15,6	TLK2	-1.476	0.43892	0.95285	FALSE
novel_circ_0007144	19	350	exon:46954044-46954115,exon:46955054-46955123,exon:46956131-46956174,exon:46967974-46968141	H_2098,H_2190,H_2226,L_2034,L_2137,L_2170	3,5,9,8,8,17	TLK2	-0.66374	0.61255	0.95285	FALSE
novel_circ_0015059	3	403	exon:80524547-80524629,exon:80530475-80530673,exon:80534562-80534685	H_2098	4	JAK1	2.0741	0.55318	0.95285	FALSE
novel_circ_0004829	16	450	exon:23589179-23589301,exon:23594085-23594244,exon:23600725-23600894	L_2037,L_2170	4,9	IARS2	-3.7233	0.21755	0.95285	FALSE
novel_circ_0004828	16	505	exon:23589179-23589301,exon:23594085-23594244,exon:23595485-23595594,exon:23596119-23596234	H_2098,L_2034,L_2137,L_2170	5,4,3,9	IARS2	-1.8175	0.39759	0.95285	FALSE
novel_circ_0015052	3	155	exon:78462513-78462668	L_2137	4	WDR78	-2.3881	0.48935	0.95285	FALSE
novel_circ_0004824	16	453	exon:23507192-23507399,exon:23508395-23508531,exon:23511803-23511913	H_2098,H_2190,H_2226,L_2034,L_2037,L_2137,L_2170	10,5,22,10,8,7,12	EPRS	0.040934	0.96768	0.99817	FALSE
novel_circ_0015050	3	139	exon:78449865-78450004	H_2190	2	WDR78	1.9256	0.58272	0.95285	FALSE
novel_circ_0004826	16	508	intron:23568793-23569301	H_2098,H_2226,L_2034,L_2137,L_2170	27,31,9,25,11	BPNT1	0.19163	0.88143	0.98928	FALSE
novel_circ_0015056	3	213	exon:79964877-79964957,exon:79972662-79972795	L_2170	5	DNAJC6	-2.1244	0.54019	0.95285	FALSE
novel_circ_0015057	3	347	exon:79989069-79989217,exon:79989325-79989374,exon:79990660-79990810	H_2046,L_2034,L_2137,L_2170	9,13,11,18	DNAJC6	-1.6357	0.30691	0.95285	FALSE
novel_circ_0015054	3	119	exon:79944615-79944734	L_2170	3	DNAJC6	-1.4213	0.68629	0.95285	FALSE
novel_circ_0015055	3	134	exon:79953028-79953162	H_2046,H_2098,L_2037,L_2170	3,3,4,7	DNAJC6	-0.5537	0.80434	0.97323	FALSE
novel_circ_0001813	11	404	exon:61186416-61186820	H_2190	4	EHBP1	3.0271	0.37932	0.95285	FALSE
novel_circ_0001810	11	289	intron:6069213-6069368,intron:6070733-6070867	L_2034,L_2170	4,2	TBC1D8	-2.8193	0.41192	0.95285	FALSE
novel_circ_0001817	11	268	exon:61479130-61479274,exon:61491399-61491523	H_2098,L_2037	7,5	EHBP1	-0.092779	0.97611	0.99817	FALSE
novel_circ_0001816	11	147	exon:61479127-61479274	H_2098,L_2034,L_2037,L_2137,L_2170	5,2,14,3,3	EHBP1	-2.5057	0.15605	0.95285	FALSE
novel_circ_0001571	11	94	exon:30778306-30778400	H_2098	3	PPP1R21	1.7767	0.61274	0.95285	FALSE
novel_circ_0001819	11	250	intron:6196456-6196706	H_2190	4	RNF149	3.0271	0.37932	0.95285	FALSE
novel_circ_0001818	11	311	exon:61826865-61826988,exon:61830093-61830281	H_2226	4	WDPCP	2.4693	0.47681	0.95285	FALSE
novel_circ_0001572	11	322	exon:30778306-30778400,exon:30786841-30786977,exon:30796603-30796695	H_2190,L_2037	3,3	PPP1R21	0.39083	0.90854	0.99009	FALSE
novel_circ_0016258	5	341	exon:111603266-111603607	H_2046,H_2098,H_2226,L_2034,L_2037,L_2137,L_2170	8,12,6,6,10,6,20	TNRC6B	-0.54616	0.59253	0.95285	FALSE
novel_circ_0018824	7	333	intergenic_region:95381314-95381379,intergenic_region:95381825-95381889,intergenic_region:95409464-95409668	H_2046,H_2098,H_2190,H_2226,L_2034,L_2037,L_2137,L_2170	5,20,18,21,72,6,50,39	--	-1.2669	0.070305	0.95285	FALSE
novel_circ_0001573	11	326	intergenic_region:30887264-30887466,intergenic_region:30899110-30899234	L_2170	4	--	-1.812	0.60344	0.95285	FALSE
novel_circ_0018820	7	339	exon:95077672-95077845,exon:95080539-95080705	H_2046,H_2098,H_2190,H_2226,L_2034,L_2037,L_2137,L_2170	12,15,14,11,5,2,13,4	RHOBTB3	1.2894	0.14716	0.95285	FALSE
novel_circ_0019428	8	344	exon:74519725-74519903,exon:74520414-74520501,exon:74522056-74522135	H_2098	4	PTK2B	2.0741	0.55318	0.95285	FALSE
novel_circ_0019427	8	265	exon:74519725-74519903,exon:74520414-74520501	H_2098,L_2037	4,5	PTK2B	-0.88051	0.79379	0.973	FALSE
novel_circ_0019426	8	240	exon:74490929-74491169	H_2046,H_2098,L_2034,L_2137,L_2170	3,7,14,4,3	PTK2B	-1.188	0.47938	0.95285	FALSE
novel_circ_0019425	8	95	intron:74391732-74391827	H_2098	3	TRIM35	1.7767	0.61274	0.95285	FALSE
novel_circ_0019424	8	164	exon:73612866-73613030	H_2046,H_2098,H_2190,L_2037,L_2137	5,11,3,3,8	PPP2R2A	0.72424	0.66479	0.95285	FALSE
novel_circ_0018828	7	305	intergenic_region:95592432-95592506,intergenic_region:95592644-95592718,intergenic_region:95595714-95595871	H_2098,H_2190,H_2226,L_2034,L_2037,L_2137,L_2170	10,12,2,21,2,8,18	--	-0.78682	0.4778	0.95285	FALSE
novel_circ_0019422	8	256	exon:73602397-73602562,exon:73616337-73616428	H_2190,H_2226,L_2037,L_2170	2,10,2,2	PPP2R2A	1.8116	0.42238	0.95285	FALSE
novel_circ_0019421	8	150	exon:72836825-72836975	H_2046,H_2190,L_2170	10,6,4	CDCA2	2.9363	0.17129	0.95285	FALSE
novel_circ_0019420	8	446	exon:72793768-72793896,exon:72794103-72794161,exon:72794770-72794866,exon:72805552-72805595,exon:72808064-72808185	H_2098,H_2190,H_2226,L_2034,L_2170	6,5,10,14,12	KCTD9	-0.12538	0.93298	0.99439	FALSE
novel_circ_0011618	25	440	exon:37829276-37829412,exon:37839273-37839360,exon:37843666-37843739,exon:37845686-37845830	H_2226,L_2034	6,4	LMTK2	0.45801	0.88435	0.98928	FALSE
novel_circ_0011619	25	465	exon:37829276-37829412,exon:37839273-37839360,exon:37843141-37843259,exon:37849449-37849573	H_2046,H_2098,H_2226,L_2034,L_2170	8,11,14,15,11	LMTK2	0.46604	0.73824	0.96518	FALSE
novel_circ_0016648	5	344	exon:43146375-43146531,exon:43165494-43165560,exon:43176492-43176614	L_2170	7	CNOT2	-2.5981	0.45072	0.95285	FALSE
novel_circ_0011969	26	109	exon:35031343-35031452	H_2046,L_2034	3,6	ABLIM1	-0.6489	0.83452	0.97889	FALSE
novel_circ_0001576	11	267	exon:3168070-3168131,exon:3169034-3169090,exon:3169182-3169332	H_2046,H_2098,H_2190,H_2226,L_2034,L_2137,L_2170	6,2,4,3,8,2,7	TMEM131	0.23054	0.86482	0.98826	FALSE
novel_circ_0016254	5	360	intron:110930789-110931149	H_2190,H_2226,L_2037	2,2,6	MIEF1	-0.45298	0.86964	0.98918	FALSE
novel_circ_0011962	26	445	intergenic_region:34240037-34240482	H_2046,H_2098,H_2226,L_2034,L_2037,L_2137,L_2170	25,11,21,22,42,47,43	--	-1.2448	0.098947	0.95285	FALSE
novel_circ_0011963	26	121	exon:34330914-34331035	H_2046,H_2098,L_2137,L_2170	3,2,7,2	NHLRC2	-0.65325	0.7792	0.9698	FALSE
novel_circ_0011960	26	307	exon:34234343-34234549,exon:34235250-34235351	L_2137	7	PLEKHS1	-3.1996	0.35006	0.95285	FALSE
novel_circ_0011961	26	135	intergenic_region:34236997-34237132	H_2046,L_2137	5,4	--	0.71642	0.81407	0.9751	FALSE
novel_circ_0011614	25	322	intron:3768282-3768400,intron:3771624-3771828	H_2190	5	MGRN1	3.3551	0.32816	0.95285	FALSE
novel_circ_0011967	26	99	exon:34348686-34348785	H_2098	7	NHLRC2	2.8539	0.4082	0.95285	FALSE
novel_circ_0011616	25	207	exon:37723366-37723573	H_2098,H_2226,L_2034	4,7,4	BAIAP2L1	1.1999	0.63757	0.95285	FALSE
novel_circ_0011965	26	576	exon:34328014-34328469,exon:34330914-34331035	H_2098,H_2190,L_2137,L_2170	5,3,3,17	NHLRC2	-0.9054	0.6514	0.95285	FALSE
novel_circ_0007558	1	181	intergenic_region:127047167-127047348	H_2190	5	--	3.3551	0.32816	0.95285	FALSE
novel_circ_0007559	1	184	exon:127059705-127059889	H_2098,H_2226,L_2034,L_2037	6,4,8,5	ATP1B3	-0.73864	0.71178	0.96438	FALSE
novel_circ_0001859	11	287	exon:67711096-67711263,exon:67721231-67721351	H_2046,H_2190,H_2226,L_2170	4,2,10,6	GFPT1	2.0615	0.30511	0.95285	FALSE
novel_circ_0007550	1	460	exon:126785386-126785461,exon:126785999-126786060,exon:126788626-126788752,exon:126790117-126790221,exon:126801131-126801225	H_2046,H_2098,H_2190,H_2226,L_2034,L_2037,L_2170	10,11,3,10,7,2,8	GK5	1.2284	0.27896	0.95285	FALSE
novel_circ_0007551	1	328	exon:126785386-126785461,exon:126785999-126786060,exon:126809854-126809913,exon:126810794-126810927	H_2098,H_2226,L_2034,L_2137	7,4,3,4	GK5	0.29987	0.89132	0.98928	FALSE
novel_circ_0007552	1	236	exon:126808841-126808944,exon:126810794-126810927	H_2098	5	GK5	2.3837	0.49288	0.95285	FALSE
novel_circ_0001858	11	309	exon:66907047-66907231,exon:66929768-66929893	H_2046,L_2037,L_2170	6,8,20	APLF	-1.4695	0.46874	0.95285	FALSE
novel_circ_0007554	1	168	intron:126884717-126884819,intron:126894089-126894155	L_2037	5	TFDP2	-2.7749	0.41955	0.95285	FALSE
novel_circ_0007555	1	271	exon:126977498-126977601,exon:126981691-126981812,exon:126984813-126984860	H_2098,H_2190,L_2037,L_2137	9,7,5,9	TFDP2	0.15651	0.93178	0.9942	FALSE
novel_circ_0007556	1	166	intron:127020200-127020366	H_2190,L_2034	4,4	TFDP2	0.43078	0.89125	0.98928	FALSE
novel_circ_0007557	1	385	exon:127011862-127011930,exon:127016207-127016358,exon:127020200-127020366	H_2046,H_2098	2,2	TFDP2	2.5734	0.45766	0.95285	FALSE
novel_circ_0001857	11	441	exon:66891426-66891598,exon:66898169-66898313,exon:66929768-66929893	H_2098,L_2137,L_2170	9,4,11	APLF	-0.82161	0.72485	0.96518	FALSE
novel_circ_0012709	28	162	exon:39346470-39346632	L_2170	6	CCSER2	-2.3806	0.49074	0.95285	FALSE
novel_circ_0002486	12	135	exon:2565178-2565313	H_2190,H_2226,L_2170	4,7,3	DIAPH3	2.5137	0.32136	0.95285	FALSE
novel_circ_0016253	5	356	exon:110930789-110931145	H_2046,H_2098,H_2190,H_2226,L_2034,L_2037,L_2137,L_2170	57,113,91,77,60,65,47,60	MIEF1	0.69851	0.074702	0.95285	FALSE
novel_circ_0012703	28	310	exon:3640678-3640813,exon:3647818-3647901,exon:3650656-3650748	H_2190	2	TTC13	1.9256	0.58272	0.95285	FALSE
novel_circ_0012702	28	546	exon:3636391-3636470,exon:3636598-3636676,exon:3639259-3639338,exon:3640678-3640813,exon:3647818-3647901,exon:3650656-3650748	H_2046,H_2190,H_2226,L_2034,L_2037,L_2137,L_2170	2,16,11,15,7,12,17	TTC13	-0.40726	0.69521	0.95512	FALSE
novel_circ_0012701	28	50	exon:3578350-3578400	L_2137,L_2170	2,2	C28H1orf198	-2.1236	0.54033	0.95285	FALSE
novel_circ_0012700	28	545	exon:3564756-3565301	H_2098,L_2034,L_2170	8,21,13	C28H1orf198	-2.4289	0.44447	0.95285	FALSE
novel_circ_0012707	28	196	exon:39311884-39312080	H_2046,H_2098,H_2190,H_2226,L_2034,L_2037,L_2137,L_2170	15,18,14,16,8,32,19,23	CCSER2	-0.1982	0.76595	0.96789	FALSE
novel_circ_0012706	28	164	exon:39121946-39122110	H_2098,H_2226,L_2037,L_2137,L_2170	7,7,4,6,11	GHITM	-0.59659	0.71297	0.96438	FALSE
novel_circ_0012705	28	387	exon:3689424-3689494,exon:3690514-3690612,exon:3691152-3691202,exon:3692831-3692906,exon:3696427-3696521	H_2046,H_2098,H_2190,H_2226,L_2034,L_2037,L_2137,L_2170	49,75,61,70,65,58,61,72	TTC13	0.17024	0.65486	0.95285	FALSE
novel_circ_0018773	7	219	exon:87017421-87017498,exon:87023549-87023691	L_2170	3	RASA1	-1.4213	0.68629	0.95285	FALSE
novel_circ_0011283	24	357	exon:7188417-7188545,exon:7191024-7191182,exon:7192342-7192413	H_2098,H_2190	7,4	RTTN	3.9404	0.1868	0.95285	FALSE
novel_circ_0011282	24	238	exon:7188417-7188545,exon:7189012-7189122	L_2170	5	RTTN	-2.1244	0.54019	0.95285	FALSE
novel_circ_0001853	11	524	exon:66880595-66880666,exon:66891426-66891598,exon:66898169-66898313,exon:66898631-66898768	H_2046,H_2098,H_2190,L_2034,L_2037,L_2137,L_2170	6,50,13,3,16,19,30	APLF	0.044894	0.96274	0.99783	FALSE
novel_circ_0001852	11	215	exon:66880595-66880666,exon:66898169-66898313	H_2046	3	APLF	2.538	0.46411	0.95285	FALSE
novel_circ_0016398	5	158	exon:22723096-22723135,exon:22724822-22724887,exon:22724981-22725035	H_2098,H_2190,L_2170	4,3,5	EEA1	1.0295	0.71167	0.96438	FALSE
novel_circ_0015018	3	328	exon:74947199-74947326,exon:74951661-74951753,exon:74953520-74953629	H_2190,L_2170	2,2	SRSF11	0.66414	0.84938	0.98545	FALSE
novel_circ_0016395	5	178	exon:22724981-22725035,exon:22729176-22729300	L_2034	10	EEA1	-3.7412	0.26398	0.95285	FALSE
novel_circ_0016396	5	338	exon:22702420-22702758	H_2226	2	EEA1	1.6457	0.63966	0.95285	FALSE
novel_circ_0015019	3	221	intergenic_region:74963818-74964039	H_2098	3	--	1.7767	0.61274	0.95285	FALSE
novel_circ_0016390	5	105	intron:19548117-19548222	H_2226,L_2170	5,4	ATP2B1	0.79414	0.8157	0.9751	FALSE
novel_circ_0016392	5	139	exon:22674494-22674633	L_2034	5	EEA1	-2.7366	0.4262	0.95285	FALSE
novel_circ_0016393	5	268	exon:22694412-22694531,exon:22695841-22695990	L_2034,L_2170	2,6	EEA1	-2.9695	0.38676	0.95285	FALSE
novel_circ_0008652	20	330	intergenic_region:10021165-10021345,intergenic_region:10023311-10023461	L_2170	3	--	-1.4213	0.68629	0.95285	FALSE
novel_circ_0008301	1	334	exon:69283388-69283637,exon:69301640-69301725	H_2098,H_2190,L_2037	5,4,7	ITGB5	0.29577	0.90199	0.99009	FALSE
novel_circ_0008302	1	146	exon:69554465-69554611	H_2190	6	SLC12A8	3.6222	0.28999	0.95285	FALSE
novel_circ_0008656	20	150	exon:10023311-10023461	H_2046,L_2034,L_2037	6,7,7	BDP1	-0.89198	0.68465	0.95285	FALSE
novel_circ_0008657	20	388	exon:10025923-10026083,exon:10026567-10026795	H_2098,H_2190,H_2226,L_2034,L_2137,L_2170	9,3,17,3,6,8	BDP1	0.86498	0.52331	0.95285	FALSE
novel_circ_0008654	20	779	intergenic_region:10017677-10017880,intergenic_region:10018621-10018804,intergenic_region:10019193-10019256,intergenic_region:10021165-10021345,intergenic_region:10023311-10023461	H_2046,H_2098,H_2190,H_2226,L_2034,L_2037,L_2137,L_2170	5,29,9,17,30,12,10,29	--	-0.38758	0.58095	0.95285	FALSE
novel_circ_0008655	20	310	exon:10023311-10023461,exon:10025923-10026083	L_2034	2	BDP1	-1.3991	0.691	0.95285	FALSE
novel_circ_0008659	20	125	exon:10034296-10034421	H_2226,L_2037	2,7	BDP1	-1.7986	0.57656	0.95285	FALSE
novel_circ_0003822	14	111	exon:3013269-3013380	H_2190	9	PTK2	4.2109	0.17655	0.95285	FALSE
novel_circ_0006948	19	373	exon:34612211-34612344,exon:34614589-34614637,exon:34615590-34615707,exon:34616600-34616675	H_2098	5	TOM1L2	2.3837	0.49288	0.95285	FALSE
novel_circ_0010371	23	235	exon:16616070-16616203,exon:16616481-16616583	H_2046,H_2098,H_2226,L_2034	6,5,2,3	PEX6	2.139	0.32775	0.95285	FALSE
novel_circ_0010800	24	110	intron:21598529-21598639	H_2190,L_2170	3,5	INO80C	0.29662	0.9304	0.99399	FALSE
novel_circ_0010569	23	324	exon:39691530-39691703,exon:39694960-39695111	H_2046,H_2098,H_2190,H_2226,L_2034,L_2037,L_2137,L_2170	4,15,3,5,10,11,6,3	KIF13A	-0.26014	0.79552	0.97309	FALSE
novel_circ_0010568	23	289	exon:39686412-39686552,exon:39687605-39687754	H_2226	2	KIF13A	1.6457	0.63966	0.95285	FALSE
novel_circ_0006793	19	475	exon:24343120-24343199,exon:24347543-24347621,exon:24350392-24350476,exon:24352607-24352710,exon:24352825-24352956	L_2170	7	CTNS	-2.5981	0.45072	0.95285	FALSE
novel_circ_0010373	23	290	exon:16657261-16657473,exon:16659464-16659542	H_2098	5	KLHDC3	2.3837	0.49288	0.95285	FALSE
novel_circ_0006794	19	318	exon:24350392-24350476,exon:24352607-24352710,exon:24352825-24352956	H_2046,H_2226,L_2037,L_2137	6,4,11,6	CTNS	-0.6017	0.7466	0.96518	FALSE
novel_circ_0006797	19	36	exon:24511751-24511787	L_2170	5	CAMKK1	-2.1244	0.54019	0.95285	FALSE
novel_circ_0006796	19	318	exon:24497650-24497753,exon:24500131-24500259,exon:24500477-24500564	H_2190,L_2034,L_2037,L_2137,L_2170	8,5,3,15,10	CAMKK1	-1.4851	0.32884	0.95285	FALSE
novel_circ_0010561	23	264	exon:39669905-39670039,exon:39671677-39671807	L_2170	3	KIF13A	-1.4213	0.68629	0.95285	FALSE
novel_circ_0006798	19	79	intron:24657707-24657786	H_2098	4	ZZEF1	2.0741	0.55318	0.95285	FALSE
novel_circ_0010562	23	134	exon:39669905-39670039	L_2170	2	KIF13A	-1.0803	0.75933	0.96518	FALSE
novel_circ_0010565	23	302	exon:39685043-39685205,exon:39686412-39686552	H_2046,H_2098,H_2190,H_2226,L_2034,L_2137,L_2170	7,8,11,3,10,10,4	KIF13A	0.51241	0.6505	0.95285	FALSE
novel_circ_0010564	23	173	exon:39691530-39691703	H_2046,H_2190,L_2034,L_2170	6,3,7,2	KIF13A	0.5021	0.80812	0.97414	FALSE
novel_circ_0010567	23	99	exon:39702722-39702821	H_2226	3	KIF13A	2.06	0.556	0.95285	FALSE
novel_circ_0010566	23	302	exon:39685043-39685205,exon:39686412-39686552	H_2226,L_2137	5,2	KIF13A	1.2077	0.72551	0.96518	FALSE
novel_circ_0019282	8	212	exon:59585223-59585350,exon:59585989-59586074	L_2170	6	UNC13B	-2.3806	0.49074	0.95285	FALSE
novel_circ_0019281	8	218	exon:59575435-59575585,exon:59576957-59577025	H_2046,L_2034	3,6	UNC13B	-0.6489	0.83452	0.97889	FALSE
novel_circ_0019280	8	324	exon:59497193-59497427,exon:59515139-59515229	H_2190,L_2170	3,35	UNC13B	-2.5235	NA	NA	NA
novel_circ_0019286	8	274	intergenic_region:59943978-59944190,intergenic_region:59953836-59953898	H_2226,L_2034,L_2170	2,8,6	--	-2.5235	0.31923	0.95285	FALSE
novel_circ_0019285	8	178	intergenic_region:59952524-59952702	H_2098,L_2034,L_2037,L_2170	6,5,3,4	--	-1.3172	0.55199	0.95285	FALSE
novel_circ_0002899	13	256	exon:12247262-12247368,exon:12249101-12249251	H_2098,H_2190,L_2137	3,3,5	DHTKD1	0.31044	0.90877	0.99009	FALSE
novel_circ_0002893	13	361	exon:12169842-12169948,exon:12172225-12172320,exon:12179192-12179224,exon:12179484-12179541,exon:12183689-12183760	H_2098,L_2037	2,9	CDC123	-2.3986	0.43284	0.95285	FALSE
novel_circ_0006392	18	387	exon:49164558-49164616,exon:49164709-49164828,exon:49165204-49165308,exon:49166667-49166773	H_2098,H_2190,L_2034,L_2137,L_2170	7,9,16,4,6	TIMM50	-0.50051	0.74327	0.96518	FALSE
novel_circ_0002896	13	240	exon:12224978-12225087,exon:12225209-12225340	H_2046,H_2098,H_2190,H_2226,L_2137	2,6,2,5,2	SEC61A2	2.8635	0.15718	0.95285	FALSE
novel_circ_0002897	13	94	exon:12255938-12256032	L_2034	4	DHTKD1	-2.4123	0.4848	0.95285	FALSE
novel_circ_0002894	13	223	exon:12198226-12198293,exon:12202342-12202391,exon:12203692-12203799	L_2034,L_2170	2,7	NUDT5	-3.1185	0.36274	0.95285	FALSE
novel_circ_0018486	7	431	exon:44258817-44259248	H_2190,L_2034,L_2170	17,12,11	CSNK1G2	0.28877	0.92933	0.99348	FALSE
novel_circ_0018484	7	229	exon:43788436-43788564,exon:43793507-43793608	H_2098,L_2034,L_2170	6,5,4	PWWP3A	-0.85441	0.74633	0.96518	FALSE
novel_circ_0010708	23	279	intron:6641852-6641930,intron:6658838-6659039	L_2034,L_2170	8,9	LRRC1	-4.2017	0.11782	0.95285	FALSE
novel_circ_0018480	7	346	exon:43441449-43441671,exon:43443018-43443142	H_2098,H_2190,H_2226,L_2034,L_2170	6,5,7,4,4	R3HDM4	1.3754	0.42181	0.95285	FALSE
novel_circ_0018481	7	436	exon:4351580-4351760,exon:4352153-4352320,exon:4354637-4354726	H_2098,H_2190,H_2226,L_2034,L_2037,L_2137,L_2170	47,6,21,15,14,19,11	UPF1	0.1104	0.90135	0.99009	FALSE
novel_circ_0010704	23	424	exon:6615610-6615693,exon:6617177-6617295,exon:6624089-6624145,exon:6637766-6637855,exon:6641852-6641930	H_2226,L_2034,L_2170	7,5,14	LRRC1	-1.1251	0.61258	0.95285	FALSE
novel_circ_0010707	23	89	exon:6637766-6637855	L_2137,L_2170	4,5	LRRC1	-3.2541	0.33906	0.95285	FALSE
novel_circ_0010706	23	337	exon:6619585-6619729,exon:6623273-6623347,exon:6623726-6623789,exon:6624089-6624145	H_2098,L_2034,L_2170	5,2,3	LRRC1	-0.18608	0.95254	0.99761	FALSE
novel_circ_0010700	23	511	exon:5530965-5531476	H_2046,H_2098,H_2190,H_2226,L_2137,L_2170	11,22,10,17,18,3	FAM83B	1.571	0.16557	0.95285	FALSE
novel_circ_0000029	10	327	exon:100342336-100342462,exon:100343170-100343371	H_2046,H_2098,H_2190,H_2226,L_2037,L_2137,L_2170	10,12,6,2,6,5,13	EML5	0.65585	0.56344	0.95285	FALSE
novel_circ_0018863	8	315	exon:101309655-101309757,exon:101310454-101310555,exon:101312086-101312198	H_2046,H_2098,H_2190,H_2226,L_2034,L_2037,L_2137,L_2170	19,16,15,9,14,14,18,10	UGCG	0.27677	0.70047	0.95834	FALSE
novel_circ_0014019	2	333	exon:65364182-65364372,exon:65370984-65371127	H_2046,H_2098,H_2190,H_2226,L_2034,L_2037,L_2137,L_2170	2,12,6,10,4,19,7,32	SLC35F5	-0.86477	0.32911	0.95285	FALSE
novel_circ_0014018	2	358	exon:65357665-65357752,exon:65358511-65358592,exon:65364182-65364372	H_2046,H_2098,H_2226,L_2137	5,4,16,3	SLC35F5	3.0427	0.10471	0.95285	FALSE
novel_circ_0014015	2	81	exon:65365887-65365968	H_2098,H_2190	6,3	SLC35F5	3.6185	0.26437	0.95285	FALSE
novel_circ_0014014	2	534	exon:65349749-65349908,exon:65353292-65353396,exon:65358511-65358592,exon:65364182-65364372	H_2098	6	SLC35F5	2.638	0.44598	0.95285	FALSE
novel_circ_0014017	2	358	exon:65353292-65353396,exon:65355318-65355382,exon:65364182-65364372	H_2046	4	SLC35F5	2.9612	0.39015	0.95285	FALSE
novel_circ_0000022	10	88	exon:100346708-100346796	H_2098,H_2226,L_2034,L_2037	6,14,4,2	EML5	1.4916	0.4482	0.95285	FALSE
novel_circ_0000024	10	255	exon:100334117-100334246,exon:100342336-100342462	H_2098	5	EML5	2.3837	0.49288	0.95285	FALSE
novel_circ_0014013	2	330	exon:65340621-65340707,exon:65341248-65341402,exon:65344049-65344139	H_2046,H_2098,H_2190,H_2226,L_2034,L_2037,L_2137,L_2170	21,24,11,30,21,25,34,30	SLC35F5	-0.21679	0.70029	0.95826	FALSE
novel_circ_0018865	8	453	exon:101315554-101315732,exon:101318101-101318187,exon:101318679-101318868	H_2190,H_2226,L_2034,L_2137	5,2,4,4	UGCG	0.10463	0.96175	0.99783	FALSE
novel_circ_0006805	19	437	exon:24752790-24752955,exon:24754433-24754582,exon:24755666-24755789	H_2098	2	ANKFY1	1.4043	0.6903	0.95285	FALSE
novel_circ_0006209	18	290	exon:2310561-2310649,exon:2314626-2314663,exon:2316871-2316951,exon:2318043-2318128	H_2098	5	WDR59	2.3837	0.49288	0.95285	FALSE
novel_circ_0017285	6	312	exon:116081984-116082151,exon:116082373-116082518	H_2046,H_2098,H_2190,H_2226,L_2037,L_2137,L_2170	8,30,21,33,16,11,18	FAM193A	1.1953	0.14631	0.95285	FALSE
novel_circ_0017284	6	309	exon:116081984-116082151,exon:116082373-116082515	H_2046,H_2098,H_2190,H_2226,L_2034,L_2037,L_2170	11,27,17,16,34,7,23	FAM193A	0.32126	0.71497	0.96438	FALSE
novel_circ_0017287	6	245	exon:116105403-116105648	H_2098,L_2034,L_2170	2,6,5	FAM193A	-2.3881	0.38678	0.95285	FALSE
novel_circ_0017286	6	167	exon:116081984-116082151	H_2098,H_2226,L_2170	6,6,4	FAM193A	1.8266	0.48281	0.95285	FALSE
novel_circ_0017281	6	124	exon:116074441-116074565	L_2170	15	FAM193A	-3.6807	0.27954	0.95285	FALSE
novel_circ_0017280	6	147	exon:116070964-116071111	L_2170	4	FAM193A	-1.812	0.60344	0.95285	FALSE
novel_circ_0017283	6	546	exon:116078210-116078444,exon:116081984-116082151,exon:116082373-116082518	H_2046,H_2098,H_2190,H_2226,L_2034,L_2037,L_2137,L_2170	19,19,18,33,96,8,18,51	FAM193A	-0.75716	0.26682	0.95285	FALSE
novel_circ_0017282	6	376	exon:116078210-116078444,exon:116082373-116082515	H_2046,H_2098,H_2190,H_2226,L_2034,L_2137,L_2170	9,9,7,13,27,17,28	FAM193A	-0.66805	0.46553	0.95285	FALSE
novel_circ_0017289	6	338	exon:116201634-116201713,exon:116205781-116205895,exon:116209153-116209298	H_2046,H_2098,H_2190,H_2226,L_2034,L_2037,L_2137,L_2170	68,118,93,156,130,62,72,110	RNF4	0.3766	0.3187	0.95285	FALSE
novel_circ_0017938	6	352	exon:90814835-90814996,exon:90821305-90821381,exon:90821898-90821956,exon:90823154-90823211	H_2098,H_2226,L_2170	4,4,5	SDAD1	0.94998	0.73648	0.96518	FALSE
novel_circ_0006804	19	254	exon:24735540-24735696,exon:24738724-24738822	H_2046,H_2098,H_2190,H_2226,L_2034,L_2037,L_2137,L_2170	5,12,2,4,4,5,23,10	ANKFY1	-0.85412	0.39171	0.95285	FALSE
novel_circ_0019997	9	489	exon:45209021-45209355,exon:45217265-45217333,exon:45217577-45217664	H_2098,H_2190,H_2226	4,2,11	HACE1	4.544	0.053943	0.95285	FALSE
novel_circ_0018366	7	494	exon:23124040-23124376,exon:23160584-23160742	H_2098,H_2190,H_2226,L_2034,L_2037,L_2137,L_2170	4,5,8,9,3,9,11	CDC42SE2	-0.74301	0.51572	0.95285	FALSE
novel_circ_0018365	7	336	exon:23124040-23124376	H_2046,H_2098,H_2190,H_2226,L_2034,L_2037,L_2137,L_2170	44,56,43,63,97,49,81,87	CDC42SE2	-0.43244	0.28493	0.95285	FALSE
novel_circ_0018364	7	285	exon:22962181-22962358,exon:22983238-22983346	L_2170	4	-	-1.812	0.60344	0.95285	FALSE
novel_circ_0006807	19	397	exon:24808801-24808923,exon:24811662-24811840,exon:24814786-24814883	H_2226,L_2034	4,6	UBE2G1	-0.70875	0.82089	0.9756	FALSE
novel_circ_0016882	5	353	exon:70776380-70776529,exon:70789647-70789851	H_2046,H_2098,H_2190,H_2226,L_2037,L_2137	4,14,2,10,11,7	BTBD11	0.55552	0.6791	0.95285	FALSE
novel_circ_0016883	5	283	exon:70865306-70865484,exon:70880999-70881104	H_2226	2	BTBD11	1.6457	0.63966	0.95285	FALSE
novel_circ_0016886	5	294	exon:71104913-71105207	H_2226,L_2034	5,4	FBXO7	0.19588	0.95212	0.99759	FALSE
novel_circ_0016888	5	237	exon:71894386-71894511,exon:71896340-71896452	H_2046,H_2098,H_2226,L_2034,L_2037,L_2137	6,9,4,5,9,3	LARGE1	0.038156	0.97858	0.99817	FALSE
novel_circ_0018360	7	315	exon:22798806-22798952,exon:22799826-22799995	H_2098,H_2190,L_2170	5,4,2	FNIP1	2.4633	0.37923	0.95285	FALSE
novel_circ_0006806	19	149	exon:24754433-24754582	H_2226	7	ANKFY1	3.2682	0.34125	0.95285	FALSE
novel_circ_0009013	20	205	intron:41472666-41472797,intron:41477349-41477423	L_2037	3	GOLPH3	-2.0302	0.55894	0.95285	FALSE
novel_circ_0009012	20	245	exon:41472666-41472797,exon:41475776-41475890	H_2046,H_2190,H_2226,L_2034,L_2037,L_2137,L_2170	22,2,2,6,6,8,7	GOLPH3	0.41685	0.73388	0.96518	FALSE
novel_circ_0009011	20	245	intron:41472666-41472797,intron:41475776-41475890	L_2034	6	GOLPH3	-3.0012	0.38157	0.95285	FALSE
novel_circ_0009017	20	501	exon:41604600-41605101	H_2046,L_2034	6,4	PDZD2	0.95923	0.74294	0.96518	FALSE
novel_circ_0009016	20	274	exon:41590911-41591043,exon:41594001-41594143	H_2098,H_2190,H_2226,L_2034,L_2037,L_2137,L_2170	5,2,6,27,10,13,4	PDZD2	-2.1527	0.046055	0.95285	TRUE
novel_circ_0009015	20	423	exon:41585304-41585453,exon:41590911-41591043,exon:41594001-41594143	H_2046,H_2098,H_2190,H_2226,L_2034,L_2037,L_2137,L_2170	52,106,57,74,50,97,83,82	PDZD2	-0.0029489	0.99384	0.99864	FALSE
novel_circ_0009014	20	84	intergenic_region:41494179-41494263	H_2098	2	--	1.4043	0.6903	0.95285	FALSE
novel_circ_0001264	11	291	exon:13178376-13178510,exon:13188974-13189060,exon:13189838-13189909	H_2098,H_2226,L_2034	6,3,7	ZNF638	-0.022746	0.99277	0.99856	FALSE
novel_circ_0009019	20	205	exon:41984135-41984274,exon:41986173-41986239	L_2170	6	C20H5orf22	-2.3806	0.49074	0.95285	FALSE
novel_circ_0009018	20	382	intron:41699764-41700146	H_2098	4	PDZD2	2.0741	0.55318	0.95285	FALSE
novel_circ_0001260	11	229	exon:13162077-13162181,exon:13175765-13175890	H_2098	3	ZNF638	1.7767	0.61274	0.95285	FALSE
novel_circ_0001261	11	259	exon:13180245-13180373,exon:13185926-13186057	H_2098,H_2226,L_2170	5,8,8	ZNF638	1.0221	0.66799	0.95285	FALSE
novel_circ_0001262	11	296	exon:13180245-13180373,exon:13185926-13186057,exon:13187839-13187876	H_2046,H_2098,H_2190,H_2226,L_2034,L_2037,L_2137,L_2170	11,14,8,12,9,6,7,11	ZNF638	0.63656	0.42444	0.95285	FALSE
novel_circ_0001263	11	105	exon:13187839-13187876,exon:13188478-13188546	H_2046,H_2098,H_2190,L_2034,L_2037,L_2137,L_2170	5,13,4,8,7,7,3	ZNF638	-0.2082	0.85949	0.98784	FALSE
novel_circ_0013542	2	406	exon:131861234-131861333,exon:131864050-131864203,exon:131871626-131871780	L_2034	3	HP1BP3	-1.9935	0.56632	0.95285	FALSE
novel_circ_0013543	2	496	exon:131861234-131861333,exon:131864050-131864203,exon:131871626-131871780,exon:131882004-131882094	H_2046,H_2098,H_2190,H_2226,L_2034	9,7,5,4,5	HP1BP3	2.4529	0.11961	0.95285	FALSE
novel_circ_0013546	2	234	exon:131870849-131870929,exon:131871626-131871780	L_2034	2	HP1BP3	-1.3991	0.691	0.95285	FALSE
novel_circ_0013547	2	467	exon:131868605-131868748,exon:131870849-131870929,exon:131871626-131871780,exon:131882004-131882094	H_2046,H_2098,H_2190,H_2226,L_2034,L_2137,L_2170	6,37,7,10,5,3,10	HP1BP3	1.8178	0.073827	0.95285	FALSE
novel_circ_0004388	15	340	exon:33419216-33419424,exon:33423097-33423229	L_2170	9	UBASH3B	-2.9538	0.38935	0.95285	FALSE
novel_circ_0013545	2	307	exon:131864050-131864203,exon:131871626-131871780	L_2170	3	HP1BP3	-1.4213	0.68629	0.95285	FALSE
novel_circ_0013548	2	287	exon:131907331-131907459,exon:131912391-131912550	H_2190,H_2226,L_2034	3,3,6	SH2D5	0.17625	0.94569	0.99626	FALSE
novel_circ_0005600	17	648	intron:18500981-18501068,intron:18502354-18502592,intron:18522293-18522458,intron:18529447-18529605	H_2046,H_2098,H_2190,H_2226,L_2034,L_2037,L_2137,L_2170	17,23,5,16,23,18,56,53	ELF2	-1.1497	0.06152	0.95285	FALSE
novel_circ_0000023	10	462	exon:100334117-100334246,exon:100335515-100335593,exon:100342336-100342462,exon:100343170-100343277,exon:100343349-100343371	H_2046,H_2098,H_2190,H_2226,L_2034,L_2037,L_2137,L_2170	15,52,19,28,17,12,47,18	EML5	0.2856	0.6464	0.95285	FALSE
novel_circ_0007316	19	386	exon:57901382-57901488,exon:57911722-57911869,exon:57918468-57918601	H_2098	12	SDK2	3.6142	0.29108	0.95285	FALSE
novel_circ_0007317	19	323	exon:57940787-57940963,exon:57941903-57942050	H_2098	5	SDK2	2.3837	0.49288	0.95285	FALSE
novel_circ_0007314	19	1085	exon:56979985-56981070	H_2098	241	GPRC5C	22.42	NA	NA	NA
novel_circ_0002799	12	299	exon:75636624-75636731,exon:75637976-75638119,exon:75643974-75644023	H_2046,H_2226,L_2170	4,3,2	SLC15A1	2.3081	0.42633	0.95285	FALSE
novel_circ_0002798	12	230	exon:75512670-75512900	L_2037	5	STK24	-2.7749	0.41955	0.95285	FALSE
novel_circ_0007310	19	431	exon:56548125-56548220,exon:56548419-56548541,exon:56548682-56548795,exon:56549104-56549205	H_2046,H_2098,H_2190,H_2226,L_2034,L_2037,L_2137,L_2170	22,70,19,53,25,38,23,64	FDXR	0.23074	0.63933	0.95285	FALSE
novel_circ_0007311	19	292	exon:56614109-56614186,exon:56614891-56614990,exon:56646113-56646229	H_2098,H_2190,H_2226,L_2037,L_2137,L_2170	18,14,12,12,6,15	TMEM104	0.58972	0.60507	0.95285	FALSE
novel_circ_0002795	12	320	exon:75418536-75418723,exon:75421090-75421223	H_2046,L_2170	5,8	FARP1	0.30521	0.91707	0.99156	FALSE
novel_circ_0002797	12	368	intron:75501299-75501437,intron:75512670-75512900	H_2226	7	STK24	3.2682	0.34125	0.95285	FALSE
novel_circ_0002791	12	299	intron:75204753-75204857,intron:75219888-75220083	H_2190,L_2034	5,2	FARP1	1.7751	0.58462	0.95285	FALSE
novel_circ_0002790	12	334	exon:75054021-75054145,exon:75054239-75054328,exon:75059704-75059825	H_2046,L_2034,L_2170	6,15,3	IPO5	-1.1493	0.5925	0.95285	FALSE
novel_circ_0007318	19	312	exon:57940787-57940963,exon:57941250-57941386	H_2098	9	SDK2	3.2074	0.3506	0.95285	FALSE
novel_circ_0002792	12	312	intron:75212461-75212578,intron:75219888-75220083	H_2046,L_2034,L_2137,L_2170	8,11,18,17	FARP1	-1.977	0.20843	0.95285	FALSE
novel_circ_0015862	4	193	intron:67673539-67673610,intron:67691312-67691434	L_2034	5	CREB5	-2.7366	0.4262	0.95285	FALSE
novel_circ_0015861	4	285	exon:67654398-67654519,exon:67667578-67667671,exon:67673539-67673610	L_2170	2	CREB5	-1.0803	0.75933	0.96518	FALSE
novel_circ_0015867	4	343	exon:68366025-68366210,exon:68380235-68380393	H_2098,L_2137,L_2170	9,5,5	TAX1BP1	-0.39034	0.87455	0.98928	FALSE
novel_circ_0015866	4	333	exon:68366025-68366210,exon:68371368-68371516	L_2137	15	TAX1BP1	-4.3011	0.14381	0.95285	FALSE
novel_circ_0015865	4	125	exon:68354197-68354322	H_2098,H_2226,L_2034,L_2170	10,5,2,2	TAX1BP1	1.7785	0.42782	0.95285	FALSE
novel_circ_0015864	4	331	exon:68335497-68335645,exon:68335987-68336170	H_2098,H_2226,L_2137	5,6,5	TAX1BP1	0.86208	0.73033	0.96518	FALSE
novel_circ_0004560	15	66	intergenic_region:53154576-53154642	H_2046,H_2098,H_2226	8,5,12	--	5.2199	0.009591	0.95285	TRUE
novel_circ_0001041	10	270	exon:87484920-87484999,exon:87487693-87487760,exon:87488841-87488880,exon:87490870-87490955	H_2190,H_2226,L_2037,L_2137	6,9,6,7	GPATCH2L	0.32349	0.86035	0.98784	FALSE
novel_circ_0001042	10	314	intron:88397995-88398167,intron:88398784-88398926	H_2046,H_2190,L_2034,L_2037,L_2170	6,3,13,7,8	TMEM63C	-1.1364	0.46561	0.95285	FALSE
novel_circ_0001043	10	172	intron:88397995-88398167	L_2034	3	TMEM63C	-1.9935	0.56632	0.95285	FALSE
novel_circ_0001044	10	265	exon:88497346-88497452,exon:88499137-88499296	L_2170	6	POMT2	-2.3806	0.49074	0.95285	FALSE
novel_circ_0001045	10	272	exon:88740898-88741022,exon:88742720-88742868	L_2170	4	SPTLC2	-1.812	0.60344	0.95285	FALSE
novel_circ_0001046	10	154	exon:88744600-88744754	H_2226	4	SPTLC2	2.4693	0.47681	0.95285	FALSE
novel_circ_0001047	10	426	exon:88740898-88741022,exon:88742720-88742868,exon:88744600-88744754	H_2098,L_2137,L_2170	3,5,4	SPTLC2	-1.7109	0.54784	0.95285	FALSE
novel_circ_0001048	10	124	exon:88740898-88741022	H_2098	2	SPTLC2	1.4043	0.6903	0.95285	FALSE
novel_circ_0013133	29	442	exon:48328502-48328626,exon:48329238-48329286,exon:48330044-48330146,exon:48330586-48330754	H_2046,H_2098,H_2190,H_2226,L_2034,L_2037,L_2137,L_2170	8,18,7,7,4,5,19,11	NADSYN1	0.13831	0.87389	0.98928	FALSE
novel_circ_0013132	29	282	exon:47837422-47837535,exon:47843939-47844108	H_2046	6	SHANK2	3.5546	0.29935	0.95285	FALSE
novel_circ_0013131	29	282	exon:47837422-47837535,exon:47843939-47844108	H_2190,H_2226	2,5	SHANK2	3.4557	0.30879	0.95285	FALSE
novel_circ_0013130	29	230	exon:47534106-47534195,exon:47535596-47535737	L_2170	9	CTTN	-2.9538	0.38935	0.95285	FALSE
novel_circ_0013137	29	349	exon:48589271-48589411,exon:48589635-48589723,exon:48590326-48590447	H_2046,H_2098,H_2190,H_2226,L_2034,L_2037,L_2170	5,5,9,8,11,9,7	CARS	0.23705	0.82921	0.97789	FALSE
novel_circ_0013136	29	182	exon:48571508-48571602,exon:48572471-48572559	H_2190,L_2170	4,3	CARS	1.4246	0.67772	0.95285	FALSE
novel_circ_0013135	29	405	exon:48540646-48540733,exon:48541450-48541578,exon:48543205-48543319,exon:48544822-48544898	H_2046,H_2098,H_2190,H_2226,L_2034,L_2037,L_2137,L_2170	14,73,21,45,27,24,23,32	-	0.53725	0.30544	0.95285	FALSE
novel_circ_0013138	29	193	exon:48602869-48602981,exon:48605555-48605636	H_2190,L_2170	4,3	CARS	1.4246	0.67772	0.95285	FALSE
novel_circ_0005997	17	321	intron:68806551-68806685,intron:68810638-68810712,intron:68811901-68812014	H_2098,L_2034	2,6	NF2	-1.7781	0.60317	0.95285	FALSE
novel_circ_0006802	19	509	exon:24696744-24696915,exon:24698464-24698658,exon:24702117-24702261	H_2098,L_2170	4,8	ZZEF1	-0.89334	0.79095	0.97184	FALSE
novel_circ_0020405	9	96	exon:94618623-94618719	L_2170	3	SYNJ2	-1.4213	0.68629	0.95285	FALSE
novel_circ_0020404	9	308	exon:94600447-94600672,exon:94608289-94608372	H_2046,H_2098,L_2034,L_2037	3,9,3,9	SYNJ2	-0.28254	0.88703	0.98928	FALSE
novel_circ_0020407	9	354	exon:94644982-94645116,exon:94646590-94646702,exon:94647817-94647925	H_2046,H_2098,H_2190,H_2226,L_2034,L_2037,L_2137,L_2170	15,30,12,20,14,14,5,16	SYNJ2	0.76826	0.25802	0.95285	FALSE
novel_circ_0020406	9	341	exon:94641440-94641608,exon:94642066-94642239	H_2046,H_2098,H_2190,H_2226,L_2034,L_2037,L_2137,L_2170	21,12,14,13,12,6,3,13	SYNJ2	1.1518	0.14973	0.95285	FALSE
novel_circ_0020401	9	370	exon:94505450-94505526,exon:94506646-94506735,exon:94508881-94508995,exon:94511108-94511199	L_2170	5	SNX9	-2.1244	0.54019	0.95285	FALSE
novel_circ_0020400	9	206	exon:94497019-94497122,exon:94498378-94498481	H_2046	5	SNX9	3.2882	0.33821	0.95285	FALSE
novel_circ_0020403	9	353	exon:94596211-94596481,exon:94608289-94608372	H_2098	3	SYNJ2	1.7767	0.61274	0.95285	FALSE
novel_circ_0020402	9	169	exon:94585161-94585247,exon:94608289-94608372	H_2098	2	SYNJ2	1.4043	0.6903	0.95285	FALSE
novel_circ_0020409	9	107	intergenic_region:94832802-94832909	H_2098,L_2170	10,4	--	1.3603	0.6673	0.95285	FALSE
novel_circ_0020408	9	334	exon:94694583-94694672,exon:94700138-94700174,exon:94701265-94701356,exon:94702078-94702196	H_2098,H_2190	2,5	SERAC1	3.6192	0.26549	0.95285	FALSE
novel_circ_0005542	17	409	exon:10495623-10495697,exon:10508253-10508458,exon:10509305-10509435	H_2046,H_2098,H_2226,L_2034,L_2037,L_2137	2,6,5,6,9,7	TMEM184C	-0.95417	0.50493	0.95285	FALSE
novel_circ_0000109	10	423	exon:11114889-11115033,exon:11115825-11115860,exon:11118937-11119003,exon:11139740-11139918	L_2037	6	SERINC5	-3.04	0.37527	0.95285	FALSE
novel_circ_0005544	17	371	exon:10508253-10508458,exon:10509148-10509184,exon:10509305-10509435	H_2190,H_2226	2,8	TMEM184C	3.9161	0.19574	0.95285	FALSE
novel_circ_0000027	10	190	intron:100341296-100341486	H_2046	4	EML5	2.9612	0.39015	0.95285	FALSE
novel_circ_0004389	15	89	exon:34086176-34086265	H_2046,H_2098,H_2190	5,16,6	GRAMD1B	5.2645	0.0085352	0.95285	TRUE
novel_circ_0005548	17	297	exon:12436434-12436606,exon:12442329-12442454	H_2098,H_2226,L_2037,L_2137,L_2170	5,2,4,2,9	ZNF827	-1.1341	0.55706	0.95285	FALSE
novel_circ_0002247	11	100	exon:99550687-99550787	L_2170	3	DOLPP1	-1.4213	0.68629	0.95285	FALSE
novel_circ_0002530	12	402	exon:31853447-31853537,exon:31854937-31855102,exon:31895183-31895330	H_2098,L_2170	7,18	PAN3	-1.2527	0.63438	0.95285	FALSE
novel_circ_0002245	11	332	exon:99525060-99525177,exon:99526200-99526300,exon:99527065-99527180	L_2034	9	MIGA2	-3.5889	0.29322	0.95285	FALSE
novel_circ_0002244	11	225	exon:99496486-99496578,exon:99496853-99496986	H_2098	4	SH3GLB2	2.0741	0.55318	0.95285	FALSE
novel_circ_0002243	11	534	exon:99469200-99469319,exon:99470107-99470233,exon:99472623-99472749,exon:99472959-99473046,exon:99473142-99473218	H_2098	7	NUP188	2.8539	0.4082	0.95285	FALSE
novel_circ_0002534	12	464	exon:31862814-31862871,exon:31863639-31863743,exon:31864955-31865011,exon:31866242-31866489	H_2046,H_2098,H_2190,H_2226,L_2034,L_2037,L_2137,L_2170	15,40,14,30,26,48,25,58	PAN3	-0.56046	0.27902	0.95285	FALSE
novel_circ_0002241	11	265	exon:99438090-99438111,exon:99439289-99439417,exon:99439747-99439863	L_2170	6	PHYHD1	-2.3806	0.49074	0.95285	FALSE
novel_circ_0002240	11	102	exon:99436683-99436730,exon:99437003-99437058	L_2137	3	PHYHD1	-1.9699	0.57108	0.95285	FALSE
novel_circ_0002539	12	334	exon:31895183-31895330,exon:31939621-31939687,exon:31940418-31940539	H_2190,L_2034,L_2170	4,2,11	PAN3	-0.78378	0.75298	0.96518	FALSE
novel_circ_0002538	12	308	intron:31895183-31895330,intron:31913121-31913282	H_2098	2	PAN3	1.4043	0.6903	0.95285	FALSE
novel_circ_0002249	12	203	exon:11126920-11127027,exon:11128706-11128802	L_2170	5	SUGT1	-2.1244	0.54019	0.95285	FALSE
novel_circ_0006400	18	204	exon:50005762-50005966	H_2190	2	ITPKC	1.9256	0.58272	0.95285	FALSE
novel_circ_0006403	18	154	exon:50040700-50040854	H_2098	5	RAB4B	2.3837	0.49288	0.95285	FALSE
novel_circ_0006402	18	71	exon:50008890-50008961	H_2190,L_2034	4,4	ITPKC	0.43078	0.89125	0.98928	FALSE
novel_circ_0006405	18	222	exon:50404424-50404646	H_2190	7	AXL	3.8473	0.25763	0.95285	FALSE
novel_circ_0006404	18	301	exon:50384708-50384868,exon:50387505-50387646	H_2190,L_2170	2,6	CYP2S1	-0.63622	0.85263	0.98594	FALSE
novel_circ_0006407	18	139	exon:50449995-50450134	L_2037,L_2170	3,4	HNRNPUL1	-2.9174	0.39538	0.95285	FALSE
novel_circ_0006406	18	172	exon:50425892-50425987,exon:50426185-50426262	H_2046	5	AXL	3.2882	0.33821	0.95285	FALSE
novel_circ_0006409	18	384	exon:50500197-50500344,exon:50500504-50500581,exon:50504026-50504186	H_2098,H_2190,L_2137,L_2170	3,4,7,5	TGFB1	-0.45508	0.82932	0.97789	FALSE
novel_circ_0006408	18	313	exon:50494243-50494396,exon:50504026-50504186	H_2046,H_2098,H_2190,L_2034,L_2137	3,8,10,11,3	TGFB1	0.71345	0.65411	0.95285	FALSE
novel_circ_0008829	20	370	exon:25958322-25958443,exon:25959622-25959766,exon:25965997-25966102	H_2098,L_2034	6,10	MOCS2	-1.2609	0.64793	0.95285	FALSE
novel_circ_0003115	13	406	exon:34759668-34759768,exon:34777147-34777355,exon:34785346-34785444	L_2037,L_2137,L_2170	19,9,13	--	-5.616	0.0019483	0.95285	TRUE
novel_circ_0003117	13	306	intron:34777147-34777355,intron:34785346-34785444	H_2046,L_2037	7,3	--	1.5695	0.58845	0.95285	FALSE
novel_circ_0006622	19	386	exon:13910561-13910764,exon:13911259-13911331,exon:13913376-13913487	H_2046,H_2098,H_2226,L_2034,L_2137	5,8,8,3,7	DDX52	0.96886	0.55393	0.95285	FALSE
novel_circ_0003111	13	294	intron:33905077-33905216,intron:33918637-33918792	H_2046,H_2098,H_2190,H_2226,L_2034,L_2037,L_2137,L_2170	46,47,36,40,44,27,52,75	ZEB1	0.035144	0.93784	0.99599	FALSE
novel_circ_0005819	17	347	exon:52885258-52885538,exon:52889891-52889958	H_2226	2	KNTC1	1.6457	0.63966	0.95285	FALSE
novel_circ_0008538	1	537	exon:84153744-84153897,exon:84159539-84159742,exon:84161211-84161392	H_2046,H_2098,H_2190,H_2226,L_2034,L_2037,L_2137,L_2170	7,37,9,12,22,26,11,13	ATP11B	-0.23163	0.74595	0.96518	FALSE
novel_circ_0008537	1	181	exon:84161211-84161392	H_2098,L_2034,L_2037,L_2170	4,6,5,7	ATP11B	-2.3981	0.2451	0.95285	FALSE
novel_circ_0008820	20	331	exon:23796636-23796767,exon:23797811-23797913,exon:23798306-23798404	H_2046	6	MTREX	3.5546	0.29935	0.95285	FALSE
novel_circ_0005815	17	156	intergenic_region:52721197-52721353	H_2226,L_2034	3,2	--	0.47966	0.89052	0.98928	FALSE
novel_circ_0008822	20	388	exon:23799967-23800091,exon:23801283-23801373,exon:23802527-23802701	H_2098,H_2190	3,3	MTREX	3.2028	0.35133	0.95285	FALSE
novel_circ_0008533	1	394	exon:84059133-84059349,exon:84072923-84073005,exon:84073256-84073352	H_2190	3	DCUN1D1	2.6022	0.45243	0.95285	FALSE
novel_circ_0008532	1	130	exon:84062906-84063036	H_2046,H_2098,H_2190,H_2226,L_2034,L_2037,L_2170	13,22,5,19,9,4,12	DCUN1D1	1.4116	0.13725	0.95285	FALSE
novel_circ_0008531	1	385	exon:83884220-83884435,exon:83885283-83885375,exon:83885543-83885621	H_2046,H_2098,H_2190,H_2226,L_2034,L_2037,L_2137,L_2170	26,61,13,17,21,28,34,31	MCF2L2	0.071405	0.89881	0.98974	FALSE
novel_circ_0008530	1	288	exon:83856229-83856321,exon:83861846-83861917,exon:83865867-83865992	H_2098,H_2190,H_2226,L_2137	3,4,6,10	MCF2L2	0.39648	0.841	0.98166	FALSE
novel_circ_0012556	28	353	exon:18070844-18071048,exon:18072968-18073020,exon:18082270-18082367	H_2226	6	ARID5B	3.0478	0.37595	0.95285	FALSE
novel_circ_0017701	6	290	exon:60898235-60898293,exon:60902131-60902198,exon:60925894-60926059	H_2098,H_2190,H_2226,L_2034,L_2037,L_2170	19,2,3,6,8,20	SLC30A9	-0.54588	0.68293	0.95285	FALSE
novel_circ_0017702	6	382	exon:60921496-60921535,exon:60922472-60922543,exon:60923094-60923201,exon:60925894-60926059	H_2046,H_2098,H_2226,L_2034,L_2037,L_2137,L_2170	7,54,9,9,37,16,25	SLC30A9	-0.53802	0.5475	0.95285	FALSE
novel_circ_0012555	28	465	exon:18064544-18064656,exon:18070844-18071048,exon:18072968-18073020,exon:18082270-18082367	H_2098,H_2226	9,7	ARID5B	4.2336	0.12695	0.95285	FALSE
novel_circ_0006548	19	145	exon:11085738-11085883	L_2170	6	MED13	-2.3806	0.49074	0.95285	FALSE
novel_circ_0012553	28	202	exon:16490801-16490862,exon:16499161-16499302	L_2170	2	CDK1	-1.0803	0.75933	0.96518	FALSE
novel_circ_0017708	6	418	intron:62984019-62984304,intron:62985496-62985629	H_2226	17	KCTD8	4.5432	0.11645	0.95285	FALSE
novel_circ_0006545	19	77	exon:10869591-10869668	H_2226,L_2037,L_2170	3,8,5	RPS6KB1	-2.0357	0.41544	0.95285	FALSE
novel_circ_0006546	19	272	exon:11089083-11089245,exon:11089422-11089532	H_2098,L_2034	5,3	MED13	0.20899	0.95123	0.99695	FALSE
novel_circ_0006547	19	255	exon:11085738-11085883,exon:11089422-11089532	H_2098,H_2190,L_2034,L_2170	8,4,2,8	MED13	0.58152	0.78121	0.9698	FALSE
novel_circ_0006541	19	100	exon:10866127-10866227	H_2190	3	RPS6KB1	2.6022	0.45243	0.95285	FALSE
novel_circ_0012558	28	315	exon:19326127-19326303,exon:19327648-19327787	H_2046,H_2098,L_2037	4,9,2	JMJD1C	2.5325	0.32314	0.95285	FALSE
novel_circ_0012559	28	261	exon:19340009-19340098,exon:19354828-19355000	H_2046,H_2190,L_2037	3,2,8	JMJD1C	-0.3352	0.893	0.98948	FALSE
novel_circ_0010959	24	303	exon:33309084-33309291,exon:33326790-33326886	H_2226	8	CABLES1	3.4593	0.31289	0.95285	FALSE
novel_circ_0006894	19	291	exon:31138099-31138154,exon:31139744-31139819,exon:31141853-31142014	L_2034,L_2170	7,16	MYOCD	-4.527	0.070233	0.95285	FALSE
novel_circ_0006895	19	305	exon:31138099-31138154,exon:31139744-31139819,exon:31154993-31155168	L_2170	6	MYOCD	-2.3806	0.49074	0.95285	FALSE
novel_circ_0006892	19	149	intron:31141865-31142014	L_2034	6	MYOCD	-3.0012	0.38157	0.95285	FALSE
novel_circ_0006893	19	334	intron:31133356-31133399,intron:31138099-31138154,intron:31139744-31139819,intron:31141853-31142014	H_2046,H_2190,H_2226,L_2034,L_2137,L_2170	8,5,4,22,8,22	MYOCD	-1.1093	0.36521	0.95285	FALSE
novel_circ_0004503	15	170	exon:42809985-42810155	H_2226,L_2137	4,5	SBF2	-0.42187	0.89713	0.98974	FALSE
novel_circ_0010950	24	251	exon:33113301-33113412,exon:33116748-33116888	L_2034,L_2037	3,6	RMC1	-3.6138	0.24552	0.95285	FALSE
novel_circ_0000102	10	512	exon:10637915-10638029,exon:10638120-10638211,exon:10645414-10645542,exon:10650743-10650786,exon:10657811-10657947	H_2046,H_2226,L_2034,L_2137,L_2170	6,4,3,3,16	TENT2	-0.53275	0.75358	0.96518	FALSE
novel_circ_0001020	10	335	exon:8607941-8608051,exon:8613183-8613245,exon:8622214-8622262,exon:8640251-8640366	H_2098,L_2034	5,2	WDR41	0.8033	0.81651	0.9751	FALSE
novel_circ_0006898	19	407	exon:32923759-32924011,exon:32925982-32926056,exon:32932349-32932430	H_2046,H_2098,H_2226,L_2137,L_2170	9,5,4,4,9	CDRT4	0.91766	0.57706	0.95285	FALSE
novel_circ_0014248	2	268	exon:97706420-97706555,exon:97710432-97710565	L_2137	6	UNC80	-2.9762	0.38565	0.95285	FALSE
novel_circ_0019369	8	321	exon:69788563-69788760,exon:69789130-69789254	H_2098	5	PPP3CC	2.3837	0.49288	0.95285	FALSE
novel_circ_0004501	15	226	exon:42665906-42665983,exon:42690508-42690657	H_2098,H_2226,L_2034,L_2037	7,2,12,9	SBF2	-1.6445	0.37744	0.95285	FALSE
novel_circ_0019360	8	187	exon:69439916-69440103	H_2098	6	HR	2.638	0.44598	0.95285	FALSE
novel_circ_0001026	10	174	exon:86356663-86356727,exon:86357727-86357837	H_2190,H_2226,L_2034,L_2170	5,4,4,8	NEK9	0.16646	0.93504	0.99501	FALSE
novel_circ_0019362	8	115	exon:69494380-69494495	H_2046	4	BMP1	2.9612	0.39015	0.95285	FALSE
novel_circ_0019363	8	239	exon:69493710-69493834,exon:69494380-69494495	H_2098,H_2190,L_2034,L_2037,L_2137,L_2170	18,2,3,13,18,3	BMP1	-1.2375	0.35538	0.95285	FALSE
novel_circ_0019364	8	456	exon:69507207-69507323,exon:69507571-69507716,exon:69507827-69508022	H_2046,H_2098,H_2190,H_2226,L_2034,L_2037,L_2137,L_2170	14,45,30,42,22,28,12,22	BMP1	0.73532	0.19538	0.95285	FALSE
novel_circ_0019365	8	340	exon:69510643-69510803,exon:69511431-69511611	H_2046,H_2098,H_2226,L_2034,L_2037,L_2137,L_2170	19,13,15,23,31,9,18	BMP1	-0.68059	0.42932	0.95285	FALSE
novel_circ_0019366	8	275	exon:69560953-69561104,exon:69561269-69561393	L_2137	3	POLR3D	-1.9699	0.57108	0.95285	FALSE
novel_circ_0014247	2	254	exon:97658182-97658330,exon:97667410-97667516	H_2226,L_2137	6,12	UNC80	-1.1022	0.67171	0.95285	FALSE
novel_circ_0004504	15	380	exon:42835964-42836160,exon:42848684-42848868	H_2190	2	SBF2	1.9256	0.58272	0.95285	FALSE
novel_circ_0004505	15	273	exon:42926922-42927088,exon:42928713-42928820	H_2098,L_2034,L_2170	2,6,8	SWAP70	-2.659	0.30849	0.95285	FALSE
novel_circ_0005053	16	145	exon:43573969-43574114	H_2046,L_2034	4,7	NMNAT1	-0.45098	0.87625	0.98928	FALSE
novel_circ_0005052	16	366	exon:43440147-43440291,exon:43441587-43441674,exon:43448442-43448577	H_2046,H_2098,L_2037	5,5,3	UBE4B	1.6994	0.50722	0.95285	FALSE
[truncated: 12,876 more rows]
