# Supplementary material for: CircRNA screening and ceRNA network construction for milk fat metabolism in dairy cows
Source: Front Vet Sci. 2022 Nov 10;9:995629. doi: 10.3389/fvets.2022.995629 (PMC9684208; doi:10.3389/fvets.2022.995629)
Supplement: Supplementary file 5 [file Table_5.XLSX]

## Sheet: S5A
Supplementary table 5A GO enrichment analysis of differentially expressed circRNAs host genes
GO_accession	Description	Term_type	Count	Gene_names	P_Value
GO:0019899	enzyme binding	molecular_function	51	ITGAV,IQGAP3,KANSL1,SRC,TNPO1,SLC12A2,PTK2,PGR,USP37,ANKIB1,UTRN,NOTCH3,STRN3,RDX,FN1,HIF1A,ABL1,IQGAP1,ITGB3,HTT,LDLR,AP3B1,TAX1BP1,EXOC2,MAPK4,TBC1D1,DSP,ANLN,DUSP10,JUP,XPO6,RANBP17,NR3C1,DIAPH3,AP2A2,RICTOR,PICALM,ATP6V0A4,PRKCA,ADAM10,ATP1B3,WWOX,APP,SPTBN1,IGBP1,WDR76,FNBP1L,USP33,PRKN,H2AFY,RRAGB,	8.46e-07
GO:0019900	kinase binding	molecular_function	22	HIF1A,ABL1,IQGAP1,ITGB3,HTT,H2AFY,TAX1BP1,PRKN,EXOC2,ITGAV,DSP,SRC,MAPK4,DUSP10,AP2A2,PTK2,RICTOR,NR3C1,SLC12A2,USP37,UTRN,ADAM10	1.99e-05
GO:0033690	positive regulation of osteoblast proliferation	biological_process	4	ABL1,CTHRC1,ITGB3,ITGAV	3.13e-05
GO:0005515	protein binding	molecular_function	149	MYO6,KANK1,DEUP1,PRRC1,PDZD2,TPM1,SMAP1,ALCAM,SORCS1,CBL,ABL1,EPB41,HIF1A,LDLR,AP3B1,SAMD4A,LRRK1,INSR,TRIO,WWOX,AP2A2,DIAPH3,ITPR2,MIPOL1,MUC4,MED12L,LIPG,MYO1D,TIAM2,H2AFY,ITGA2,DDHD2,NRG1,SF3B3,PTPN13,CLIC5,HCFC2,SEMA5A,ITGAV,NPHP4,RERE,SNTB2,UTRN,SLC12A2,PGR,NCAPD3,ARHGEF37,ZBTB8A,FN1,TCFL5,ACOT7,MLLT3,ITGB3,TAX1BP1,IQGAP1,MAPK4,ANLN,NECTIN3,STK10,ATP1B3,AFDN,RANBP17,NR3C1,PICALM,ATP6V0A4,CTH…	4.42e-05
GO:0007160	cell-matrix adhesion	biological_process	13	MUC4,ABL1,PHLDB2,JUP,FN1,ITGB4,ITGAV,ITGB3,ADAMTS12,UTRN,ITGA2,PTK2,ADAM9	6e-05
GO:0019901	protein kinase binding	molecular_function	19	ABL1,HIF1A,ITGB3,H2AFY,PRKN,IQGAP1,DSP,MAPK4,DUSP10,ITGAV,EXOC2,ADAM10,UTRN,PTK2,RICTOR,AP2A2,NR3C1,SLC12A2,USP37	8.32e-05
GO:0030054	cell junction	cellular_component	29	EPB41,RDX,ITGB4,ERBIN,B4GALT1,MAGI1,APP,ITGA2,IQGAP1,SAMD4A,FAT1,USP33,ITGB3,ITGAV,JUP,PHLDB2,DSP,NECTIN3,IQGAP3,PIKFYVE,ADGRL3,DSG3,PTK2,FOCAD,EVL,AFDN,UTRN,SDCCAG8,NPHP4	0.00011031
GO:0009653	anatomical structure morphogenesis	biological_process	64	PICALM,AFDN,PRKCA,BRWD1,BCL11B,DSP,NECTIN3,APP,ALDH1A3,FNBP1L,USP33,INTU,RYK,CTHRC1,PGR,PIKFYVE,ATRNL1,PTK2,NOTCH3,SDCCAG8,RERE,SEMA5A,ITGAV,PHLDB2,IQGAP1,WDR72,MLLT3,ITGB3,ADAMTS12,B4GALT1,ITGB4,FN1,ADAM9,LAMC2,WWOX,SP3,TRIO,B4GALT6,JUP,AKT3,DDHD2,LUZP1,ITGA2,PRKN,FAT1,INSIG2,LAMA3,SIPA1L3,COL12A1,ALCAM,FRYL,KANK1,TXNRD1,SRC,INSR,SMAD4,LDLR,HTT,HIF1A,EPB41,RDX,PCNT,MYH10,ABL1	0.0001154
GO:0005634	nucleus	cellular_component	104	BRWD1,BCL11B,MCTP2,HR,MAPK4,TBC1D1,ANLN,PICALM,MIS18BP1,NR3C1,RANBP17,AFDN,PUS1,DPY19L3,TOPBP1,STON2,RYK,MAGI1,PABPC1,RARS,NAALADL2,APP,ALDH1A3,RRAGB,KPNA4,WDR76,USP33,KIF23,CGAS,HCFC2,FANCE,PTPN13,STK39,KANSL1,SF3B3,TNPO1,OXR1,PGR,USP37,PTK2,NOTCH3,FOXN2,RERE,UTRN,LIN54,TCFL5,STRN3,NCAPD3,KRR1,SIRT5,SCMH1,SMURF2,IQGAP1,ACOT7,MLLT3,SP3,PPHLN1,PPIG,JUP,DUSP10,XPO6,ALAS1,AGAP3,CPEB4,ITPR2,MIPOL1,DI…	0.00011765
GO:0016477	cell migration	biological_process	37	STK39,SRC,ITGAV,SEMA5A,KANK1,SDCCAG8,RERE,ADGRL3,SLC12A2,PTK2,MYH10,ABL1,HIF1A,B4GALT1,FN1,ITGB4,RDX,ADAMTS12,ITGB3,SMURF2,IQGAP1,INSR,JUP,DUSP10,ANLN,BCL11B,EVL,STK10,PRKCA,ADAM10,ADAM9,LAMC2,LAMA3,USP33,AKT3,ITGA2,APP	0.000133
GO:0040011	locomotion	biological_process	44	JUP,DUSP10,ANLN,EXOC2,TRIO,BCL11B,EVL,ADAM10,PRKCA,STK10,ADAM9,LAMC2,RYK,LAMA3,USP33,AKT3,APP,ITGA2,STK39,SRC,SEMA5A,ITGAV,KANK1,RERE,NPHP4,SDCCAG8,ADGRL3,PTK2,SLC12A2,ALCAM,SLC9B2,MYH10,ABL1,HIF1A,ITGB4,RDX,FN1,B4GALT1,SMAD4,ITGB3,ADAMTS12,SMURF2,INSR,IQGAP1	0.00013375
GO:0006928	cellular component movement	biological_process	48	ADGRL3,ALCAM,SLC12A2,PTK2,NPHP4,SDCCAG8,RERE,SEMA5A,ITGAV,KANK1,STK39,SRC,SMURF2,IQGAP1,INSR,AP3B1,SMAD4,ITGB3,HTT,ADAMTS12,HIF1A,B4GALT1,FN1,ITGB4,RDX,MYH10,SLC9B2,ABL1,ADAM9,LAMC2,KIF13A,EVL,STK10,ADAM10,PRKCA,BCL11B,TRIO,JUP,DUSP10,ANLN,AKT3,ITGA2,APP,FNBP1L,USP33,KIF23,LAMA3,RYK	0.00017143
GO:0048870	cell motility	biological_process	39	SRC,STK39,KANK1,ITGAV,SEMA5A,NPHP4,SDCCAG8,RERE,SLC12A2,PTK2,ADGRL3,ABL1,MYH10,SLC9B2,B4GALT1,FN1,ITGB4,RDX,HIF1A,ITGB3,ADAMTS12,IQGAP1,INSR,SMURF2,ANLN,JUP,DUSP10,BCL11B,STK10,PRKCA,ADAM10,EVL,LAMC2,ADAM9,LAMA3,USP33,APP,ITGA2,AKT3	0.00017614
GO:0051674	localization of cell	biological_process	39	SLC9B2,MYH10,ABL1,HIF1A,RDX,FN1,ITGB4,B4GALT1,ADAMTS12,ITGB3,SMURF2,INSR,IQGAP1,STK39,SRC,SEMA5A,ITGAV,KANK1,RERE,NPHP4,SDCCAG8,ADGRL3,PTK2,SLC12A2,LAMA3,USP33,AKT3,ITGA2,APP,DUSP10,JUP,ANLN,BCL11B,EVL,PRKCA,ADAM10,STK10,ADAM9,LAMC2	0.00017614
GO:0001667	ameboidal cell migration	biological_process	16	SEMA5A,KANK1,JUP,DUSP10,SRC,ANLN,ADAM9,PTK2,EVL,PRKCA,HIF1A,FN1,ABL1,AKT3,SMURF2,ITGB3,	0.00022783
GO:0072678	T cell migration	biological_process	5	APP,SLC12A2,ADAM10,ITGB3,STK39	0.0002635
GO:0070161	anchoring junction	cellular_component	17	ITGA2,ITGB3,USP33,B4GALT1,RDX,ITGB4,MAGI1,DSG3,FOCAD,PTK2,EVL,AFDN,ITGAV,JUP,DSP,NECTIN3,PHLDB2	0.00026429
GO:0030335	positive regulation of cell migration	biological_process	17	ABL1,HIF1A,RDX,ITGB3,AKT3,SMURF2,APP,INSR,STK39,SRC,ITGAV,SEMA5A,ADAM10,PRKCA,ADAM9,LAMC2,PTK2	0.0002665
GO:0031589	cell-substrate adhesion	biological_process	16	UTRN,LAMC2,PTK2,ADAM9,SRC,PHLDB2,JUP,KANK1,ITGAV,ITGB3,ADAMTS12,ITGA2,MUC4,ABL1,FN1,ITGB4,	0.00027177
GO:0072676	lymphocyte migration	biological_process	6	ITGB3,STK10,ADAM10,STK39,SLC12A2,APP	0.00028637
GO:0005488	binding	molecular_function	199	SAMD4A,AP3B1,PKM,LDLR,ABCC1,INSR,LRRK1,ABL1,EPB41,HIF1A,TPM1,NDUFS1,CBL,ADGRL3,SORCS1,ALCAM,SMAP1,MYO6,ABCA5,PDZD2,PRRC1,DEUP1,TXNRD1,KANK1,H2AFY,MAP3K4,CACNA1E,MYO1D,TIAM2,NRG1,DDHD2,ITGA2,MED12L,BMP2K,MUC4,LIPG,WWOX,PLCB4,SCEL,MIPOL1,ITPR2,AP2A2,DIAPH3,ADGRL2,TRIO,PGM2,TAX1BP1,ATP9A,ACOT7,MLLT3,ITGB3,IQGAP1,ARHGEF37,NCAPD3,SIRT5,TCFL5,FN1,ZBTB8A,FOXN2,RERE,SNTB2,UTRN,NPHP4,PGR,SLC12A2,PTPN13,ST…	0.00031091
GO:0034446	substrate adhesion-dependent cell spreading	biological_process	8	KANK1,FN1,ITGAV,SRC,ABL1,LAMC2,PTK2,ITGB3,	0.00031905
GO:0007229	integrin-mediated signaling pathway	biological_process	8	SRC,ABL1,LAMA3,ITGB4,ITGAV,ITGB3,PTK2,ITGA2,	0.00032405
GO:0030055	cell-substrate junction	cellular_component	11	PHLDB2,ITGB4,ERBIN,RDX,ITGAV,USP33,ITGB3,EVL,FOCAD,ITGA2,PTK2,	0.00032489
GO:0005178	integrin binding	molecular_function	8	SRC,LAMA3,ITGB4,FN1,ITGAV,ITGB3,UTRN,ADAM9,	0.00032924
GO:2000147	positive regulation of cell motility	biological_process	17	STK39,SRC,ITGAV,SEMA5A,ADAM10,PRKCA,ADAM9,LAMC2,PTK2,ABL1,HIF1A,RDX,ITGB3,AKT3,SMURF2,APP,INSR	0.0003417
GO:0030057	desmosome	cellular_component	4	B4GALT1,DSG3,DSP,JUP	0.00034979
GO:0051272	positive regulation of cellular component movement	biological_process	17	ITGB3,SMURF2,AKT3,APP,INSR,ABL1,HIF1A,RDX,ADAM10,PRKCA,ADAM9,PTK2,LAMC2,STK39,SRC,SEMA5A,ITGAV	0.00036806
GO:0072583	clathrin-mediated endocytosis	biological_process	5	FNBP1L,SLC9B2,SMAP1,AP2A2,PICALM	0.00050817
GO:0071634	regulation of transforming growth factor beta production	biological_process	4	ITGAV,HIF1A,LTBP1,SMAD4	0.00052739
GO:0040017	positive regulation of locomotion	biological_process	17	ABL1,RDX,HIF1A,ITGB3,INSR,APP,SMURF2,AKT3,SRC,STK39,ITGAV,SEMA5A,ADAM10,PRKCA,PTK2,LAMC2,ADAM9	0.00054147
GO:0071604	transforming growth factor beta production	biological_process	4	HIF1A,ITGAV,SMAD4,LTBP1	0.00062748
GO:0033688	regulation of osteoblast proliferation	biological_process	4	ITGAV,ABL1,ITGB3,CTHRC1	0.00062885
GO:2000406	positive regulation of T cell migration	biological_process	4	STK39,ADAM10,ITGB3,APP	0.00063492
GO:0033687	osteoblast proliferation	biological_process	4	ITGAV,ABL1,CTHRC1,ITGB3	0.00067909
GO:0031994	insulin-like growth factor I binding	molecular_function	3	INSR,ITGB4,ITGAV,	0.00074262
GO:0019904	protein domain specific binding	molecular_function	19	IQGAP1,INSR,APP,MYO1D,PRKN,STRN3,RDX,TERF1,HIF1A,ABL1,AP2A2,PTK2,ADAM9,CBL,ARHGAP29,ADAM10,OSTF1,EVL,SRC	0.0007472
GO:0016323	basolateral plasma membrane	cellular_component	9	TFRC,EPB41,B4GALT1,ERBIN,SLC9B2,STK39,DSP,ABCC1,LDLR	0.00075164
GO:2000401	regulation of lymphocyte migration	biological_process	5	STK39,ADAM10,STK10,ITGB3,APP	0.00078754
GO:0007369	gastrulation	biological_process	9	ITGA2,SMAD4,ITGAV,ITGB4,FN1,TXNRD1,COL12A1,LAMA3,PHLDB2	0.00080065
GO:2000403	positive regulation of lymphocyte migration	biological_process	4	APP,ADAM10,ITGB3,STK39	0.00085953
GO:0005925	focal adhesion	cellular_component	10	EVL,USP33,ITGB3,ITGA2,FOCAD,PTK2,PHLDB2,ITGAV,ITGB4,RDX	0.00086804
GO:0002934	desmosome organization	biological_process	3	PRKCA,DSP,JUP,	0.00096106
GO:0031252	cell leading edge	cellular_component	15	SPTBN1,IQGAP1,PTK2,EVL,FAT1,ITGAV,KANK1,RDX,ITGB4,MYH10,PTPN13,SRC,ABL1,PHLDB2,MYO6	0.00098928
GO:0036120	cellular response to platelet-derived growth factor stimulus	biological_process	3	ITGB3,SRC,IQGAP1,	0.00099024
GO:0005924	cell-substrate adherens junction	cellular_component	10	ITGAV,ITGB4,RDX,PHLDB2,PTK2,FOCAD,ITGA2,EVL,ITGB3,USP33	0.0010193
GO:0045177	apical part of cell	cellular_component	12	ITGB3,LDLR,AFDN,FAT1,APP,PTK2,SLC12A2,ATP6V0A4,STK39,SIPA1L3,FN1,RDX	0.0010869
GO:0050793	regulation of developmental process	biological_process	49	DUSP10,JUP,BCL11B,BRWD1,TRIO,AFDN,PRKCA,ADAM9,BMP2K,LAMA3,RYK,CTHRC1,METTL14,PRKN,H2AFY,CGAS,DDHD2,AKT3,SETD3,APP,IQGAP3,ABCA5,SRC,PHLDB2,TFRC,ITGAV,SEMA5A,KANK1,NOTCH3,SDCCAG8,ADGRL3,SMAP1,PTK2,MYH10,SLC9B2,ABL1,TCFL5,HIF1A,EPB41,FN1,RDX,SMAD4,AP3B1,HTT,ITGB3,MLLT3,ADAMTS12,SMURF2,INSR	0.0010995
GO:0001704	formation of primary germ layer	biological_process	7	COL12A1,LAMA3,ITGA2,ITGB4,FN1,TXNRD1,ITGAV	0.0011652
GO:0038001	paracrine signaling	biological_process	2	PGR,CGAS	0.0012415
GO:0016607	nuclear speck	cellular_component	12	PRKN,AFDN,SMURF2,NR3C1,DUSP10,PRKAA2,BMP2K,HABP4,PRPF18,HIF1A,PPIG,ERBIN	0.0012455
GO:2000404	regulation of T cell migration	biological_process	4	ITGB3,ADAM10,STK39,APP	0.0012513
GO:0010631	epithelial cell migration	biological_process	12	EVL,PRKCA,AKT3,ADAM9,PTK2,JUP,DUSP10,SRC,ANLN,ABL1,HIF1A,KANK1	0.0012551
GO:0007155	cell adhesion	biological_process	29	ADAM9,DSG3,PTK2,LAMC2,ALCAM,AFDN,PRKCA,UTRN,ADAM10,STK10,ITGAV,KANK1,JUP,DSP,PHLDB2,NECTIN3,SRC,ITGA2,FAT1,ITGB3,ADAMTS12,RDX,ITGB4,FN1,B4GALT1,LAMA3,MYH10,ABL1,MUC4	0.0012873
GO:0006898	receptor-mediated endocytosis	biological_process	9	PICALM,CBL,SMAP1,AP2A2,LDLR,FNBP1L,TFRC,SLC9B2,SRC	0.0013026
GO:0040012	regulation of locomotion	biological_process	25	ADAM9,PTK2,LAMC2,EVL,ADAM10,PRKCA,STK10,EXOC2,ITGAV,SEMA5A,KANK1,JUP,STK39,DUSP10,SRC,SMURF2,AKT3,INSR,APP,ITGB3,HIF1A,RDX,RYK,LAMA3,ABL1	0.001306
GO:0051020	GTPase binding	molecular_function	15	XPO6,ANLN,TBC1D1,TNPO1,IQGAP3,EXOC2,STRN3,RRAGB,USP33,FNBP1L,SPTBN1,PICALM,DIAPH3,IQGAP1,RANBP17	0.0013544
GO:0090132	epithelium migration	biological_process	12	EVL,PRKCA,ADAM9,AKT3,PTK2,JUP,DUSP10,ANLN,ABL1,SRC,HIF1A,KANK1	0.0013554
GO:0050746	regulation of lipoprotein metabolic process	biological_process	2	ITGAV,LIPG	0.0013722
GO:0022610	biological adhesion	biological_process	29	B4GALT1,ITGB4,RDX,FN1,ABL1,MUC4,MYH10,LAMA3,ITGA2,ADAMTS12,ITGB3,FAT1,KANK1,ITGAV,SRC,NECTIN3,DSP,PHLDB2,JUP,LAMC2,ALCAM,PTK2,DSG3,ADAM9,STK10,UTRN,ADAM10,PRKCA,AFDN	0.0013836
GO:0090130	tissue migration	biological_process	12	KANK1,HIF1A,SRC,ANLN,ABL1,JUP,DUSP10,PTK2,AKT3,ADAM9,PRKCA,EVL	0.0014748
GO:0010818	T cell chemotaxis	biological_process	3	ADAM10,STK39,SLC12A2,	0.0015084
GO:0030334	regulation of cell migration	biological_process	23	RDX,HIF1A,ABL1,LAMA3,APP,INSR,SMURF2,AKT3,ITGB3,KANK1,SEMA5A,ITGAV,SRC,JUP,DUSP10,STK39,PTK2,LAMC2,ADAM9,PRKCA,ADAM10,STK10,EVL	0.0015847
GO:0009888	tissue development	biological_process	41	IQGAP1,INSR,SMAD4,WDR72,MLLT3,ADAMTS12,HIF1A,B4GALT1,FN1,ITGB4,RDX,MYH10,ABL1,PGR,ATRNL1,FOXN2,ITGAV,SEMA5A,TXNRD1,SRC,IQGAP3,PHLDB2,LUZP1,APP,ITGA2,ALDH1A3,FAT1,H2AFY,INTU,BMP2K,LAMA3,SIPA1L3,COL12A1,CTHRC1,ADAM9,LAMC2,AFDN,SCEL,BCL11B,DSP,NECTIN3,	0.0016016
GO:0031329	regulation of cellular catabolic process	biological_process	25	PICALM,RASA2,PIKFYVE,SMAP1,RICTOR,PTK2,ATP1B3,ANKIB1,ARHGAP29,PRKAA2,ARAP2,IQGAP3,AGAP3,IQGAP1,INSR,APP,PRKN,RRAGB,LDLR,USP33,HIF1A,COP1,RDX,SIPA1L3,PABPC1	0.0016628
GO:1900275	negative regulation of phospholipase C activity	biological_process	2	ABL1,BICD1	0.0016722
GO:0001922	B-1 B cell homeostasis	biological_process	2	ABL1,HIF1A	0.0017861
GO:0009611	response to wounding	biological_process	19	PIK3AP1,AP3B1,ABCC1,ITGB3,ADAMTS12,LDLR,DCBLD2,HIF1A,B4GALT1,ITGB4,FN1,MYH10,PDCD4,RICTOR,PRKCA,KANK1,STK39,DUSP10,DSP	0.001801
GO:0030216	keratinocyte differentiation	biological_process	6	BCL11B,INTU,ADAM9,SCEL,DSP,H2AFY	0.00181
GO:0008565	protein transporter activity	molecular_function	4	KPNA4,XPO6,TFRC,RANBP17	0.0018796
GO:0022603	regulation of anatomical structure morphogenesis	biological_process	26	ADAM9,PTK2,PRKCA,SDCCAG8,SEMA5A,BRWD1,KANK1,JUP,PHLDB2,SRC,DDHD2,AKT3,SMAD4,PRKN,ADAMTS12,HTT,ITGB3,MLLT3,HIF1A,EPB41,RDX,FN1,RYK,MYH10,ABL1,CTHRC1,	0.0018957
GO:0005905	coated pit	cellular_component	5	MYO6,LDLR,AP2A2,PICALM,TFRC	0.0019137
GO:0010632	regulation of epithelial cell migration	biological_process	10	HIF1A,ABL1,SRC,DUSP10,JUP,PTK2,ADAM9,AKT3,PRKCA,EVL	0.0019457
GO:0009894	regulation of catabolic process	biological_process	27	ATP1B3,ANKIB1,ARHGAP29,RASA2,PICALM,PIKFYVE,SMAP1,RICTOR,PTK2,PRKAA2,ARAP2,IQGAP3,SF3B3,AGAP3,PRKN,RRAGB,LDLR,USP33,SMURF2,IQGAP1,APP,INSR,SIPA1L3,PABPC1,HIF1A,COP1,RDX	0.0019958
GO:0034384	high-density lipoprotein particle clearance	biological_process	2	LIPG,LDLR	0.0020323
GO:0036119	response to platelet-derived growth factor stimulus	biological_process	3	SRC,ITGB3,IQGAP1,	0.0021378
GO:0007173	epidermal growth factor receptor signaling pathway	biological_process	6	SRC,ABL1,CBL,IQGAP1,PTK2,APP	0.0022019
GO:1901701	cellular response to oxygen-containing compound	biological_process	21	JUP,PRKAA2,CPEB4,OXR1,SRC,KANK1,PRKCA,ADAM9,ITPR2,PTK2,NR3C1,SLC9B2,ABL1,PDCD4,GRAMD1B,HIF1A,RRAGB,PKM,LDLR,INSR,GRB10,	0.0023392
GO:0005176	ErbB-2 class receptor binding	molecular_function	2	MUC4,ERBIN	0.0023463
GO:0005080	protein kinase C binding	molecular_function	4	ITGB3,DSP,ABL1,ITGAV	0.002349
GO:0000904	cell morphogenesis involved in differentiation	biological_process	25	RYK,COL12A1,MYH10,SIPA1L3,ABL1,HIF1A,FN1,SMAD4,FAT1,USP33,ITGB3,APP,B4GALT6,PHLDB2,SRC,SEMA5A,ITGAV,TRIO,BCL11B,KANK1,RERE,PICALM,PTK2,ALCAM,LAMC2	0.0023495
GO:0016572	histone phosphorylation	biological_process	4	BAZ1B,PRKAA2,H2AFY,PRKCA	0.0025022
GO:0016310	phosphorylation	biological_process	42	IQGAP1,LRRK1,GRB10,INSR,HTT,ITGB3,PKM,SMAD4,FN1,ABL1,PTK2,CBL,PIKFYVE,NDUFS1,PPIP5K2,PRRC1,BAZ1B,IQGAP3,SRC,PRKAA2,PTPN13,STK39,APP,SPTBN1,AKT3,PRKN,MAP3K4,H2AFY,ERC1,CDK5RAP1,CAMKK2,BMP2K,RYK,RICTOR,ADAM9,STK10,PRKCA,ADAM10,FAM126A,TRIO,MAPK4,DUSP10	0.0025193
GO:0038132	neuregulin binding	molecular_function	2	ITGAV,ITGB4	0.0025612
GO:2000145	regulation of cell motility	biological_process	23	STK39,JUP,DUSP10,SRC,SEMA5A,ITGAV,KANK1,EVL,ADAM10,PRKCA,STK10,ADAM9,PTK2,LAMC2,LAMA3,ABL1,HIF1A,RDX,ITGB3,SMURF2,AKT3,INSR,APP	0.0026332
GO:0009887	organ morphogenesis	biological_process	25	LAMA3,RYK,COL12A1,CTHRC1,ABL1,INTU,HIF1A,ITGB4,WDR72,SMAD4,FAT1,MLLT3,INSIG2,AKT3,ALDH1A3,INSR,SRC,NECTIN3,DSP,SP3,BCL11B,AFDN,WWOX,ATRNL1,LAMC2	0.0026794
GO:0051425	PTB domain binding	molecular_function	2	APP,INSR	0.0028116
GO:0035173	histone kinase activity	molecular_function	3	PRKAA2,PRKCA,BAZ1B,	0.0030618
GO:0048522	positive regulation of cellular process	biological_process	80	WDFY1,RDX,COP1,HIF1A,PDCD4,ABL1,MYH10,INSR,PIK3AP1,LRRK1,LDLR,HTT,SAMD4A,AP3B1,SMAD4,KANK1,PRRC1,TFRC,MYO6,IQGAP3,SRC,PRKAA2,SMAP1,ADGRL3,CBL,ANKIB1,HABP4,SETD3,AKT3,SPTBN1,DDHD2,INSIG2,H2AFY,MAP3K4,PRKN,PPHLN1,SP3,DUSP10,JUP,LAMC2,ADAM9,ADAM10,SCEL,WWOX,FN1,STRN3,B4GALT1,SLC9B2,SLAIN2,GRB10,IQGAP1,SMURF2,MLLT3,ITGB3,ITGAV,SEMA5A,STK39,PTK2,PGR,UTRN,NOTCH3,INTU,CDK5RAP1,PABPC1,CTHRC1,RYK,CAMKK2,A…	0.0030887
GO:0016337	cell-cell adhesion	biological_process	16	ABL1,RDX,ITGB3,FAT1,SRC,NECTIN3,DSP,JUP,ITGAV,STK10,PRKCA,AFDN,ALCAM,PTK2,DSG3,ADAM9,	0.0030893
GO:0048646	anatomical structure formation involved in morphogenesis	biological_process	26	ITGAV,SP3,TXNRD1,JUP,ADAM9,PIKFYVE,PTK2,NOTCH3,PRKCA,SDCCAG8,HIF1A,INTU,FN1,ITGB4,B4GALT1,COL12A1,MYH10,LAMA3,ABL1,CTHRC1,AKT3,LUZP1,ITGA2,ALDH1A3,SMAD4,HTT,	0.0030918
GO:0030175	filopodium	cellular_component	6	FAT1,UTRN,MYO6,ITGAV,RDX,B4GALT1	0.0030977
GO:0009966	regulation of signal transduction	biological_process	52	LTBP1,NPHP4,CBL,PTK2,PRKAA2,PTPN13,STK39,IQGAP3,SRC,ITGAV,KANK1,SMAD4,ADAMTS12,MLLT3,HTT,SMURF2,LRRK1,GRB10,PIK3AP1,INSR,ARHGEF37,PDCD4,ABL1,RALGPS2,HIF1A,WDFY1,FN1,BICD1,WWOX,SCEL,PRKCA,RASA2,ADAM9,RICTOR,DUSP10,TRIO,MAP3K4,PRKN,RRAGB,TIAM2,CGAS,USP33,SPTBN1,AKT3,IGBP1,APP,SIPA1L3,RYK,CTHRC1,MUC4,INTU,ERBIN	0.003125
GO:0055076	transition metal ion homeostasis	biological_process	6	APP,PICALM,TFRC,HIF1A,SLC39A8,SMAD4	0.0031341
GO:0010519	negative regulation of phospholipase activity	biological_process	2	BICD1,ABL1	0.0032113
GO:0048008	platelet-derived growth factor receptor signaling pathway	biological_process	5	ITGB3,SRC,ABL1,CBL,IQGAP1	0.0032658
GO:0009967	positive regulation of signal transduction	biological_process	29	RYK,PDCD4,ABL1,HIF1A,INTU,WDFY1,RRAGB,PRKN,MAP3K4,SMAD4,CGAS,HTT,MLLT3,AKT3,APP,PIK3AP1,INSR,GRB10,LRRK1,STK39,SRC,IQGAP3,KANK1,WWOX,PRKCA,SCEL,CBL,PTK2,RICTOR	0.0032977
GO:0071310	cellular response to organic substance	biological_process	37	PTK2,PGR,LTBP1,KANK1,ST3GAL6,SRC,IQGAP3,PRKAA2,STK39,IQGAP1,GRB10,INSR,SMURF2,ITGB3,LDLR,ADAMTS12,PKM,SMAD4,RDX,HIF1A,IMPDH2,PDCD4,ABL1,SLC9B2,NR3C1,ITPR2,ADAM9,PRKCA,EVL,WWOX,MAPK4,CPEB4,JUP,CGAS,RRAGB,ERBIN,GRAMD1B	0.0033142
GO:0060429	epithelium development	biological_process	25	RDX,B4GALT1,HIF1A,INTU,ABL1,CTHRC1,SIPA1L3,LAMA3,ALDH1A3,IQGAP1,LUZP1,ADAMTS12,MLLT3,H2AFY,SMAD4,FAT1,BCL11B,DSP,NECTIN3,IQGAP3,SRC,ADAM9,PGR,SCEL,AFDN	0.0033598
GO:0048513	organ development	biological_process	58	ATRNL1,SMAP1,ADGRL3,PGR,RERE,NPHP4,NOTCH3,FOXN2,LTBP1,SEMA5A,TFRC,PHLDB2,IQGAP3,SRC,INSR,LRRK1,IQGAP1,MLLT3,ADAMTS12,WDR72,AP3B1,SMAD4,ITGB4,FN1,HIF1A,ABL1,SLC9B2,MYH10,LAMC2,ADAM9,PICALM,SCEL,WWOX,AFDN,BCL11B,SP3,DSP,NECTIN3,ANLN,DUSP10,JUP,ALDH1A3,APP,AKT3,LUZP1,INSIG2,H2AFY,FAT1,MAP3K4,STON2,INTU,METTL14,CTHRC1,RYK,COL12A1,LAMA3,SIPA1L3,BMP2K	0.0033673
GO:0007492	endoderm development	biological_process	5	ITGAV,FN1,COL12A1,LAMA3,SMAD4	0.0034122
GO:1901700	response to oxygen-containing compound	biological_process	25	PRKCA,ADAM9,ADGRL3,ITPR2,PTK2,NR3C1,JUP,DUSP10,PRKAA2,OXR1,CPEB4,SRC,KANK1,RRAGB,KPNA4,PKM,LDLR,GRB10,INSR,SLC9B2,ABL1,PDCD4,HIF1A,GRAMD1B,ERBIN	0.0034946
GO:0002153	steroid receptor RNA activator RNA binding	molecular_function	1	PUS1	0.0035329
GO:0048523	negative regulation of cellular process	biological_process	69	APP,ZNF608,CGAS,WDR76,INTU,TOPBP1,RYK,ZWILCH,PABPC1,CDK5RAP1,CTHRC1,PICALM,RASA2,NR3C1,EVL,PRKCA,BCL11B,HR,SMURF2,GRB10,IQGAP1,MLLT3,ADAMTS12,TCFL5,BICD1,FN1,B4GALT1,STRN3,SIRT5,PTK2,NOTCH3,NPHP4,ITGAV,SEMA5A,PTPN13,STK39,OXR1,PHLDB2,AKT3,SPTBN1,H2AFY,PRKN,INSIG2,METTL14,ERBIN,WWOX,ADAM10,SP3,TRIO,PPHLN1,DUSP10,JUP,CPEB4,LRRK1,SAMD4A,SMAD4,DCBLD2,HTT,HIF1A,TERF1,RDX,ABL1,PDCD4,CBL,LTBP1,KANK1,PRK…	0.0035806
GO:0002159	desmosome assembly	biological_process	2	JUP,PRKCA	0.003642
GO:0051270	regulation of cellular component movement	biological_process	24	ITGB3,AKT3,SMURF2,APP,INSR,LAMA3,RYK,ABL1,HIF1A,RDX,EVL,STK10,PRKCA,ADAM10,ADAM9,LAMC2,PTK2,JUP,STK39,DUSP10,SRC,ITGAV,SEMA5A,KANK1	0.0036497
GO:0005721	centromeric heterochromatin	cellular_component	3	BAZ1B,NCAPD3,H2AFY,	0.0036581
GO:0048598	embryonic morphogenesis	biological_process	17	PHLDB2,ITGAV,SP3,TXNRD1,SMAD4,INSIG2,LUZP1,ALDH1A3,ITGA2,COL12A1,LAMA3,ABL1,CTHRC1,HIF1A,INTU,FN1,ITGB4	0.0036599
GO:0035635	entry of bacterium into host cell	biological_process	2	ITGAV,EXOC2	0.0036603
GO:2000535	regulation of entry of bacterium into host cell	biological_process	2	EXOC2,ITGAV	0.0036603
GO:0001932	regulation of protein phosphorylation	biological_process	25	ADAM9,CBL,PTK2,RICTOR,STK10,PRRC1,DUSP10,STK39,PTPN13,SRC,IQGAP3,INSR,APP,LRRK1,IQGAP1,H2AFY,MAP3K4,SMAD4,PRKN,HTT,ITGB3,FN1,CAMKK2,ABL1,CDK5RAP1	0.0037173
GO:0038127	ERBB signaling pathway	biological_process	6	APP,PTK2,IQGAP1,CBL,ABL1,SRC	0.0037309
GO:0036035	osteoclast development	biological_process	3	LRRK1,SRC,SLC9B2,	0.0037351
GO:0035987	endodermal cell differentiation	biological_process	4	FN1,ITGAV,COL12A1,LAMA3	0.0037797
GO:0000912	assembly of actomyosin apparatus involved in cytokinesis	biological_process	2	KIF23,ANLN ,	0.0040275
GO:0000915	cytokinesis, actomyosin contractile ring assembly	biological_process	2	KIF23,ANLN	0.0040275
GO:0045859	regulation of protein kinase activity	biological_process	18	CDK5RAP1,ABL1,H2AFY,MAP3K4,HTT,ITGB3,INSR,APP,IQGAP1,DUSP10,STK39,SRC,IQGAP3,PRRC1,STK10,ADAM9,CBL,PTK2	0.0041132
GO:0032879	regulation of localization	biological_process	47	LAMA3,RYK,KCNH7,LIPG,STON2,PRKN,CACNA1E,SPTBN1,AKT3,NUP153,APP,JUP,DUSP10,ATP1B3,EVL,AFDN,STK10,ADAM10,PRKCA,PICALM,ADAM9,LAMC2,PCNT,MYH10,SLC9B2,ABL1,EPB41,HIF1A,B4GALT1,FN1,RDX,SMAD4,HTT,ITGB3,SMURF2,GRB10,INSR,STK39,SRC,MYO6,SEMA5A,ITGAV,CLIC5,KANK1,CBL,SMAP1,PTK2	0.0041291
GO:0008305	integrin complex	cellular_component	4	ITGB3,ITGAV,ITGA2,ITGB4	0.0042604
GO:0005912	adherens junction	cellular_component	14	FOCAD,ITGA2,PTK2,AFDN,EVL,USP33,ITGB3,ITGAV,RDX,ITGB4,JUP,NECTIN3,MAGI1,PHLDB2	0.0043128
GO:0006468	protein phosphorylation	biological_process	36	PRKN,MAP3K4,H2AFY,APP,AKT3,SPTBN1,CDK5RAP1,BMP2K,CAMKK2,RYK,ERC1,STK10,ADAM10,PRKCA,RICTOR,ADAM9,MAPK4,DUSP10,TRIO,HTT,ITGB3,SMAD4,IQGAP1,LRRK1,INSR,ABL1,FN1,PTK2,CBL,SRC,IQGAP3,PRKAA2,STK39,PTPN13,PRRC1,BAZ1B,	0.0043325
GO:0032502	developmental process	biological_process	94	PHLDB2,SEMA5A,ITGAV,VANGL1,NOTCH3,FOXN2,SDCCAG8,NPHP4,RERE,PGR,PIKFYVE,ATRNL1,PTK2,SLC9B2,TCFL5,B4GALT1,ITGB4,FN1,WDR72,MLLT3,ADAMTS12,ITGB3,SCMH1,SMURF2,IQGAP1,NECTIN3,DSP,ANLN,BCL11B,BRWD1,AFDN,FAM126A,PRKCA,PICALM,RICTOR,RYK,CTHRC1,INTU,STON2,USP33,FNBP1L,CGAS,ALDH1A3,APP,ABCA5,SRC,IQGAP3,FRYL,TFRC,KANK1,TXNRD1,LTBP1,ADGRL3,SMAP1,ALCAM,PCNT,MYH10,PDCD4,ABL1,HIF1A,EPB41,RDX,SMAD4,AP3B1,LDLR,HTT…	0.0043781
GO:0033036	macromolecule localization	biological_process	47	LTBP1,PIKFYVE,ABCA5,SRC,PHLDB2,MYO6,TNPO1,TFRC,ITGAV,ABCC1,ITGB3,HTT,LDLR,ATP9A,SMAD4,AP3B1,ABL1,PCNT,MYH10,BICD1,RDX,FN1,TM9SF3,KIF13A,AFDN,ATP1B3,FAM126A,RANBP17,AP2A2,PICALM,ADAM9,DSP,TBC1D1,JUP,XPO6,PPHLN1,EXOC2,PRKN,KPNA4,H2AFY,RRAGB,NUP153,SPTBN1,ERBIN,LIPG,GRAMD1B,PRPF18	0.0043796
GO:0002070	epithelial cell maturation	biological_process	2	PGR,HIF1A	0.0043963
GO:0008284	positive regulation of cell proliferation	biological_process	17	PRKCA,ADAM10,NOTCH3,LAMC2,PTK2,IQGAP3,TFRC,ITGAV,ITGB3,SMAD4,INSR,AKT3,CTHRC1,ABL1,B4GALT1,FN1,HIF1A	0.0045361
GO:0018202	peptidyl-histidine modification	biological_process	2	DPH7,SETD3	0.0045448
GO:0000278	mitotic cell cycle	biological_process	18	USP37,PRKCA,ANLN,IQGAP3,INSR,APP,IQGAP1,SPTBN1,KIF23,HTT,H2AFY,RDX,TOPBP1,ABL1,PCNT,MYH10,NCAPD3,ZWILCH	0.0046134
GO:0001706	endoderm formation	biological_process	4	ITGAV,FN1,LAMA3,COL12A1	0.004617
GO:0051338	regulation of transferase activity	biological_process	20	TERF1,ABL1,CDK5RAP1,INSR,APP,IQGAP1,H2AFY,PRKN,MAP3K4,ITGB3,HTT,PRRC1,DUSP10,STK39,SRC,IQGAP3,CBL,ADAM9,PTK2,STK10	0.0046399
GO:0051179	localization	biological_process	99	INSR,AP3B1,SMAD4,ABCC1,LDLR,HTT,EPB41,HIF1A,TERF1,RDX,PCNT,MYH10,ABL1,SLC43A2,ADGRL3,CBL,SMAP1,LTBP1,TFRC,KANK1,MYO6,ABCA5,SRC,AKT3,SPTBN1,DDHD2,ITGA2,NUP153,H2AFY,PRKN,MYO1D,CACNA1E,VPS8,PRPF18,GRAMD1B,ERBIN,LIPG,LAMA3,KCNH7,ADAM9,ITPR2,AP2A2,LAMC2,TM9SF3,ADAM10,SLC22A23,PPHLN1,XPO6,JUP,DUSP10,SMURF2,GRB10,IQGAP1,ATP9A,ADAMTS12,ITGB3,BICD1,ITGB4,FN1,B4GALT1,SLC9B2,PIKFYVE,PTK2,SLC12A2,SLC39A8,RE…	0.0046595
GO:0042117	monocyte activation	biological_process	2	ADAM9,ADAM10	0.0046598
GO:0046916	cellular transition metal ion homeostasis	biological_process	5	SMAD4,SLC39A8,HIF1A,TFRC,APP	0.0047597
GO:1900042	positive regulation of interleukin-2 secretion	biological_process	2	ABL1,SPTBN1	0.0047886
GO:0048519	negative regulation of biological process	biological_process	74	WWOX,ADAM10,JUP,DUSP10,CPEB4,SP3,TRIO,PPHLN1,H2AFY,PRKN,INSIG2,SPTBN1,AKT3,NUP153,METTL14,ERBIN,LTBP1,CBL,PRKAA2,IQGAP3,SRC,ABCA5,KANK1,SAMD4A,SMAD4,DCBLD2,LDLR,HTT,LRRK1,PDCD4,ABL1,HIF1A,TERF1,RDX,EVL,PRKCA,PICALM,RASA2,NR3C1,HR,BCL11B,ZNF608,CGAS,WDR76,APP,RYK,ZWILCH,PABPC1,CDK5RAP1,CTHRC1,INTU,TOPBP1,NOTCH3,NPHP4,PGR,PTK2,STK39,PTPN13,PHLDB2,SF3B3,OXR1,ITGAV,SEMA5A,ADAMTS12,MLLT3,SMURF2,GRB10,…	0.0048453
GO:1900028	negative regulation of ruffle assembly	biological_process	2	EVL,KANK1	0.0048698
GO:0003938	IMP dehydrogenase activity	molecular_function	1	IMPDH2	0.0049222
GO:0000902	cell morphogenesis	biological_process	35	SIPA1L3,COL12A1,RYK,INTU,FAT1,USP33,FNBP1L,APP,B4GALT6,BCL11B,BRWD1,TRIO,PICALM,LAMC2,MYH10,PCNT,ABL1,HIF1A,EPB41,FN1,RDX,SMAD4,HTT,ITGB3,IQGAP1,SRC,PHLDB2,FRYL,SEMA5A,ITGAV,KANK1,SDCCAG8,RERE,ALCAM,PTK2	0.0049484
GO:0044424	intracellular part	cellular_component	183	PPHLN1,PPIG,SP3,ALAS1,CPEB4,AGAP3,SUCLG2,XPO6,JUP,DUSP10,FAM120A,ADAM10,ERBIN,ERC1,METTL14,GRAMD1B,HABP4,SIPA1L3,LAMA3,NUP153,SETD3,ZNF236,SPTBN1,IGBP1,VPS8,PRKN,FAT1,FRYL,TFRC,BAZ1B,SRC,IQGAP3,PRKAA2,HSPA4L,GMCL1,ARSE,ANKIB1,OSTF1,COP1,RDX,WDFY1,TERF1,PPA1,IMPDH2,POLA1,PCNT,MYH10,PIK3AP1,HTT,SMAD4,LVRN,BRWD1,EXOC2,TBC1D1,DSP,HR,RICTOR,ARHGAP29,PRKCA,KIF13A,EVL,FAM126A,STON2,PABPC1,CAMKK2,NAALADL…	0.00503
GO:0005622	intracellular	cellular_component	184	USP33,FNBP1L,KIF23,WDR76,RRAGB,KPNA4,NAALADL2,PABPC1,CAMKK2,STON2,PRKCA,ARHGAP29,FAM126A,KIF13A,EVL,RICTOR,DSP,TBC1D1,HR,BRWD1,EXOC2,WDR72,SMURF2,SCMH1,KRR1,SLC9B2,B4GALT1,STRN3,LIN54,SDCCAG8,NOTCH3,PTK2,PIKFYVE,USP37,TNPO1,KANSL1,VPS8,PRKN,FAT1,ZNF236,NUP153,SETD3,IGBP1,SPTBN1,HABP4,SIPA1L3,LAMA3,ERC1,ERBIN,GRAMD1B,METTL14,ADAM10,FAM120A,CPEB4,AGAP3,SUCLG2,ALAS1,XPO6,JUP,DUSP10,PPIG,PPHLN1,SP3,H…	0.0051391
GO:0051049	regulation of transport	biological_process	32	LIPG,STON2,KCNH7,NUP153,SPTBN1,CACNA1E,PRKN,JUP,PICALM,ADAM9,ATP1B3,B4GALT1,FN1,RDX,EPB41,HIF1A,ABL1,MYH10,PCNT,SLC9B2,GRB10,INSR,ITGB3,HTT,SMAD4,CLIC5,ITGAV,SRC,MYO6,STK39,SMAP1,CBL	0.0051557
GO:0000281	mitotic cytokinesis	biological_process	4	SPTBN1,MYH10,ANLN,KIF23	0.0051939
GO:0005520	insulin-like growth factor binding	molecular_function	3	ITGAV,INSR,ITGB4,	0.0052077
GO:0072383	plus-end-directed vesicle transport along microtubule	biological_process	2	KIF13A,KIF23	0.0052688
GO:0072386	plus-end-directed organelle transport along microtubule	biological_process	2	KIF23,KIF13A	0.0052688
GO:0009892	negative regulation of metabolic process	biological_process	39	PRKAA2,PTPN13,IQGAP3,SRC,SF3B3,OXR1,ITGAV,NOTCH3,PGR,CBL,PTK2,ABL1,PDCD4,SIRT5,TERF1,TCFL5,HIF1A,STRN3,SMAD4,SAMD4A,LDLR,LRRK1,IQGAP1,GRB10,HR,DUSP10,CPEB4,SP3,PPHLN1,PICALM,NR3C1,CDK5RAP1,PABPC1,PRKN,ZNF608,H2AFY,INSIG2,CGAS,APP	0.0054367
GO:0051974	negative regulation of telomerase activity	biological_process	2	SRC,TERF1	0.0054602
GO:0007275	multicellular organismal development	biological_process	81	DSP,NECTIN3,ANLN,BCL11B,FAM126A,AFDN,PRKCA,PICALM,RICTOR,RYK,CTHRC1,INTU,STON2,USP33,CGAS,ALDH1A3,APP,PHLDB2,ITGAV,SEMA5A,VANGL1,NOTCH3,FOXN2,RERE,NPHP4,SDCCAG8,PIKFYVE,PGR,PTK2,ATRNL1,SLC9B2,FN1,ITGB4,B4GALT1,WDR72,MLLT3,ADAMTS12,SMURF2,SCMH1,IQGAP1,DUSP10,JUP,B4GALT6,SP3,TRIO,WWOX,ADAM10,SCEL,ADAM9,LAMC2,COL12A1,LAMA3,BMP2K,SIPA1L3,METTL14,H2AFY,FAT1,MAP3K4,INSIG2,NRG1,LUZP1,AKT3,ITGA2,IQGAP3,S…	0.0055765
GO:0050727	regulation of inflammatory response	biological_process	8	LDLR,ABCC1,ADAMTS12,RICTOR,PIK3AP1,PDCD4,STK39,DUSP10,	0.0056022
GO:0005911	cell-cell junction	cellular_component	15	NPHP4,SDCCAG8,FAT1,AFDN,APP,IQGAP1,ADGRL3,PIKFYVE,DSG3,DSP,NECTIN3,MAGI1,IQGAP3,JUP,B4GALT1	0.0056687
GO:0038044	transforming growth factor-beta secretion	biological_process	2	ITGAV,FN1	0.0057117
GO:0038083	peptidyl-tyrosine autophosphorylation	biological_process	4	PTK2,INSR,SRC,ABL1	0.0057139
GO:0051246	regulation of protein metabolic process	biological_process	38	STK10,RICTOR,PICALM,ADAM9,CPEB4,DUSP10,MAP3K4,PRKN,H2AFY,APP,CDK5RAP1,HABP4,CAMKK2,LIPG,ANKIB1,PTK2,CBL,SRC,IQGAP3,OXR1,SF3B3,PRKAA2,STK39,PTPN13,PRRC1,ITGAV,LDLR,ITGB3,HTT,SMAD4,SAMD4A,LRRK1,IQGAP1,INSR,SMURF2,ABL1,COP1,FN1	0.0057324
GO:0008432	JUN kinase binding	molecular_function	2	PTK2,DUSP10	0.0057457
GO:0017124	SH3 domain binding	molecular_function	6	EVL,OSTF1,ADAM10,ABL1,CBL,ADAM9	0.0057896
GO:0032438	melanosome organization	biological_process	2	KIF13A,AP3B1	0.0058775
GO:0042325	regulation of phosphorylation	biological_process	26	FN1,CDK5RAP1,ABL1,CAMKK2,IQGAP1,LRRK1,APP,GRB10,INSR,HTT,ITGB3,MAP3K4,PRKN,SMAD4,H2AFY,PRRC1,SRC,IQGAP3,STK39,PTPN13,DUSP10,RICTOR,PTK2,CBL,ADAM9,STK10,	0.0059361
GO:0033627	cell adhesion mediated by integrin	biological_process	7	ITGB3,AFDN,PTK2,ITGA2,ITGB4,ITGAV,ADAM9	0.0059435
GO:0043549	regulation of kinase activity	biological_process	19	SRC,IQGAP3,DUSP10,STK39,PRRC1,STK10,PTK2,CBL,ADAM9,CDK5RAP1,ABL1,ITGB3,HTT,H2AFY,MAP3K4,PRKN,INSR,APP,IQGAP1	0.0059471
GO:0090521	glomerular visceral epithelial cell migration	biological_process	2	KANK1,ANLN	0.005981
GO:0050794	regulation of cellular process	biological_process	148	INTU,TOPBP1,ZWILCH,RYK,CTHRC1,MAGI1,CDK5RAP1,APP,ALDH1A3,ZNF608,CGAS,BCL11B,MAPK4,PICALM,NR3C1,ATP1B3,AFDN,STK10,RALGPS2,TCFL5,FN1,ARHGEF37,SIRT5,IQGAP1,SLAIN2,TAX1BP1,MLLT3,ITGB3,SEMA5A,ITGAV,CLIC5,STK39,PTPN13,PHLDB2,OXR1,PGR,FOXN2,NPHP4,UTRN,RERE,LIPG,MED12L,KCNH7,MUC4,DDHD2,ITGA2,MAP3K4,H2AFY,CACNA1E,MYO1D,TIAM2,INSIG2,TRIO,ADGRL2,ITPR2,WWOX,PLCB4,SCEL,EPB41,HIF1A,PDCD4,ABL1,LRRK1,INSR,AP3B1,…	0.0060197
GO:0009605	response to external stimulus	biological_process	31	PRKAA2,JUP,DUSP10,STK39,SEMA5A,ITGAV,BCL11B,TRIO,SCEL,PRKCA,ADAM10,PIKFYVE,ALCAM,SLC12A2,RICTOR,MYH10,RYK,PDCD4,HABP4,HIF1A,SMAD4,PRKN,RRAGB,ADAMTS12,ABCC1,HTT,LDLR,USP33,APP,PIK3AP1,ALDH1A3,	0.0060223
GO:0032535	regulation of cellular component size	biological_process	12	SEMA5A,FN1,RDX,KANK1,RYK,ABL1,IQGAP3,PICALM,AKT3,SPTBN1,RICTOR,EVL	0.0062144
GO:0043588	skin development	biological_process	10	INSR,ADAM9,SCEL,H2AFY,SMAD4,ITGB4,BCL11B,INTU,DSP,JUP	0.0062262
GO:0043548	phosphatidylinositol 3-kinase binding	molecular_function	3	PTPN13,INSR,PIK3AP1,	0.0062325
GO:0007044	cell-substrate junction assembly	biological_process	6	PHLDB2,ABL1,ITGB3,FN1,ITGB4,PTK2	0.0063209
GO:0031331	positive regulation of cellular catabolic process	biological_process	8	INSR,APP,ANKIB1,PRKN,COP1,HIF1A,PABPC1,PRKAA2,	0.0063247
GO:0048247	lymphocyte chemotaxis	biological_process	3	SLC12A2,STK39,ADAM10,	0.0064386
GO:0032006	regulation of TOR signaling cascade	biological_process	5	RICTOR,HIF1A,AKT3,RRAGB,PRKAA2	0.0065171
GO:1900024	regulation of substrate adhesion-dependent cell spreading	biological_process	4	KANK1,PTK2,ITGB3,ABL1	0.0066842
GO:0051348	negative regulation of transferase activity	biological_process	8	H2AFY,PRKN,CBL,DUSP10,CDK5RAP1,ABL1,SRC,TERF1,	0.0067109
GO:0010745	negative regulation of macrophage derived foam cell differentiation	biological_process	2	ABCA5,ITGAV	0.0067379
GO:0036046	protein demalonylation	biological_process	1	SIRT5	0.0068327
GO:0036047	peptidyl-lysine demalonylation	biological_process	1	SIRT5	0.0068327
GO:0036048	protein desuccinylation	biological_process	1	SIRT5	0.0068327
GO:0036049	peptidyl-lysine desuccinylation	biological_process	1	SIRT5	0.0068327
GO:0036054	protein-malonyllysine demalonylase activity	molecular_function	1	SIRT5	0.0068327
GO:0036055	protein-succinyllysine desuccinylase activity	molecular_function	1	SIRT5	0.0068327
GO:0006897	endocytosis	biological_process	17	AP2A2,SMAP1,CBL,PICALM,ITGAV,TFRC,MYO6,SRC,APP,USP33,FNBP1L,ITGB3,LDLR,ATP9A,STON2,ABL1,SLC9B2	0.0068413
GO:0060840	artery development	biological_process	5	LDLR,NOTCH3,LTBP1,MYH10,LUZP1	0.0068508
GO:0044767	single-organism developmental process	biological_process	83	IQGAP3,SRC,FRYL,TFRC,TXNRD1,KANK1,LTBP1,ADGRL3,SMAP1,ALCAM,PCNT,MYH10,PDCD4,ABL1,EPB41,HIF1A,RDX,SMAD4,AP3B1,LDLR,HTT,INSR,LRRK1,JUP,DUSP10,B4GALT6,SP3,TRIO,WWOX,ADAM10,SCEL,ADAM9,LAMC2,COL12A1,LAMA3,SIPA1L3,METTL14,FAT1,MAP3K4,INSIG2,LUZP1,AKT3,ITGA2,SETD3,PHLDB2,ITGAV,SEMA5A,NOTCH3,FOXN2,RERE,SDCCAG8,NPHP4,PIKFYVE,PGR,PTK2,ATRNL1,SLC9B2,ITGB4,FN1,B4GALT1,WDR72,ADAMTS12,MLLT3,ITGB3,IQGAP1,DSP,NE…	0.0069166
GO:0030855	epithelial cell differentiation	biological_process	17	INTU,HIF1A,B4GALT1,RDX,SIPA1L3,ABL1,IQGAP1,SMAD4,FAT1,H2AFY,BCL11B,NECTIN3,DSP,PGR,ADAM9,AFDN,SCEL	0.0070272
GO:0061501	cyclic-GMP-AMP synthase activity	molecular_function	1	CGAS	0.0070874
GO:0042060	wound healing	biological_process	10	AP3B1,PRKCA,DCBLD2,ITGB3,MYH10,DSP,HIF1A,FN1,KANK1,B4GALT1	0.0072128
GO:0032989	cellular component morphogenesis	biological_process	36	PICALM,LAMC2,B4GALT6,BRWD1,BCL11B,TRIO,FAT1,FNBP1L,USP33,APP,SIPA1L3,COL12A1,RYK,INTU,SDCCAG8,RERE,PIKFYVE,ALCAM,PTK2,SRC,PHLDB2,FRYL,SEMA5A,ITGAV,KANK1,SMAD4,HTT,ITGB3,IQGAP1,PCNT,MYH10,ABL1,EPB41,HIF1A,RDX,FN1,	0.0072283
GO:0010033	response to organic substance	biological_process	40	LTBP1,ADGRL3,PGR,PTK2,STK39,PRKAA2,SRC,IQGAP3,KANK1,ST3GAL6,SMAD4,PKM,ITGB3,LDLR,ADAMTS12,SMURF2,GRB10,INSR,IQGAP1,SLC9B2,PDCD4,ABL1,IMPDH2,HIF1A,RDX,WWOX,EVL,PRKCA,ADAM10,ADAM9,ITPR2,NR3C1,JUP,DUSP10,CPEB4,MAPK4,RRAGB,CGAS,GRAMD1B,ERBIN	0.0074684
GO:0019220	regulation of phosphate metabolic process	biological_process	37	CDK5RAP1,SIPA1L3,CAMKK2,MYO1D,H2AFY,PRKN,MAP3K4,APP,AGAP3,DUSP10,ARAP2,ARHGAP29,STK10,ATP1B3,RICTOR,ADAM9,RASA2,PICALM,ABL1,RDX,FN1,LDLR,ITGB3,HTT,SMAD4,GRB10,INSR,IQGAP1,LRRK1,IQGAP3,SRC,PTPN13,STK39,PRRC1,PTK2,SMAP1,CBL	0.007542
GO:0001673	male germ cell nucleus	cellular_component	2	TCFL5,TOPBP1	0.0076016
GO:2000378	negative regulation of reactive oxygen species metabolic process	biological_process	3	HIF1A,SIRT5,PRKN,	0.0076257
GO:0042221	response to chemical stimulus	biological_process	55	MAPK4,CPEB4,JUP,DUSP10,BCL11B,TRIO,ADAM10,PRKCA,EVL,WWOX,NR3C1,ITPR2,ADAM9,RYK,ERBIN,GRAMD1B,CGAS,USP33,PRKN,KPNA4,RRAGB,APP,SRC,IQGAP3,OXR1,PRKAA2,STK39,ST3GAL6,KANK1,TFRC,ITGAV,SEMA5A,LTBP1,ALCAM,SLC12A2,PTK2,PGR,ADGRL3,PDCD4,ABL1,MYH10,SLC9B2,RDX,HIF1A,IMPDH2,ITGB3,ABCC1,LDLR,ADAMTS12,PKM,SMAD4,IQGAP1,INSR,GRB10,SMURF2	0.0076704
GO:1900040	regulation of interleukin-2 secretion	biological_process	2	ABL1,SPTBN1	0.0076915
GO:0051174	regulation of phosphorus metabolic process	biological_process	37	INSR,GRB10,IQGAP1,LRRK1,SMAD4,HTT,ITGB3,LDLR,RDX,FN1,ABL1,CBL,PTK2,SMAP1,PRRC1,STK39,PTPN13,SRC,IQGAP3,APP,H2AFY,MAP3K4,PRKN,MYO1D,SIPA1L3,CAMKK2,CDK5RAP1,ADAM9,RASA2,PICALM,RICTOR,ATP1B3,ARHGAP29,STK10,DUSP10,ARAP2,AGAP3	0.0077486
GO:0005102	receptor binding	molecular_function	26	NRG1,INSR,PIK3AP1,GRB10,APP,PRKN,USP33,ITGB3,HIF1A,ERBIN,ITGB4,BICD1,FN1,RYK,LAMA3,MUC4,ABL1,CTHRC1,ADAM9,CBL,PICALM,UTRN,ITGAV,SEMA5A,JUP,SRC,	0.0078646
GO:0031323	regulation of cellular metabolic process	biological_process	84	MAP3K4,PRKN,H2AFY,MYO1D,INSIG2,SETD3,ZNF236,SIPA1L3,MED12L,HABP4,ERBIN,LIPG,WWOX,ADAM9,JUP,ARAP2,DUSP10,CPEB4,AGAP3,SP3,PPHLN1,SMAD4,SAMD4A,HTT,LDLR,LRRK1,INSR,PDCD4,ABL1,TERF1,HIF1A,COP1,RDX,ANKIB1,CBL,SMAP1,PRKAA2,GMCL1,IQGAP3,SRC,MYO6,TFRC,PRRC1,ZNF608,RRAGB,CGAS,USP33,APP,CAMKK2,PABPC1,CDK5RAP1,ATP1B3,STK10,ARHGAP29,RASA2,PICALM,NR3C1,RICTOR,HR,BCL11B,BRWD1,TAX1BP1,MLLT3,ITGB3,SCMH1,SMURF2,IQ…	0.007931
GO:0030155	regulation of cell adhesion	biological_process	14	PTK2,ADAM9,ITGB3,ADAM10,UTRN,PRKCA,KANK1,RDX,ITGAV,SRC,ABL1,PHLDB2,LAMA3,JUP	0.0080439
GO:0048518	positive regulation of biological process	biological_process	85	ADGRL3,CBL,SMAP1,ANKIB1,PRRC1,TFRC,KANK1,PRKAA2,SRC,IQGAP3,MYO6,LRRK1,PIK3AP1,INSR,SMAD4,AP3B1,SAMD4A,ABCC1,HTT,LDLR,HIF1A,COP1,RDX,WDFY1,PCNT,MYH10,PDCD4,ABL1,ADAM9,LAMC2,WWOX,SCEL,ADAM10,SP3,PPHLN1,DUSP10,JUP,AKT3,DDHD2,SPTBN1,SETD3,MAP3K4,PRKN,H2AFY,INSIG2,LIPG,ERBIN,HABP4,PGR,PTK2,NOTCH3,UTRN,ITGAV,SEMA5A,STK39,SMURF2,IQGAP1,GRB10,SLAIN2,MLLT3,ITGB3,STRN3,B4GALT1,FN1,SLC9B2,PICALM,NR3C1,RICTO…	0.0082676
GO:0070887	cellular response to chemical stimulus	biological_process	42	JUP,MAPK4,CPEB4,ITPR2,ADAM9,NR3C1,EVL,WWOX,ADAM10,PRKCA,GRAMD1B,ERBIN,PRKN,RRAGB,CGAS,TFRC,KANK1,ST3GAL6,PRKAA2,STK39,SRC,IQGAP3,OXR1,PGR,SLC12A2,PTK2,LTBP1,HIF1A,IMPDH2,RDX,SLC9B2,ABL1,PDCD4,SMURF2,IQGAP1,GRB10,INSR,SMAD4,LDLR,ADAMTS12,ITGB3,PKM	0.008495
GO:0043623	cellular protein complex assembly	biological_process	16	SPTBN1,SLAIN2,NUP153,PRKN,SMAD4,KIF23,RDX,ABL1,PICALM,DIAPH3,RICTOR,AP2A2,PTK2,KIF13A,EVL,KANK1,	0.0085117
GO:0008361	regulation of cell size	biological_process	7	RDX,FN1,AKT3,SEMA5A,IQGAP3,ABL1,RYK	0.0086326
GO:0048471	perinuclear region of cytoplasm	cellular_component	14	FAT1,ATP9A,PRKN,SCEL,HTT,ADAM10,USP33,PICALM,PIKFYVE,APP,SRC,MYO6,ABL1,TFRC	0.0088043
GO:0060491	regulation of cell projection assembly	biological_process	7	RDX,KANK1,FNBP1L,SDCCAG8,HTT,SRC,EVL	0.0088058
GO:0005737	cytoplasm	cellular_component	141	TXNRD1,DEUP1,KANK1,PRRC1,PDZD2,MYO6,ABCA5,SMAP1,CBL,TPM1,NDUFS1,EPB41,HIF1A,PDCD4,ABL1,LRRK1,PKM,ABCC1,LDLR,SAMD4A,AP3B1,AP2A2,DIAPH3,ITPR2,PLCB4,SCEL,WWOX,LIPG,DDHD2,INSIG2,TIAM2,MAP3K4,PPIP5K2,CLIC5,ST3GAL6,ITGAV,HCFC2,PHLDB2,EXOC6B,PTPN13,STK39,SNTB2,UTRN,NPHP4,FN1,SIRT5,ARHGEF37,SLAIN2,IQGAP1,MRPS35,ACOT7,ATP9A,MCTP2,ANLN,MAPK4,RANBP17,NR3C1,ATP6V0A4,PICALM,STK10,PUS1,ATP1B3,AFDN,INTU,MAMDC2,…	0.0089359
GO:0048729	tissue morphogenesis	biological_process	16	PGR,TXNRD1,SRC,DSP,ALDH1A3,ITGA2,LUZP1,MLLT3,ADAMTS12,SMAD4,ITGB4,INTU,HIF1A,CTHRC1,ABL1,LAMA3,	0.0090478
GO:0051117	ATPase binding	molecular_function	4	PGR,ATP6V0A4,RDX,ATP1B3	0.0092138
GO:1900027	regulation of ruffle assembly	biological_process	3	EVL,RDX,KANK1,	0.0092556
GO:0048583	regulation of response to stimulus	biological_process	61	DUSP10,TRIO,WWOX,SCEL,ADAM10,PRKCA,RASA2,ADAM9,RICTOR,SIPA1L3,RYK,CTHRC1,MUC4,INTU,ERBIN,MAP3K4,PRKN,RRAGB,WDR76,TIAM2,CGAS,USP33,AKT3,SPTBN1,IGBP1,APP,PRKAA2,PTPN13,STK39,SRC,IQGAP3,OXR1,TFRC,SEMA5A,ITGAV,KANK1,LTBP1,NPHP4,CBL,PIKFYVE,PTK2,ARHGEF37,SLC9B2,PDCD4,ABL1,HIF1A,RALGPS2,FN1,WDFY1,BICD1,SMAD4,LDLR,ABCC1,ADAMTS12,HTT,MLLT3,SMURF2,LRRK1,INSR,PIK3AP1,GRB10	0.0093747
GO:0070403	NAD+ binding	molecular_function	2	ALDH1A3,SIRT5	0.009499
GO:0043536	positive regulation of blood vessel endothelial cell migration	biological_process	4	AKT3,HIF1A,ABL1,PRKCA	0.0095909
GO:0071665	gamma-catenin-TCF7L2 complex	cellular_component	1	JUP	0.0096
GO:0065008	regulation of biological quality	biological_process	63	DSP,B4GALT6,JUP,BRWD1,SP3,PRKCA,ATP1B3,AFDN,EVL,FAM126A,RICTOR,PICALM,ATP6V0A4,KCNH7,CDK5RAP1,MUC4,RYK,LIPG,METTL14,GRAMD1B,USP33,PRKN,MAP3K4,APP,ALDH1A3,AKT3,SPTBN1,SRC,IQGAP3,PRKAA2,STK39,KANK1,TXNRD1,TFRC,SEMA5A,NPHP4,NDUFS1,SLC39A8,LTBP1,SMAP1,SLC12A2,PTK2,PIKFYVE,ADGRL3,ABL1,MYH10,SLC9B2,BICD1,FN1,RDX,TERF1,HIF1A,EPB41,ABCC1,LDLR,ITGB3,HTT,SMAD4,ATP9A,AP3B1,SAMD4A,LRRK1,INSR,	0.0096097
GO:0001954	positive regulation of cell-matrix adhesion	biological_process	4	JUP,ITGB3,UTRN,ABL1	0.0097533
GO:0043535	regulation of blood vessel endothelial cell migration	biological_process	5	PRKCA,ABL1,JUP,HIF1A,AKT3	0.0097555
GO:0032008	positive regulation of TOR signaling cascade	biological_process	3	RICTOR,AKT3,RRAGB,	0.0097617
GO:0008104	protein localization	biological_process	40	LTBP1,PIKFYVE,SRC,PHLDB2,TNPO1,MYO6,TFRC,ITGAV,SMAD4,AP3B1,ITGB3,HTT,PCNT,MYH10,ABL1,FN1,RDX,BICD1,KIF13A,AFDN,TM9SF3,ATP1B3,FAM126A,PICALM,ADAM9,RANBP17,AP2A2,JUP,XPO6,DSP,TBC1D1,EXOC2,PPHLN1,PRKN,KPNA4,RRAGB,H2AFY,SPTBN1,NUP153,ERBIN	0.0097899
GO:0006979	response to oxidative stress	biological_process	9	PRKN,KPNA4,APP,ADAM9,SRC,OXR1,ABL1,PRKAA2,HIF1A	0.0098161
GO:0042542	response to hydrogen peroxide	biological_process	4	ADAM9,ABL1,SRC,KPNA4	0.0099608
GO:0047496	vesicle transport along microtubule	biological_process	3	HTT,KIF23,KIF13A,	0.0099676
GO:0017016	Ras GTPase binding	molecular_function	12	XPO6,TNPO1,TBC1D1,ANLN,IQGAP3,EXOC2,STRN3,USP33,PICALM,DIAPH3,IQGAP1,RANBP17	0.010009
GO:1900272	negative regulation of long-term synaptic potentiation	biological_process	2	ABL1,APP	0.010095
GO:0048856	anatomical structure development	biological_process	87	HTT,LDLR,AP3B1,SMAD4,LRRK1,INSR,ABL1,MYH10,PCNT,RDX,HIF1A,EPB41,LTBP1,ALCAM,SMAP1,ADGRL3,SRC,IQGAP3,KANK1,TXNRD1,FRYL,TFRC,INSIG2,MAP3K4,FAT1,PRKN,H2AFY,SETD3,ITGA2,DDHD2,AKT3,LUZP1,NRG1,SIPA1L3,LAMA3,BMP2K,COL12A1,METTL14,SCEL,ADAM10,WWOX,LAMC2,ADAM9,B4GALT6,DUSP10,JUP,TRIO,SP3,MLLT3,ITGB3,ADAMTS12,WDR72,IQGAP1,SLC9B2,B4GALT1,ITGB4,FN1,SDCCAG8,NPHP4,RERE,FOXN2,NOTCH3,ATRNL1,PTK2,PGR,PIKFYVE,PHLD…	0.01023
GO:0050789	regulation of biological process	biological_process	153	DDHD2,ITGA2,H2AFY,MAP3K4,INSIG2,CACNA1E,MYO1D,TIAM2,LIPG,MED12L,BMP2K,MUC4,KCNH7,ITPR2,WWOX,SCEL,PLCB4,TRIO,ADGRL2,INSR,LRRK1,SAMD4A,AP3B1,DCBLD2,LDLR,ABCC1,EPB41,HIF1A,ABL1,PDCD4,ADGRL3,CBL,SMAP1,PRRC1,TXNRD1,KANK1,MYO6,ABCA5,APP,ALDH1A3,ZNF608,CGAS,INTU,TOPBP1,RYK,ZWILCH,CDK5RAP1,MAGI1,CTHRC1,PICALM,NR3C1,ATP1B3,AFDN,STK10,BCL11B,MAPK4,SLAIN2,IQGAP1,TAX1BP1,MLLT3,ITGB3,TCFL5,RALGPS2,FN1,ARHGEF3…	0.010328
GO:0032101	regulation of response to external stimulus	biological_process	15	PIK3AP1,RICTOR,PIKFYVE,ABCC1,ADAMTS12,LDLR,PRKCA,ADAM10,SEMA5A,HIF1A,PDCD4,PRKAA2,STK39,DUSP10,RYK	0.010388
GO:0032270	positive regulation of cellular protein metabolic process	biological_process	23	CAMKK2,HABP4,CDK5RAP1,ABL1,COP1,SAMD4A,MAP3K4,SMAD4,PRKN,INSR,APP,IQGAP1,LRRK1,STK39,PRKAA2,SRC,IQGAP3,PRRC1,ANKIB1,STK10,ADAM9,PTK2,RICTOR	0.010485
GO:0048753	pigment granule organization	biological_process	2	KIF13A,AP3B1	0.01055
GO:0031929	TOR signaling cascade	biological_process	5	RRAGB,PRKAA2,HIF1A,AKT3,RICTOR	0.010569
GO:0030056	hemidesmosome	cellular_component	2	ITGB4,ERBIN	0.010804
GO:0034504	protein localization to nucleus	biological_process	8	TNPO1,SRC,JUP,NUP153,PIKFYVE,SPTBN1,KPNA4,SMAD4,	0.010811
GO:0006096	glycolysis	biological_process	4	PKM,HIF1A,APP,INSR	0.010888
GO:0044428	nuclear part	cellular_component	66	DPY19L3,STON2,TOPBP1,PABPC1,MAGI1,NAALADL2,RARS,APP,KPNA4,USP33,KIF23,BRWD1,MCTP2,HR,ANLN,MIS18BP1,NR3C1,RANBP17,AFDN,STRN3,NCAPD3,KRR1,SMURF2,ACOT7,MLLT3,HCFC2,FANCE,STK39,KANSL1,SF3B3,TNPO1,OXR1,NOTCH3,RERE,UTRN,METTL14,PRPF18,ERBIN,BMP2K,MED12L,HABP4,SPTBN1,SETD3,NUP153,PRKN,H2AFY,SP3,PPHLN1,PPIG,XPO6,JUP,DUSP10,ALAS1,TERF1,HIF1A,POLA1,ABL1,INSR,SMAD4,SAMD4A,HTT,BAZ1B,TXNRD1,PRKAA2,GMCL1,MYO6	0.011049
GO:0065007	biological regulation	biological_process	161	LIPG,BMP2K,MED12L,KCNH7,MUC4,DDHD2,ITGA2,MAP3K4,H2AFY,CACNA1E,MYO1D,TIAM2,INSIG2,TRIO,ADGRL2,ITPR2,WWOX,PLCB4,SCEL,EPB41,HIF1A,ABL1,PDCD4,LRRK1,INSR,AP3B1,SAMD4A,ABCC1,LDLR,DCBLD2,PRRC1,KANK1,TXNRD1,ABCA5,MYO6,CBL,ADGRL3,SMAP1,NDUFS1,INTU,TOPBP1,ZWILCH,RYK,CTHRC1,MAGI1,CDK5RAP1,ALDH1A3,APP,ZNF608,CGAS,BCL11B,MAPK4,PICALM,ATP6V0A4,NR3C1,ATP1B3,AFDN,STK10,TCFL5,RALGPS2,FN1,ARHGEF37,SIRT5,IQGAP1,SLA…	0.011163
GO:1901388	regulation of transforming growth factor beta activation	biological_process	2	ITGAV,LTBP1	0.011291
GO:0007049	cell cycle	biological_process	27	USP37,KIF13A,PRKCA,SDCCAG8,DEUP1,ANLN,IQGAP3,SPTBN1,APP,INSR,IQGAP1,LRRK1,H2AFY,USP33,KIF23,HTT,WDR76,EPB41,TERF1,TOPBP1,RDX,MYH10,PCNT,ZWILCH,NCAPD3,ABL1,CDK5RAP1	0.011299
GO:0034375	high-density lipoprotein particle remodeling	biological_process	2	LIPG,ABCA5	0.011307
GO:0001842	neural fold formation	biological_process	2	LUZP1,HIF1A	0.011571
GO:0032991	macromolecular complex	cellular_component	84	DSP,EXOC2,ARHGAP29,KIF13A,ATP1B3,ZSWIM4,NR3C1,RANBP17,RICTOR,PICALM,MIS18BP1,ATP6V0A4,PABPC1,ZWILCH,RYK,KIF23,RRAGB,APP,RARS,EXOC6B,KANSL1,SF3B3,FANCE,CLIC5,HCFC2,ITGAV,RERE,SNTB2,UTRN,NOTCH3,KRR1,NCAPD3,STRN3,FN1,ITGB4,ITGB3,MLLT3,IQGAP1,SLAIN2,MRPS35,SMURF2,SUCLG2,CPEB4,JUP,XPO6,SP3,AP2A2,ITPR2,HABP4,LAMA3,MED12L,ERC1,METTL14,PRPF18,CACNA1E,MYO1D,VPS8,INSIG2,PRKN,H2AFY,NUP153,ITGA2,SRC,MYO6,PRK…	0.011668
GO:0016604	nuclear body	cellular_component	17	HIF1A,PRPF18,TERF1,TOPBP1,ERBIN,BMP2K,HABP4,ABL1,SMURF2,PRKN,BAZ1B,PPIG,DUSP10,PRKAA2,HR,NR3C1,AFDN	0.0117
GO:0070970	interleukin-2 secretion	biological_process	2	SPTBN1,ABL1	0.011812
GO:0080134	regulation of response to stress	biological_process	23	AKT3,PIK3AP1,APP,PRKN,MAP3K4,CGAS,LDLR,ABCC1,WDR76,ADAMTS12,HIF1A,WDFY1,ERBIN,PDCD4,ABL1,PIKFYVE,RICTOR,PRKCA,KANK1,STK39,DUSP10,PRKAA2,OXR1	0.011853
GO:0071495	cellular response to endogenous stimulus	biological_process	23	PTK2,NR3C1,ADAM9,ITPR2,PGR,WWOX,LTBP1,KANK1,CPEB4,SRC,JUP,PRKAA2,GRB10,INSR,IQGAP1,SMURF2,PKM,ADAMTS12,ITGB3,LDLR,RRAGB,SMAD4,RDX	0.011927
GO:0023056	positive regulation of signaling	biological_process	29	KANK1,STK39,IQGAP3,SRC,CBL,PTK2,RICTOR,WWOX,PRKCA,SCEL,HIF1A,INTU,WDFY1,RYK,PDCD4,ABL1,AKT3,GRB10,PIK3AP1,APP,INSR,LRRK1,RRAGB,PRKN,MAP3K4,SMAD4,CGAS,MLLT3,HTT	0.012022
GO:0043073	germ cell nucleus	cellular_component	2	TCFL5,TOPBP1	0.01208
GO:0004743	pyruvate kinase activity	molecular_function	1	PKM	0.012139
GO:0032092	positive regulation of protein binding	biological_process	5	PRKN,CTHRC1,USP33,EPB41,APP	0.012163
GO:0010753	positive regulation of cGMP-mediated signaling	biological_process	1	CGAS	0.012189
GO:0045272	plasma membrane respiratory chain complex I	cellular_component	1	NDUFS1	0.012194
GO:0070470	plasma membrane respiratory chain	cellular_component	1	NDUFS1	0.012194
GO:0004998	transferrin receptor activity	molecular_function	1	TFRC	0.012228
GO:0033570	transferrin transmembrane transporter activity	molecular_function	1	TFRC	0.012228
GO:0010506	regulation of autophagy	biological_process	7	PIKFYVE,HIF1A,PTK2,RRAGB,PRKN,PRKAA2,USP33	0.012231
GO:0031974	membrane-enclosed lumen	cellular_component	64	STRN3,KRR1,SIRT5,NCAPD3,MRPS35,SMURF2,ACOT7,MLLT3,HCFC2,KANSL1,OXR1,SF3B3,TNPO1,FANCE,STK39,UTRN,RERE,NOTCH3,STON2,TOPBP1,MAGI1,APP,NAALADL2,RARS,USP33,KIF23,MCTP2,BRWD1,ANLN,HR,NR3C1,MIS18BP1,AFDN,TERF1,HIF1A,ABL1,POLA1,INSR,HTT,SMAD4,SAMD4A,TXNRD1,BAZ1B,MYO6,PRKAA2,GMCL1,NDUFS1,ERBIN,METTL14,PRPF18,HABP4,BMP2K,MED12L,NUP153,SETD3,SPTBN1,PRKN,H2AFY,PPHLN1,PPIG,SP3,ALAS1,XPO6,DUSP10	0.012253
GO:0030111	regulation of Wnt receptor signaling pathway	biological_process	11	KANK1,SRC,CTHRC1,ABL1,LRRK1,GRB10,SCEL,MLLT3,NPHP4,PRKN,WWOX,	0.012343
GO:0010970	microtubule-based transport	biological_process	6	HIF1A,APP,AP3B1,KIF13A,HTT,KIF23	0.01238
GO:0030238	male sex determination	biological_process	2	INSR,MAP3K4	0.0124
GO:0022402	cell cycle process	biological_process	22	KIF13A,SDCCAG8,USP37,ANLN,IQGAP3,DEUP1,H2AFY,USP33,KIF23,HTT,WDR76,SPTBN1,APP,INSR,LRRK1,PCNT,MYH10,NCAPD3,ZWILCH,TERF1,TOPBP1,RDX	0.01248
GO:0003870	5-aminolevulinate synthase activity	molecular_function	1	ALAS1	0.012591
GO:0016749	N-succinyltransferase activity	molecular_function	1	ALAS1	0.012591
GO:0005829	cytosol	cellular_component	56	SRC,MYO6,PHLDB2,HSPA4L,STK39,PPIP5K2,TXNRD1,HCFC2,ITGAV,NOTCH3,PTK2,CBL,PIKFYVE,ABL1,PDCD4,SIRT5,POLA1,PCNT,MYH10,HIF1A,IMPDH2,EPB41,HTT,ACOT7,PKM,SMAD4,SAMD4A,LRRK1,SLAIN2,PIK3AP1,ALAS1,DUSP10,JUP,XPO6,MCTP2,PPHLN1,BRWD1,PPIG,FAM120A,PRKCA,AFDN,WWOX,FAM126A,NR3C1,PABPC1,CAMKK2,STON2,ERC1,CGAS,FNBP1L,PRKN,NUP153,ALDH1A3,RARS,DDHD2,IGBP1,	0.012595
GO:0046875	ephrin receptor binding	molecular_function	3	SRC,ABL1,CBL,	0.012639
GO:0070938	contractile ring	cellular_component	2	ANLN,UTRN	0.012688
GO:0051247	positive regulation of protein metabolic process	biological_process	25	COP1,CAMKK2,CDK5RAP1,ABL1,HABP4,SMURF2,INSR,APP,IQGAP1,LRRK1,SAMD4A,SMAD4,MAP3K4,PRKN,PRRC1,STK39,PRKAA2,SRC,IQGAP3,ADAM9,PICALM,RICTOR,PTK2,STK10,ANKIB1	0.012784
GO:0032906	transforming growth factor beta2 production	biological_process	2	SMAD4,HIF1A	0.012995
GO:0032909	regulation of transforming growth factor beta2 production	biological_process	2	HIF1A,SMAD4	0.012995
GO:0006007	glucose catabolic process	biological_process	4	PKM,HIF1A,INSR,APP	0.013008
GO:0051094	positive regulation of developmental process	biological_process	23	SLC9B2,CTHRC1,ABL1,HIF1A,FN1,PRKN,AP3B1,SMAD4,H2AFY,ITGB3,HTT,CGAS,DDHD2,AKT3,SETD3,INSR,DUSP10,JUP,SRC,PRKCA,ADGRL3,ADAM9,SMAP1	0.013037
GO:0022604	regulation of cell morphogenesis	biological_process	16	RYK,MYH10,ABL1,EPB41,RDX,FN1,SMAD4,ITGB3,HTT,PHLDB2,SRC,SEMA5A,BRWD1,KANK1,SDCCAG8,PTK2,	0.013076
GO:0010647	positive regulation of cell communication	biological_process	29	WWOX,SCEL,PRKCA,CBL,RICTOR,PTK2,STK39,IQGAP3,SRC,KANK1,MAP3K4,SMAD4,PRKN,RRAGB,MLLT3,HTT,CGAS,AKT3,LRRK1,PIK3AP1,GRB10,APP,INSR,RYK,PDCD4,ABL1,INTU,HIF1A,WDFY1	0.013149
GO:0031267	small GTPase binding	molecular_function	12	PICALM,DIAPH3,RANBP17,IQGAP1,USP33,EXOC2,STRN3,XPO6,ANLN,TBC1D1,TNPO1,IQGAP3	0.013168
GO:0055072	iron ion homeostasis	biological_process	4	HIF1A,TFRC,PICALM,SMAD4	0.013366
GO:0060263	regulation of respiratory burst	biological_process	2	DUSP10,INSR	0.013384
GO:0001738	morphogenesis of a polarized epithelium	biological_process	5	LAMA3,CTHRC1,MLLT3,ABL1,INTU	0.01344
GO:0030131	clathrin adaptor complex	cellular_component	3	PICALM,AP2A2,AP3B1,	0.01346
GO:0051301	cell division	biological_process	10	INTU,EPB41,ANLN,MYH10,ZWILCH,NCAPD3,SPTBN1,USP37,KIF23,KIF13A	0.013508
GO:0030197	extracellular matrix constituent, lubricant activity	molecular_function	1	MUC4	0.013586
GO:0071900	regulation of protein serine/threonine kinase activity	biological_process	11	MAP3K4,H2AFY,HTT,IQGAP1,INSR,STK39,DUSP10,SRC,IQGAP3,CDK5RAP1,ABL1,	0.013669
GO:0048585	negative regulation of response to stimulus	biological_process	27	AKT3,SMURF2,GRB10,SMAD4,PRKN,HTT,MLLT3,ADAMTS12,CGAS,HIF1A,ERBIN,BICD1,RYK,CTHRC1,ABL1,RASA2,CBL,LTBP1,WWOX,NPHP4,SEMA5A,ITGAV,KANK1,PRKAA2,DUSP10,SRC,OXR1	0.013735
GO:0036363	transforming growth factor beta activation	biological_process	2	LTBP1,ITGAV	0.013788
GO:0019903	protein phosphatase binding	molecular_function	6	PTK2,IQGAP1,STRN3,IGBP1,JUP,AP3B1	0.013899
GO:0001664	G-protein coupled receptor binding	molecular_function	6	ITGB4,BICD1,RYK,PRKN,USP33,CTHRC1	0.014067
GO:0048259	regulation of receptor-mediated endocytosis	biological_process	4	SRC,CBL,PICALM,SMAP1	0.014131
GO:0014850	response to muscle activity	biological_process	2	HIF1A,PRKAA2	0.014283
GO:0042277	peptide binding	molecular_function	7	LVRN,LDLR,TNPO1,NUP153,PPIG,INSR,ITGA2	0.014323
GO:0016324	apical plasma membrane	cellular_component	8	ATP6V0A4,SLC12A2,PTK2,FAT1,ITGB3,FN1,RDX,STK39,	0.014401
GO:0016192	vesicle-mediated transport	biological_process	29	KIF13A,PICALM,PIKFYVE,CBL,SMAP1,AP2A2,EXOC6B,SRC,MYO6,TFRC,EXOC2,ITGAV,AP3B1,ATP9A,HTT,VPS8,ITGB3,LDLR,FNBP1L,USP33,SPTBN1,DDHD2,APP,MYH10,SLC9B2,ABL1,B4GALT1,RDX,STON2	0.014562
GO:0006793	phosphorus metabolic process	biological_process	60	ERC1,SIPA1L3,CAMKK2,BMP2K,RYK,CDK5RAP1,SPTBN1,AKT3,APP,MAP3K4,PRKN,H2AFY,MYO1D,TRIO,DUSP10,ARAP2,MAPK4,AGAP3,SUCLG2,PICALM,RASA2,ADAM9,RICTOR,ATP1B3,FAM126A,PLCB4,STK10,ADAM10,ARHGAP29,PRKCA,NTPCR,PPA1,IMPDH2,RDX,FN1,ABL1,IQGAP1,LRRK1,INSR,GRB10,SMAD4,LDLR,ACOT7,HTT,ITGB3,PKM,PRRC1,BAZ1B,PPIP5K2,SP3PTPRT,PRKAA2,STK39,PTPN13,SRC,IQGAP3,PIKFYVE,CBL,SMAP1,PTK2,NDUFS1	0.014746
GO:0097178	ruffle assembly	biological_process	3	EVL,KANK1,RDX,	0.014761
GO:0031981	nuclear lumen	cellular_component	60	MYO6,TNPO1,SF3B3,OXR1,KANSL1,STK39,GMCL1,PRKAA2,FANCE,TXNRD1,BAZ1B,HCFC2,RERE,UTRN,NOTCH3,ABL1,KRR1,POLA1,NCAPD3,STRN3,HIF1A,TERF1,MLLT3,ACOT7,HTT,SAMD4A,SMAD4,INSR,SMURF2,ANLN,ALAS1,XPO6,DUSP10,HR,PPIG,MCTP2,BRWD1,PPHLN1,SP3,AFDN,NR3C1,MIS18BP1,MAGI1,HABP4,MED12L,BMP2K,TOPBP1,STON2,ERBIN,PRPF18,METTL14,USP33,KIF23,H2AFY,PRKN,NAALADL2,RARS,SETD3,NUP153,SPTBN1	0.014776
GO:0009896	positive regulation of catabolic process	biological_process	9	COP1,HIF1A,PABPC1,PRKAA2,INSR,APP,SMURF2,ANKIB1,PRKN	0.014935
GO:0006954	inflammatory response	biological_process	10	B4GALT1,HIF1A,PDCD4,DUSP10,STK39,RICTOR,PIK3AP1,ABCC1,ADAMTS12,LDLR	0.014969
GO:0006796	phosphate-containing compound metabolic process	biological_process	59	APP,AKT3,SPTBN1,MYO1D,H2AFY,MAP3K4,PRKN,ERC1,CDK5RAP1,RYK,SIPA1L3,BMP2K,CAMKK2,RICTOR,ADAM9,RASA2,PICALM,ADAM10,ARHGAP29,PRKCA,PLCB4,STK10,FAM126A,ATP1B3,TRIO,AGAP3,MAPK4,DUSP10,ARAP2,GRB10,INSR,LRRK1,IQGAP1,PKM,HTT,ACOT7,ITGB3,LDLR,SMAD4,FN1,RDX,IMPDH2,PPA1,NTPCR,ABL1,PTK2,SMAP1,PIKFYVE,CBL,NDUFS1,PPIP5K2,BAZ1B,PRRC1,SRC,IQGAP3,STK39,PTPN13,SP3PTPRT,PRKAA2	0.015176
GO:0050847	progesterone receptor signaling pathway	biological_process	2	PGR,SRC	0.015189
GO:0010820	positive regulation of T cell chemotaxis	biological_process	2	ADAM10,STK39	0.015247
GO:0001736	establishment of planar polarity	biological_process	4	MLLT3,CTHRC1,ABL1,INTU	0.015268
GO:0007164	establishment of tissue polarity	biological_process	4	CTHRC1,MLLT3,ABL1,INTU	0.015268
GO:2000772	regulation of cellular senescence	biological_process	3	AKT3,ABL1,CGAS,	0.015335
GO:0005768	endosome	cellular_component	17	APP,WDR72,ATP9A,RRAGB,VPS8,HTT,LDLR,WDFY1,LIPG,SLC9B2,PICALM,ATP6V0A4,PIKFYVE,KIF13A,TFRC,SRC,ABCA5	0.015388
GO:0060071	Wnt receptor signaling pathway, planar cell polarity pathway	biological_process	3	MLLT3,CTHRC1,ABL1,	0.015392
GO:0005938	cell cortex	cellular_component	10	SPTBN1,ITPR2,ANLN,PHLDB2,EXOC6B,MYH10,RDX,EXOC2,EPB41,FRYL	0.015416
GO:0000792	heterochromatin	cellular_component	4	BAZ1B,WDR76,H2AFY,NCAPD3	0.015437
GO:0097006	regulation of plasma lipoprotein particle levels	biological_process	3	LIPG,LDLR,ABCA5	0.015469
GO:0010819	regulation of T cell chemotaxis	biological_process	2	ADAM10,STK39	0.015509
GO:0010983	positive regulation of high-density lipoprotein particle clearance	biological_process	1	LIPG	0.015519
GO:0010986	positive regulation of lipoprotein particle clearance	biological_process	1	LIPG	0.015519
GO:0060192	negative regulation of lipase activity	biological_process	2	ABL1,BICD1	0.015521
GO:0086042	cardiac muscle cell-cardiac muscle cell adhesion	biological_process	2	DSP,JUP	0.015525
GO:0086073	bundle of His cell-Purkinje myocyte adhesion involved in cell communication	biological_process	2	DSP,JUP	0.015525
GO:0006110	regulation of glycolysis	biological_process	3	HIF1A,INSR,APP	0.01584
GO:0044707	single-multicellular organism process	biological_process	101	IQGAP1,SMURF2,SCMH1,MLLT3,ITGB3,ADAMTS12,WDR72,ITGB4,FN1,B4GALT1,SLC9B2,PTK2,ATRNL1,PIKFYVE,PGR,RERE,SDCCAG8,NPHP4,NOTCH3,FOXN2,CLIC5,ITGAV,VANGL1,SEMA5A,PHLDB2,OXR1,STK39,ALDH1A3,APP,USP33,CGAS,STON2,INTU,CTHRC1,RYK,RICTOR,ATP6V0A4,PICALM,PRKCA,FAM126A,EVL,AFDN,BCL11B,NECTIN3,DSP,ANLN,INSR,LRRK1,LDLR,HTT,SMAD4,AP3B1,HIF1A,ABL1,PDCD4,MYH10,ALCAM,SMAP1,ADGRL3,TPM1,LTBP1,TXNRD1,KANK1,TFRC,FRYL,MYO6…	0.015908
GO:0001952	regulation of cell-matrix adhesion	biological_process	6	ABL1,PHLDB2,UTRN,ITGB3,JUP,PTK2	0.015955
GO:0030301	cholesterol transport	biological_process	4	GRAMD1B,LIPG,LDLR,ABCA5	0.016164
GO:0034330	cell junction organization	biological_process	10	AFDN,ITGB3,PRKCA,PTK2,JUP,DSP,ABL1,PHLDB2,ITGB4,FN1	0.016269
GO:0070371	ERK1 and ERK2 cascade	biological_process	8	ABL1,IQGAP3,SRC,DUSP10,FN1,ITGAV,SMAD4,APP,	0.016419
GO:0010563	negative regulation of phosphorus metabolic process	biological_process	10	PTPN13,DUSP10,CDK5RAP1,ABL1,CBL,GRB10,IQGAP1,LRRK1,H2AFY,PRKN	0.016438
GO:0045936	negative regulation of phosphate metabolic process	biological_process	10	ABL1,CDK5RAP1,DUSP10,PTPN13,H2AFY,PRKN,GRB10,IQGAP1,LRRK1,CBL	0.016438
GO:0033218	amide binding	molecular_function	7	LDLR,TNPO1,LVRN,NUP153,PPIG,ITGA2,INSR	0.0167
GO:2000392	regulation of lamellipodium morphogenesis	biological_process	2	KANK1,SRC	0.016729
GO:0016748	succinyltransferase activity	molecular_function	1	ALAS1	0.016739
GO:0008536	Ran GTPase binding	molecular_function	3	RANBP17,TNPO1,XPO6,	0.016745
GO:0010982	regulation of high-density lipoprotein particle clearance	biological_process	1	LIPG	0.016783
GO:0044448	cell cortex part	cellular_component	7	EXOC6B,ANLN,PHLDB2,RDX,SPTBN1,EPB41,EXOC2	0.017053
GO:0014066	regulation of phosphatidylinositol 3-kinase cascade	biological_process	5	CBL,PIK3AP1,INSR,PTK2,PTPN13	0.017062
GO:0045334	clathrin-coated endocytic vesicle	cellular_component	3	MYO6,PICALM,AP2A2,	0.01709
GO:0046849	bone remodeling	biological_process	4	TFRC,LRRK1,CTHRC1,SRC	0.017164
GO:0030154	cell differentiation	biological_process	62	ABL1,SLC9B2,MYH10,ITGB4,RDX,FN1,B4GALT1,TCFL5,HIF1A,ITGB3,ADAMTS12,SMAD4,AP3B1,LRRK1,IQGAP1,PHLDB2,SRC,ABCA5,KANK1,ITGAV,SEMA5A,FRYL,TFRC,RERE,SDCCAG8,NPHP4,NOTCH3,FOXN2,PTK2,ALCAM,SMAP1,ADGRL3,PGR,CTHRC1,RYK,COL12A1,LAMA3,SIPA1L3,STON2,INTU,METTL14,USP33,H2AFY,FAT1,MAP3K4,ITGA2,APP,SETD3,DSP,NECTIN3,ANLN,DUSP10,B4GALT6,TRIO,BCL11B,SP3,SCEL,WWOX,AFDN,LAMC2,ADAM9,PICALM	0.017583
GO:0048858	cell projection morphogenesis	biological_process	23	FN1,INTU,ABL1,RYK,MYH10,PCNT,APP,IQGAP1,USP33,FNBP1L,HTT,SMAD4,TRIO,BCL11B,KANK1,SEMA5A,SRC,B4GALT6,PTK2,ALCAM,PICALM,RERE,SDCCAG8	0.017587
GO:0016043	cellular component organization	biological_process	94	PRPF18,LIPG,COL12A1,SIPA1L3,HABP4,AKT3,DDHD2,SPTBN1,NUP153,SETD3,H2AFY,FAT1,PRKN,MAP3K4,VPS8,TRIO,PPHLN1,JUP,B4GALT6,ADAM9,AP2A2,DIAPH3,LAMC2,TM9SF3,ADAM10,HIF1A,EPB41,TERF1,RDX,PCNT,MYH10,ABL1,INSR,AP3B1,SMAD4,DCBLD2,HTT,ABCC1,BAZ1B,FRYL,DEUP1,KANK1,PRKAA2,ABCA5,IQGAP3,SRC,ADGRL3,CBL,SMAP1,ALCAM,TPM1,NDUFS1,INTU,STON2,RYK,CDK5RAP1,CTHRC1,ALDH1A3,APP,KIF23,USP33,FNBP1L,BCL11B,BRWD1,DSP,ANLN,PICAL…	0.017611
GO:0051258	protein polymerization	biological_process	9	RICTOR,SLAIN2,DIAPH3,SPTBN1,PRKN,EVL,KANK1,RDX,ABL1	0.017627
GO:0010634	positive regulation of epithelial cell migration	biological_process	6	SRC,PRKCA,ABL1,AKT3,HIF1A,ADAM9	0.017699
GO:0030031	cell projection assembly	biological_process	10	ABL1,SRC,MYH10,RDX,KANK1,INTU,FNBP1L,HTT,SDCCAG8,EVL	0.017746
GO:0042127	regulation of cell proliferation	biological_process	25	DUSP10,JUP,IQGAP3,ITGAV,TFRC,BCL11B,NOTCH3,AFDN,ADAM10,PRKCA,PGR,PTK2,LAMC2,ABL1,CTHRC1,TCFL5,HIF1A,INTU,FN1,B4GALT1,SMAD4,ITGB3,AKT3,INSR,APP	0.017871
GO:0005522	profilin binding	molecular_function	2	HTT,EVL	0.017957
GO:0031347	regulation of defense response	biological_process	11	WDFY1,ERBIN,PDCD4,STK39,DUSP10,RICTOR,PIK3AP1,ABCC1,ADAMTS12,LDLR,CGAS,	0.017976
GO:0048869	cellular developmental process	biological_process	68	ADGRL3,ALCAM,SMAP1,SRC,ABCA5,FRYL,TFRC,KANK1,SMAD4,AP3B1,HTT,LRRK1,PCNT,MYH10,ABL1,EPB41,HIF1A,RDX,WWOX,SCEL,ADAM9,LAMC2,DUSP10,B4GALT6,SP3,TRIO,H2AFY,FAT1,MAP3K4,ITGA2,SETD3,COL12A1,LAMA3,SIPA1L3,METTL14,NOTCH3,FOXN2,RERE,NPHP4,SDCCAG8,PIKFYVE,PGR,PTK2,PHLDB2,ITGAV,SEMA5A,ITGB3,ADAMTS12,IQGAP1,SLC9B2,TCFL5,ITGB4,FN1,B4GALT1,AFDN,PICALM,DSP,NECTIN3,ANLN,BCL11B,BRWD1,FNBP1L,USP33,APP,RYK,CTHRC1,IN…	0.017985
GO:0044446	intracellular organelle part	cellular_component	109	INSR,HTT,ABCC1,SAMD4A,AP3B1,SMAD4,RDX,HIF1A,TERF1,ABL1,PCNT,MYH10,POLA1,TPM1,NDUFS1,DEUP1,TXNRD1,BAZ1B,TFRC,MYO6,SRC,GMCL1,PRKAA2,SETD3,NUP153,SPTBN1,DDHD2,INSIG2,MYO1D,VPS8,H2AFY,PRKN,ERC1,ERBIN,PRPF18,GRAMD1B,METTL14,HABP4,MED12L,SIPA1L3,BMP2K,AP2A2,ITPR2,ADAM10,PLCB4,PPIG,PPHLN1,SP3,CPEB4,ALAS1,DUSP10,JUP,XPO6,SLAIN2,IQGAP1,SMURF2,MRPS35,SCMH1,ACOT7,MLLT3,B4GALT1,STRN3,SIRT5,KRR1,SLC9B2,NCAPD3…	0.018035
GO:0009790	embryo development	biological_process	22	COL12A1,MYH10,LAMA3,ABL1,CTHRC1,HIF1A,INTU,FN1,ITGB4,SMAD4,INSIG2,LUZP1,INSR,ITGA2,ALDH1A3,PHLDB2,ITGAV,SP3,TXNRD1,ADAM10,SCEL,RICTOR	0.018062
GO:0090175	regulation of establishment of planar polarity	biological_process	3	CTHRC1,MLLT3,ABL1,	0.018071
GO:0071560	cellular response to transforming growth factor beta stimulus	biological_process	8	WWOX,LTBP1,SMAD4,PTK2,NR3C1,SMURF2,ADAM9,SRC,	0.018164
GO:0008973	phosphopentomutase activity	molecular_function	1	PGM2	0.018182
GO:0019320	hexose catabolic process	biological_process	4	APP,INSR,HIF1A,PKM	0.018299
GO:0036312	phosphatidylinositol 3-kinase regulatory subunit binding	molecular_function	2	PTPN13,PIK3AP1	0.018535
GO:0043470	regulation of carbohydrate catabolic process	biological_process	3	HIF1A,INSR,APP,	0.018586
GO:0043471	regulation of cellular carbohydrate catabolic process	biological_process	3	INSR,APP,HIF1A,	0.018586
GO:0034368	protein-lipid complex remodeling	biological_process	2	ABCA5,LIPG	0.018593
GO:0034369	plasma lipoprotein particle remodeling	biological_process	2	ABCA5,LIPG	0.018593
GO:0007409	axonogenesis	biological_process	14	B4GALT6,MYH10,RYK,ABL1,SEMA5A,BCL11B,FN1,TRIO,SMAD4,USP33,PICALM,ALCAM,PTK2,APP	0.018614
GO:0048731	system development	biological_process	73	ADGRL3,SMAP1,ALCAM,LTBP1,TFRC,FRYL,KANK1,SRC,IQGAP3,INSR,LRRK1,SMAD4,AP3B1,LDLR,HIF1A,MYH10,ABL1,ADAM9,LAMC2,WWOX,SCEL,SP3,TRIO,DUSP10,JUP,B4GALT6,NRG1,AKT3,LUZP1,H2AFY,MAP3K4,FAT1,INSIG2,METTL14,COL12A1,BMP2K,LAMA3,SIPA1L3,PIKFYVE,PGR,PTK2,ATRNL1,NOTCH3,FOXN2,RERE,SDCCAG8,NPHP4,ITGAV,SEMA5A,PHLDB2,IQGAP1,WDR72,MLLT3,ADAMTS12,FN1,ITGB4,B4GALT1,SLC9B2,PICALM,FAM126A,AFDN,PRKCA,BCL11B,ANLN,DSP,NECT…	0.018713
GO:0008544	epidermis development	biological_process	8	INTU,BCL11B,DSP,ADAM9,INSR,H2AFY,SMAD4,SCEL,	0.018879
GO:0009719	response to endogenous stimulus	biological_process	25	SMURF2,IQGAP1,GRB10,INSR,SMAD4,RRAGB,ADAMTS12,LDLR,ITGB3,PKM,ERBIN,RDX,PGR,ITPR2,ADAM9,ADGRL3,NR3C1,PTK2,WWOX,LTBP1,KANK1,PRKAA2,JUP,SRC,CPEB4	0.018908
GO:0010646	regulation of cell communication	biological_process	56	PRKAA2,STK39,PTPN13,IQGAP3,SRC,ITGAV,KANK1,LTBP1,NPHP4,CBL,PIKFYVE,PTK2,ARHGEF37,SLC9B2,PDCD4,ABL1,HIF1A,RALGPS2,BICD1,WDFY1,FN1,SMAD4,ITGB3,HTT,MLLT3,ADAMTS12,SMURF2,LRRK1,GRB10,PIK3AP1,INSR,DUSP10,TRIO,WWOX,SCEL,PLCB4,PRKCA,RASA2,ADAM9,RICTOR,SIPA1L3,RYK,CTHRC1,MUC4,INTU,ERBIN,PRKN,MAP3K4,RRAGB,TIAM2,USP33,CGAS,AKT3,SPTBN1,IGBP1,APP,	0.01897
GO:0021756	striatum development	biological_process	2	BCL11B,ALDH1A3	0.019026
GO:0019318	hexose metabolic process	biological_process	7	PKM,PRKN,PGM2,B4GALT1,INSR,APP,HIF1A	0.019109
GO:0090342	regulation of cell aging	biological_process	3	AKT3,ABL1,CGAS,	0.019111
GO:0010469	regulation of receptor activity	biological_process	5	CBL,BICD1,APP,HTT,MUC4	0.01912
GO:0031349	positive regulation of defense response	biological_process	7	ERBIN,PIK3AP1,WDFY1,LDLR,ABCC1,CGAS,PDCD4	0.019356
GO:0070856	myosin VI light chain binding	molecular_function	1	IQGAP3	0.019453
GO:0016328	lateral plasma membrane	cellular_component	3	VANGL1,IQGAP1,IQGAP3,	0.019459
GO:0030705	cytoskeleton-dependent intracellular transport	biological_process	6	KIF23,HTT,KIF13A,AP3B1,APP,HIF1A	0.019535
GO:0031399	regulation of protein modification process	biological_process	27	PRRC1,OXR1,SRC,IQGAP3,PTPN13,STK39,DUSP10,PRKAA2,RICTOR,PTK2,ADAM9,CBL,STK10,FN1,ABL1,CDK5RAP1,CAMKK2,APP,INSR,IQGAP1,LRRK1,ITGB3,HTT,H2AFY,SMAD4,MAP3K4,PRKN	0.019732
GO:0071840	cellular component organization or biogenesis	biological_process	95	AP2A2,DIAPH3,LAMC2,ADAM9,ADAM10,TM9SF3,TRIO,PPHLN1,JUP,B4GALT6,NUP153,SETD3,SPTBN1,AKT3,DDHD2,VPS8,H2AFY,FAT1,MAP3K4,PRKN,LIPG,PRPF18,HABP4,COL12A1,SIPA1L3,SMAP1,ALCAM,CBL,ADGRL3,TPM1,NDUFS1,DEUP1,KANK1,BAZ1B,FRYL,SRC,IQGAP3,ABCA5,PRKAA2,INSR,DCBLD2,HTT,ABCC1,AP3B1,SMAD4,RDX,HIF1A,EPB41,TERF1,ABL1,PCNT,MYH10,RICTOR,PICALM,PRKCA,FAM126A,ATP1B3,KIF13A,AFDN,EVL,BCL11B,BRWD1,ANLN,DSP,APP,ALDH1A3,FNBP…	0.019827
GO:0042802	identical protein binding	molecular_function	30	NOTCH3,ADAM10,TPM1,STK10,MIPOL1,PGR,ALCAM,JUP,ALAS1,NECTIN3,MAPK4,TFRC,DEUP1,SMAD4,PRKN,PPFIBP2,ACOT7,HTT,LDLR,SMURF2,PIK3AP1,ALDH1A3,APP,NUP153,LRRK1,SLC9B2,TERF1,RDX,TOPBP1,FN1	0.020079
GO:0035791	platelet-derived growth factor receptor-beta signaling pathway	biological_process	2	SRC,ABL1	0.020137
GO:0032268	regulation of cellular protein metabolic process	biological_process	32	FN1,COP1,ABL1,INSR,LRRK1,IQGAP1,ITGB3,HTT,SAMD4A,SMAD4,PRRC1,OXR1,SRC,IQGAP3,PTPN13,STK39,PRKAA2,PTK2,CBL,ANKIB1,HABP4,CDK5RAP1,CAMKK2,APP,H2AFY,PRKN,MAP3K4,CPEB4,DUSP10,RICTOR,ADAM9,STK10	0.020227
GO:2000641	regulation of early endosome to late endosome transport	biological_process	2	SRC,RDX	0.020248
GO:0050729	positive regulation of inflammatory response	biological_process	3	PDCD4,ABCC1,LDLR,	0.020373
GO:0071363	cellular response to growth factor stimulus	biological_process	13	SRC,HIF1A,SMAD4,WWOX,LTBP1,ITGB3,ADAMTS12,SMURF2,ADAM9,IQGAP1,NR3C1,INSR,PTK2	0.020387
GO:0005769	early endosome	cellular_component	9	LIPG,WDFY1,TFRC,LDLR,VPS8,ATP9A,APP,PICALM,PIKFYVE	0.020403
GO:0051972	regulation of telomerase activity	biological_process	3	SRC,MAP3K4,TERF1,	0.020509
GO:0006606	protein import into nucleus	biological_process	6	TNPO1,KPNA4,JUP,SMAD4,NUP153,SPTBN1	0.020527
GO:0044744	protein targeting to nucleus	biological_process	6	NUP153,SPTBN1,TNPO1,SMAD4,JUP,KPNA4	0.020527
GO:0061180	mammary gland epithelium development	biological_process	4	SRC,IQGAP3,PGR,HIF1A	0.020547
GO:0045453	bone resorption	biological_process	3	SRC,TFRC,LRRK1,	0.020763
GO:0021768	nucleus accumbens development	biological_process	1	ALDH1A3	0.020863
GO:0080090	regulation of primary metabolic process	biological_process	79	PDCD4,ABL1,RDX,COP1,HIF1A,TERF1,HTT,LDLR,SAMD4A,SMAD4,INSR,LRRK1,MYO6,SRC,IQGAP3,GMCL1,PRKAA2,PRRC1,TFRC,ANKIB1,SMAP1,CBL,HABP4,MED12L,SIPA1L3,LIPG,ERBIN,INSIG2,H2AFY,MAP3K4,PRKN,ZNF236,SETD3,AGAP3,CPEB4,ARAP2,DUSP10,JUP,PPHLN1,SP3,WWOX,ADAM9,FN1,STRN3,LIN54,TCFL5,MLLT3,ITGB3,TAX1BP1,IQGAP1,SMURF2,SCMH1,SF3B3,OXR1,PTPN13,STK39,ITGAV,RERE,NOTCH3,FOXN2,PTK2,USP37,PGR,CDK5RAP1,PABPC1,CAMKK2,CGAS,ZNF…	0.020876
GO:0046365	monosaccharide catabolic process	biological_process	4	PKM,HIF1A,APP,INSR	0.020883
GO:0008283	cell proliferation	biological_process	30	ABL1,CTHRC1,MYH10,FN1,B4GALT1,TCFL5,HIF1A,IMPDH2,INTU,ITGB3,SMAD4,APP,INSR,AKT3,IQGAP3,DUSP10,JUP,TXNRD1,BCL11B,KANK1,ITGAV,TFRC,ADAM10,RERE,PRKCA,NOTCH3,AFDN,PTK2,LAMC2,PGR	0.020921
GO:0070013	intracellular organelle lumen	cellular_component	62	TXNRD1,HCFC2,BAZ1B,KANSL1,MYO6,TNPO1,SF3B3,OXR1,PRKAA2,FANCE,STK39,GMCL1,UTRN,RERE,NOTCH3,STRN3,TERF1,HIF1A,KRR1,SIRT5,ABL1,POLA1,NCAPD3,INSR,MRPS35,SMURF2,MLLT3,ACOT7,HTT,SMAD4,SAMD4A,MCTP2,PPHLN1,BRWD1,PPIG,SP3,ANLN,ALAS1,HR,DUSP10,XPO6,NR3C1,MIS18BP1,AFDN,STON2,ERBIN,TOPBP1,METTL14,PRPF18,MAGI1,HABP4,BMP2K,MED12L,NUP153,SETD3,RARS,NAALADL2,SPTBN1,USP33,KIF23,PRKN,H2AFY	0.020937
GO:0001968	fibronectin binding	molecular_function	2	ITGB3,ITGAV	0.021128
GO:0032587	ruffle membrane	cellular_component	4	ITGAV,KANK1,MYO6,SRC	0.021192
GO:0010869	regulation of receptor biosynthetic process	biological_process	2	ITGAV,HIF1A	0.021406
GO:0031072	heat shock protein binding	molecular_function	4	NR3C1,HIF1A,HTT,PRKN	0.021408
GO:0043233	organelle lumen	cellular_component	62	USP33,KIF23,H2AFY,PRKN,RARS,NAALADL2,NUP153,SETD3,SPTBN1,MAGI1,HABP4,MED12L,BMP2K,STON2,ERBIN,TOPBP1,PRPF18,METTL14,AFDN,NR3C1,MIS18BP1,ANLN,ALAS1,XPO6,DUSP10,HR,PPIG,BRWD1,MCTP2,PPHLN1,SP3,ACOT7,MLLT3,HTT,SAMD4A,SMAD4,INSR,SMURF2,MRPS35,SIRT5,ABL1,KRR1,NCAPD3,POLA1,STRN3,HIF1A,TERF1,RERE,UTRN,NOTCH3,MYO6,TNPO1,OXR1,SF3B3,KANSL1,STK39,GMCL1,FANCE,PRKAA2,TXNRD1,BAZ1B,HCFC2	0.021625
GO:0048584	positive regulation of response to stimulus	biological_process	33	ERBIN,INTU,RYK,APP,AKT3,CGAS,PRKN,MAP3K4,RRAGB,RICTOR,SCEL,PRKCA,ADAM10,WWOX,WDFY1,HIF1A,ABL1,PDCD4,LRRK1,INSR,PIK3AP1,GRB10,HTT,LDLR,MLLT3,ABCC1,SMAD4,KANK1,IQGAP3,SRC,STK39,PTK2,CBL	0.021635
GO:0009913	epidermal cell differentiation	biological_process	6	ADAM9,INTU,BCL11B,H2AFY,DSP,SCEL	0.021653
GO:0001817	regulation of cytokine production	biological_process	12	LTBP1,SMAD4,CGAS,SPTBN1,APP,IQGAP1,ABL1,PDCD4,HIF1A,ITGAV,ERBIN,FN1	0.021776
GO:0010822	positive regulation of mitochondrion organization	biological_process	3	DDHD2,CDK5RAP1,PRKN,	0.021806
GO:0071559	response to transforming growth factor beta stimulus	biological_process	8	WWOX,LTBP1,SMAD4,SMURF2,ADAM9,PTK2,NR3C1,SRC,	0.021815
GO:0033043	regulation of organelle organization	biological_process	23	DDHD2,SPTBN1,INSR,SLAIN2,H2AFY,SMAD4,MAP3K4,PRKN,ITGB3,HTT,TERF1,RDX,CDK5RAP1,ABL1,PIKFYVE,RICTOR,EVL,SDCCAG8,KANK1,PPHLN1,PRKAA2,PHLDB2,SRC	0.021866
GO:0032990	cell part morphogenesis	biological_process	23	PICALM,PTK2,ALCAM,RERE,SDCCAG8,SEMA5A,TRIO,BCL11B,KANK1,B4GALT6,SRC,APP,IQGAP1,SMAD4,FNBP1L,USP33,HTT,INTU,FN1,RYK,MYH10,PCNT,ABL1	0.02196
GO:0034367	macromolecular complex remodeling	biological_process	2	ABCA5,LIPG	0.022166
GO:0045821	positive regulation of glycolysis	biological_process	2	INSR,APP	0.022301
GO:0060255	regulation of macromolecule metabolic process	biological_process	76	ADAM9,WWOX,SP3,PPHLN1,JUP,DUSP10,CPEB4,ZNF236,SETD3,H2AFY,MAP3K4,PRKN,INSIG2,METTL14,ERBIN,LIPG,MED12L,HABP4,CBL,ANKIB1,TFRC,PRRC1,GMCL1,PRKAA2,MYO6,IQGAP3,SRC,INSR,LRRK1,SAMD4A,SMAD4,HTT,LDLR,HIF1A,TERF1,RDX,COP1,ABL1,PDCD4,PICALM,RICTOR,NR3C1,ATP1B3,STK10,BCL11B,BRWD1,HR,MAPK4,APP,ZNF608,USP33,CGAS,CAMKK2,PABPC1,CDK5RAP1,USP37,PGR,PTK2,NOTCH3,FOXN2,RERE,ITGAV,STK39,PTPN13,OXR1,SF3B3,SMURF2,SCMH…	0.022305
GO:0061564	axon development	biological_process	14	BCL11B,TRIO,FN1,SEMA5A,ABL1,B4GALT6,MYH10,RYK,ALCAM,PTK2,APP,PICALM,USP33,SMAD4	0.022312
GO:0034109	homotypic cell-cell adhesion	biological_process	4	RDX,PRKCA,ITGB3,STK10	0.022319
GO:0030097	hemopoiesis	biological_process	16	SIPA1L3,SLC9B2,ABL1,HIF1A,STON2,AP3B1,LRRK1,APP,DUSP10,SRC,ANLN,TFRC,SP3,BCL11B,PICALM,SMAP1,	0.022325
GO:0032211	negative regulation of telomere maintenance via telomerase	biological_process	2	TERF1,SRC	0.022335
GO:0031970	organelle envelope lumen	cellular_component	3	NDUFS1,SIRT5,APP,	0.022349
GO:2000096	positive regulation of Wnt receptor signaling pathway, planar cell polarity pathway	biological_process	2	MLLT3,ABL1	0.022498
GO:0008088	axon cargo transport	biological_process	3	HIF1A,APP,AP3B1,	0.022512
GO:0032403	protein complex binding	molecular_function	10	ITGB4,FN1,BICD1,ITGAV,SRC,LAMA3,GRB10,ADAM9,UTRN,ITGB3	0.022545
GO:0008330	protein tyrosine/threonine phosphatase activity	molecular_function	1	DUSP10	0.022682
GO:0001726	ruffle	cellular_component	6	ITGAV,RDX,IQGAP1,KANK1,MYO6,SRC	0.022858
GO:0051170	nuclear import	biological_process	6	NUP153,SPTBN1,TNPO1,SMAD4,JUP,KPNA4	0.022932
GO:0008542	visual learning	biological_process	3	APP,HIF1A,DDHD2,	0.022986
GO:0010638	positive regulation of organelle organization	biological_process	12	MAP3K4,PRKN,EVL,SMAD4,H2AFY,DDHD2,RICTOR,SLAIN2,INSR,CDK5RAP1,ABL1,PPHLN1	0.023081
GO:0034199	activation of protein kinase A activity	biological_process	1	PRRC1	0.023098
GO:2000773	negative regulation of cellular senescence	biological_process	2	ABL1,AKT3	0.02325
GO:0060266	negative regulation of respiratory burst involved in inflammatory response	biological_process	1	DUSP10	0.023303
GO:0001540	beta-amyloid binding	molecular_function	3	LDLR,ITGA2,INSR,	0.023311
GO:0060166	olfactory pit development	biological_process	1	ALDH1A3	0.023318
GO:0032231	regulation of actin filament bundle assembly	biological_process	5	RDX,PRKN,EVL,PHLDB2,ABL1	0.023536
GO:0007530	sex determination	biological_process	2	MAP3K4,INSR	0.023547
GO:0023051	regulation of signaling	biological_process	55	RICTOR,RASA2,ADAM9,SCEL,PLCB4,PRKCA,WWOX,TRIO,DUSP10,APP,AKT3,SPTBN1,IGBP1,TIAM2,CGAS,USP33,PRKN,MAP3K4,RRAGB,ERBIN,INTU,CTHRC1,MUC4,SIPA1L3,RYK,PTK2,CBL,NPHP4,LTBP1,KANK1,ITGAV,SRC,IQGAP3,PRKAA2,STK39,PTPN13,LRRK1,PIK3AP1,INSR,GRB10,SMURF2,ITGB3,HTT,MLLT3,ADAMTS12,SMAD4,BICD1,WDFY1,FN1,RALGPS2,HIF1A,PDCD4,ABL1,ARHGEF37,SLC9B2	0.023595
GO:0016422	mRNA (2'-O-methyladenosine-N6-)-methyltransferase activity	molecular_function	1	METTL14	0.023718
GO:0009968	negative regulation of signal transduction	biological_process	22	DUSP10,PRKAA2,SRC,ITGAV,KANK1,LTBP1,WWOX,NPHP4,CBL,RASA2,ABL1,CTHRC1,HIF1A,ERBIN,BICD1,PRKN,SMAD4,ADAMTS12,HTT,MLLT3,SMURF2,GRB10	0.023764
GO:0060574	intestinal epithelial cell maturation	biological_process	1	HIF1A	0.023764
GO:0090066	regulation of anatomical structure size	biological_process	12	SEMA5A,FN1,RDX,KANK1,RYK,ABL1,IQGAP3,AKT3,SPTBN1,PICALM,RICTOR,EVL	0.023857
GO:0032364	oxygen homeostasis	biological_process	1	HIF1A	0.024167
GO:0005049	nuclear export signal receptor activity	molecular_function	2	XPO6,RANBP17	0.024218
GO:0016055	Wnt receptor signaling pathway	biological_process	12	KANK1,CTHRC1,SRC,ABL1,RYK,LRRK1,GRB10,SCEL,NPHP4,MLLT3,PRKN,WWOX	0.024254
GO:0017160	Ral GTPase binding	molecular_function	2	EXOC2,USP33	0.02426
GO:0034113	heterotypic cell-cell adhesion	biological_process	3	ITGAV,DSP,JUP,	0.024334
GO:0097186	amelogenesis	biological_process	2	ITGB4,WDR72	0.024607
GO:0048663	neuron fate commitment	biological_process	3	BCL11B,SMAD4,NOTCH3,	0.024656
GO:0035250	UDP-galactosyltransferase activity	molecular_function	2	B4GALT6,B4GALT1	0.024775
GO:0042326	negative regulation of phosphorylation	biological_process	9	CBL,GRB10,LRRK1,H2AFY,PRKN,DUSP10,PTPN13,ABL1,CDK5RAP1	0.025023
GO:0003190	atrioventricular valve formation	biological_process	1	SMAD4	0.025331
GO:0003251	positive regulation of cell proliferation involved in heart valve morphogenesis	biological_process	1	SMAD4	0.025331
GO:0030616	transforming growth factor beta receptor, common-partner cytoplasmic mediator activity	molecular_function	1	SMAD4	0.025331
GO:0061040	female gonad morphogenesis	biological_process	1	SMAD4	0.025331
GO:0006996	organelle organization	biological_process	57	PRKCA,KIF13A,EVL,DIAPH3,AP2A2,RICTOR,PICALM,DSP,ANLN,PPHLN1,BRWD1,VPS8,USP33,KIF23,FNBP1L,PRKN,FAT1,MAP3K4,H2AFY,SETD3,NUP153,DDHD2,AKT3,SPTBN1,CDK5RAP1,HABP4,SIPA1L3,INTU,NDUFS1,SDCCAG8,RERE,TPM1,PTK2,PIKFYVE,KANSL1,SRC,PHLDB2,PRKAA2,KANK1,DEUP1,BAZ1B,HTT,ITGB3,AP3B1,SMAD4,SLAIN2,INSR,SCMH1,MRPS35,ABL1,NCAPD3,PCNT,MYH10,RDX,BICD1,TERF1,EPB41	0.025453
GO:0046128	purine ribonucleoside metabolic process	biological_process	15	IMPDH2,RDX,SIPA1L3,ARAP2,IQGAP3,AGAP3,CDK5RAP1,PICALM,RASA2,IQGAP1,SMAP1,RICTOR,NDUFS1,ACOT7,ARHGAP29	0.025526
GO:0006879	cellular iron ion homeostasis	biological_process	3	HIF1A,TFRC,SMAD4,	0.025537
GO:0070142	synaptic vesicle budding	biological_process	2	AP3B1,PICALM	0.025583
GO:0051539	4 iron, 4 sulfur cluster binding	molecular_function	3	POLA1,CDK5RAP1,NDUFS1,	0.025891
GO:0043227	membrane-bounded organelle	cellular_component	141	KANSL1,TNPO1,PTK2,PIKFYVE,USP37,SLC39A8,NOTCH3,STRN3,B4GALT1,LIN54,KRR1,SLC9B2,SCMH1,SMURF2,WDR72,BRWD1,TBC1D1,HR,PRKCA,EVL,KIF13A,STON2,PABPC1,NAALADL2,WDR76,USP33,KIF23,KPNA4,RRAGB,TFRC,BAZ1B,SRC,PRKAA2,HSPA4L,GMCL1,ARSE,WDFY1,TERF1,IMPDH2,POLA1,HTT,SMAD4,PPHLN1,PPIG,SP3,ALAS1,SUCLG2,AGAP3,CPEB4,XPO6,DUSP10,JUP,FAM120A,ADAM10,ERC1,ERBIN,METTL14,GRAMD1B,HABP4,LAMA3,NUP153,SETD3,ZNF236,SPTBN1,VPS…	0.025899
GO:0032183	SUMO binding	molecular_function	2	NR3C1,HABP4	0.025963
GO:0070848	response to growth factor stimulus	biological_process	13	NR3C1,IQGAP1,INSR,PTK2,ADAM9,SMURF2,ITGB3,ADAMTS12,SMAD4,WWOX,LTBP1,HIF1A,SRC	0.025993
GO:0071021	U2-type post-spliceosomal complex	cellular_component	1	PRPF18	0.026186
GO:0061030	epithelial cell differentiation involved in mammary gland alveolus development	biological_process	1	HIF1A	0.026189
GO:0003779	actin binding	molecular_function	14	MYH10,ABL1,MYO6,ANLN,EPB41,RDX,EVL,PRKN,MYO1D,TPM1,UTRN,SPTBN1,PTK2,DIAPH3	0.026372
GO:0032278	positive regulation of gonadotropin secretion	biological_process	1	SMAD4	0.026381
GO:0033684	regulation of luteinizing hormone secretion	biological_process	1	SMAD4	0.026381
GO:0033686	positive regulation of luteinizing hormone secretion	biological_process	1	SMAD4	0.026381
GO:0046881	positive regulation of follicle-stimulating hormone secretion	biological_process	1	SMAD4	0.026381
GO:0014823	response to activity	biological_process	2	PRKAA2,HIF1A	0.02647
GO:0006006	glucose metabolic process	biological_process	6	PGM2,APP,INSR,HIF1A,PKM,PRKN	0.026557
GO:0010605	negative regulation of macromolecule metabolic process	biological_process	34	PDCD4,ABL1,STRN3,TERF1,HIF1A,TCFL5,LDLR,SMAD4,SAMD4A,LRRK1,SRC,IQGAP3,SF3B3,OXR1,PRKAA2,PTPN13,ITGAV,NOTCH3,PGR,CBL,CDK5RAP1,PABPC1,CGAS,PRKN,H2AFY,ZNF608,APP,CPEB4,HR,DUSP10,PPHLN1,SP3,NR3C1,PICALM	0.026575
GO:0002687	positive regulation of leukocyte migration	biological_process	4	APP,ADAM10,ITGB3,STK39	0.02661
GO:0000793	condensed chromosome	cellular_component	6	MIS18BP1,BAZ1B,TOPBP1,H2AFY,ZWILCH,NCAPD3	0.026626
GO:0032800	receptor biosynthetic process	biological_process	2	ITGAV,HIF1A	0.026687
GO:0015450	P-P-bond-hydrolysis-driven protein transmembrane transporter activity	molecular_function	1	TFRC	0.026693
GO:0044422	organelle part	cellular_component	110	HTT,ABCC1,SAMD4A,SMAD4,AP3B1,INSR,ABL1,PCNT,POLA1,MYH10,RDX,HIF1A,TERF1,TPM1,NDUFS1,MYO6,SRC,GMCL1,PRKAA2,TXNRD1,DEUP1,BAZ1B,TFRC,INSIG2,VPS8,MYO1D,H2AFY,PRKN,NUP153,SETD3,DDHD2,SPTBN1,HABP4,MED12L,SIPA1L3,BMP2K,ERC1,ERBIN,GRAMD1B,PRPF18,METTL14,ADAM10,PLCB4,AP2A2,ITPR2,ALAS1,CPEB4,DUSP10,JUP,XPO6,PPIG,PPHLN1,SP3,MLLT3,ACOT7,SLAIN2,IQGAP1,SMURF2,SCMH1,MRPS35,SIRT5,KRR1,SLC9B2,NCAPD3,B4GALT1,STRN3…	0.026696
GO:0031527	filopodium membrane	cellular_component	2	ITGAV,UTRN	0.026808
GO:0042278	purine nucleoside metabolic process	biological_process	15	IMPDH2,RDX,ARAP2,SIPA1L3,CDK5RAP1,AGAP3,IQGAP3,PICALM,RASA2,RICTOR,IQGAP1,SMAP1,ARHGAP29,NDUFS1,ACOT7	0.026833
GO:0060249	anatomical structure homeostasis	biological_process	9	MUC4,SRC,HIF1A,TERF1,TFRC,NPHP4,MAP3K4,LRRK1,AKT3	0.026867
GO:0007632	visual behavior	biological_process	3	APP,DDHD2,HIF1A,	0.0269
GO:0006900	membrane budding	biological_process	4	AP2A2,PICALM,FNBP1L,AP3B1	0.026906
GO:0002069	columnar/cuboidal epithelial cell maturation	biological_process	1	HIF1A	0.026964
GO:0043534	blood vessel endothelial cell migration	biological_process	5	JUP,ABL1,PRKCA,HIF1A,AKT3	0.026998
GO:0051881	regulation of mitochondrial membrane potential	biological_process	3	NDUFS1,SRC,PRKN,	0.027018
GO:0045730	respiratory burst	biological_process	2	DUSP10,INSR	0.027118
GO:0032205	negative regulation of telomere maintenance	biological_process	2	SRC,TERF1	0.027159
GO:0010348	lithium:hydrogen antiporter activity	molecular_function	1	SLC9B2	0.027215
GO:0051098	regulation of binding	biological_process	8	APP,USP33,PRKN,SMAD4,EPB41,HABP4,SRC,CTHRC1,	0.0273
GO:0034622	cellular macromolecular complex assembly	biological_process	19	KIF23,H2AFY,SMAD4,PRKN,SLAIN2,NUP153,SPTBN1,ABL1,RDX,BICD1,PRPF18,EVL,KIF13A,DIAPH3,AP2A2,RICTOR,PTK2,PICALM,KANK1	0.027379
GO:0048771	tissue remodeling	biological_process	5	SRC,CTHRC1,LRRK1,HIF1A,TFRC	0.027399
GO:0006091	generation of precursor metabolites and energy	biological_process	8	APP,INSR,GBE1,NDUFS1,PKM,HIF1A,TXNRD1,SUCLG2,	0.027408
GO:0030027	lamellipodium	cellular_component	7	PTK2,RDX,ITGAV,PTPN13,MYH10,FAT1,EVL	0.027521
GO:0007010	cytoskeleton organization	biological_process	30	USP33,KIF23,HTT,ITGB3,PRKN,FAT1,SLAIN2,SETD3,SPTBN1,ABL1,PCNT,MYH10,SIPA1L3,RDX,BICD1,EPB41,TPM1,SDCCAG8,EVL,DIAPH3,PTK2,RICTOR,DSP,ANLN,PHLDB2,SRC,PRKAA2,DEUP1,BRWD1,KANK1	0.027653
GO:0050885	neuromuscular process controlling balance	biological_process	4	MYH10,ABL1,ALDH1A3,APP	0.027698
GO:0002248	connective tissue replacement involved in inflammatory response wound healing	biological_process	1	HIF1A	0.02772
GO:0032506	cytokinetic process	biological_process	2	KIF23,ANLN	0.027779
GO:0035866	alphav-beta3 integrin-PKCalpha complex	cellular_component	1	ITGB3	0.027865
GO:0007417	central nervous system development	biological_process	19	HIF1A,METTL14,INTU,RYK,MYH10,ABL1,AKT3,ALDH1A3,APP,TRIO,BCL11B,DUSP10,B4GALT6,SRC,ADGRL3,PTK2,NOTCH3,AFDN,RERE	0.027925
GO:0035597	N6-isopentenyladenosine methylthiotransferase activity	molecular_function	1	CDK5RAP1	0.027928
GO:0052798	beta-galactoside alpha-2,3-sialyltransferase activity	molecular_function	1	ST3GAL6	0.028073
GO:0022407	regulation of cell-cell adhesion	biological_process	5	SRC,PRKCA,ABL1,RDX,PTK2	0.028102
GO:0031106	septin ring organization	biological_process	1	ANLN	0.028126
GO:0032185	septin cytoskeleton organization	biological_process	1	ANLN	0.028126
GO:1901623	regulation of lymphocyte chemotaxis	biological_process	2	STK39,ADAM10	0.028308
GO:0050678	regulation of epithelial cell proliferation	biological_process	8	PRKCA,PGR,AKT3,IQGAP3,DUSP10,B4GALT1,BCL11B,INTU,	0.02831
GO:0046880	regulation of follicle-stimulating hormone secretion	biological_process	1	SMAD4	0.028516
GO:0001572	lactosylceramide biosynthetic process	biological_process	1	B4GALT6	0.028518
GO:0046478	lactosylceramide metabolic process	biological_process	1	B4GALT6	0.028518
GO:0000285	1-phosphatidylinositol-3-phosphate 5-kinase activity	molecular_function	1	PIKFYVE	0.028713
GO:0031253	cell projection membrane	cellular_component	8	ATP6V0A4,SPTBN1,UTRN,ITGAV,B4GALT1,KANK1,MYO6,SRC,	0.02877
GO:0032501	multicellular organismal process	biological_process	102	PDCD4,ABL1,MYH10,HIF1A,HTT,LDLR,AP3B1,SMAD4,LRRK1,INSR,IQGAP3,SRC,ABCA5,MYO6,KANK1,TXNRD1,TFRC,FRYL,TPM1,LTBP1,SMAP1,ALCAM,ADGRL3,MUC4,LAMA3,SIPA1L3,BMP2K,COL12A1,ERBIN,LIPG,METTL14,CACNA1E,INSIG2,PRKN,FAT1,MAP3K4,H2AFY,SETD3,ITGA2,SPTBN1,AKT3,DDHD2,LUZP1,NRG1,B4GALT6,JUP,DUSP10,TRIO,SP3,SCEL,PLCB4,ADAM10,WWOX,LAMC2,ADAM9,SLC9B2,B4GALT1,ITGB4,FN1,TCFL5,MLLT3,ADAMTS12,ITGB3,WDR72,IQGAP1,SCMH1,SMUR…	0.028856
GO:0031648	protein destabilization	biological_process	3	PRKN,SRC,HTT,	0.028964
GO:0052047	interaction with other organism via secreted substance involved in symbiotic interaction	biological_process	1	FN1	0.029002
GO:2001202	negative regulation of transforming growth factor-beta secretion	biological_process	1	FN1	0.029002
GO:0051019	mitogen-activated protein kinase binding	molecular_function	2	DUSP10,ABL1	0.029053
GO:0000350	generation of catalytic spliceosome for second transesterification step	biological_process	1	PRPF18	0.02907
GO:0071020	post-spliceosomal complex	cellular_component	1	PRPF18	0.02907
GO:0032240	negative regulation of nucleobase-containing compound transport	biological_process	1	NUP153	0.029123
GO:0046832	negative regulation of RNA export from nucleus	biological_process	1	NUP153	0.029123
GO:0001934	positive regulation of protein phosphorylation	biological_process	16	INSR,APP,IQGAP1,LRRK1,MAP3K4,SMAD4,ABL1,CAMKK2,PTK2,RICTOR,ADAM9,STK10,PRRC1,SRC,IQGAP3,STK39,	0.029182
GO:0044451	nucleoplasm part	cellular_component	26	MLLT3,PRKN,SMAD4,SMURF2,HABP4,ABL1,BMP2K,MED12L,ERBIN,TOPBP1,TERF1,PRPF18,HIF1A,RERE,AFDN,NR3C1,KANSL1,MYO6,PRKAA2,FANCE,HR,DUSP10,PPIG,SP3,HCFC2,BAZ1B,	0.029215
GO:0002246	wound healing involved in inflammatory response	biological_process	1	HIF1A	0.029395
GO:0034381	plasma lipoprotein particle clearance	biological_process	2	LDLR,LIPG	0.029537
GO:0045903	positive regulation of translational fidelity	biological_process	1	CDK5RAP1	0.029608
GO:0008139	nuclear localization sequence binding	molecular_function	2	NUP153,TNPO1	0.029642
GO:0051541	elastin metabolic process	biological_process	1	HIF1A	0.029675
GO:0071133	alpha9-beta1 integrin-ADAM8 complex	cellular_component	1	ITGB3	0.029792
GO:0090344	negative regulation of cell aging	biological_process	2	AKT3,ABL1	0.029827
GO:0070555	response to interleukin-1	biological_process	4	HIF1A,PRKCA,ADAMTS12,SRC	0.029842
GO:0032276	regulation of gonadotropin secretion	biological_process	1	SMAD4	0.029861
GO:0009116	nucleoside metabolic process	biological_process	16	ARAP2,IQGAP3,AGAP3,ATP1B3,NDUFS1,ARHGAP29,PICALM,RASA2,SMAP1,RICTOR,SIPA1L3,CDK5RAP1,IMPDH2,RDX,ACOT7,IQGAP1,	0.029895
GO:0043199	sulfate binding	molecular_function	1	SMAD4	0.02992
GO:0018021	peptidyl-histidine methylation	biological_process	1	SETD3	0.029951
GO:0018064	protein-histidine N-methyltransferase activity	molecular_function	1	SETD3	0.029951
GO:0035262	gonad morphogenesis	biological_process	1	SMAD4	0.030009
GO:0048859	formation of anatomical boundary	biological_process	1	SMAD4	0.030034
GO:0051128	regulation of cellular component organization	biological_process	40	TERF1,EPB41,RDX,FN1,MYH10,ABL1,INSR,SLAIN2,SMAD4,ITGB3,HTT,DCBLD2,ITGAV,SEMA5A,KANK1,PRKAA2,SRC,PHLDB2,PIKFYVE,CBL,ADGRL3,SMAP1,PTK2,SDCCAG8,STON2,RYK,CDK5RAP1,DDHD2,SPTBN1,PRKN,MAP3K4,H2AFY,FNBP1L,BRWD1,PPHLN1,PICALM,ADAM9,RICTOR,EVL,ADAM10	0.030037
GO:2000138	positive regulation of cell proliferation involved in heart morphogenesis	biological_process	1	SMAD4	0.030071
GO:0021544	subpallium development	biological_process	2	BCL11B,ALDH1A3	0.030139
GO:0043231	intracellular membrane-bounded organelle	cellular_component	140	ABCA5,MYO6,TXNRD1,NDUFS1,CBL,ABL1,PDCD4,EPB41,HIF1A,AP3B1,SAMD4A,ABCC1,LDLR,PKM,LRRK1,INSR,WWOX,PLCB4,ITPR2,MIPOL1,AP2A2,DIAPH3,BMP2K,MED12L,PRPF18,LIPG,H2AFY,INSIG2,LUZP1,DDHD2,FANCE,STK39,PTPN13,SF3B3,OXR1,HCFC2,ST3GAL6,FOXN2,NPHP4,UTRN,RERE,PGR,NCAPD3,SIRT5,TCFL5,FN1,ATP9A,ACOT7,MLLT3,MRPS35,IQGAP1,MAPK4,ANLN,MCTP2,BCL11B,ATP1B3,AFDN,PUS1,PICALM,ATP6V0A4,MIS18BP1,RANBP17,NR3C1,RYK,CDK5RAP1,MAG…	0.030164
GO:0003231	cardiac ventricle development	biological_process	5	LTBP1,SMAD4,DSP,HIF1A,LUZP1	0.03024
GO:2001286	regulation of caveolin-mediated endocytosis	biological_process	1	SRC	0.030306
GO:0007538	primary sex determination	biological_process	1	MAP3K4	0.03043
GO:0007542	primary sex determination, germ-line	biological_process	1	MAP3K4	0.03043
GO:0018992	germ-line sex determination	biological_process	1	MAP3K4	0.03043
GO:0019100	male germ-line sex determination	biological_process	1	MAP3K4	0.03043
GO:0005901	caveola	cellular_component	4	SRC,LDLR,CBL,INSR	0.030435
GO:0051222	positive regulation of protein transport	biological_process	7	PCNT,SMAD4,MYH10,JUP,ABL1,SPTBN1,ADAM9	0.030582
GO:0051897	positive regulation of protein kinase B signaling cascade	biological_process	4	SRC,INSR,PTK2,RICTOR	0.030674
GO:0060019	radial glial cell differentiation	biological_process	2	METTL14,AFDN	0.030715
GO:0009119	ribonucleoside metabolic process	biological_process	15	RASA2,PICALM,RICTOR,IQGAP1,SMAP1,ARHGAP29,NDUFS1,ACOT7,IMPDH2,RDX,ARAP2,SIPA1L3,AGAP3,CDK5RAP1,IQGAP3	0.030769
GO:0051902	negative regulation of mitochondrial depolarization	biological_process	1	SRC	0.031047
GO:0015629	actin cytoskeleton	cellular_component	14	MYO1D,TPM1,NOTCH3,PTK2,SPTBN1,SRC,ABL1,MYO6,ANLN,MYH10,SIPA1L3,CLIC5,TOPBP1,RDX	0.031211
GO:0015091	ferric iron transmembrane transporter activity	molecular_function	1	TFRC	0.031257
GO:0072510	trivalent inorganic cation transmembrane transporter activity	molecular_function	1	TFRC	0.031257
GO:0045184	establishment of protein localization	biological_process	25	XPO6,JUP,TBC1D1,MYO6,PHLDB2,TNPO1,ITGAV,EXOC2,TFRC,KIF13A,ADAM9,AP2A2,RANBP17,MYH10,PCNT,ABL1,RDX,FN1,ERBIN,KPNA4,H2AFY,SMAD4,AP3B1,SPTBN1,NUP153	0.031329
GO:0031529	ruffle organization	biological_process	3	RDX,KANK1,EVL,	0.03134
GO:0048273	mitogen-activated protein kinase p38 binding	molecular_function	1	DUSP10	0.031356
GO:0021503	neural fold bending	biological_process	1	LUZP1	0.031362
GO:0030316	osteoclast differentiation	biological_process	4	LRRK1,TFRC,SRC,SLC9B2	0.031622
GO:0010743	regulation of macrophage derived foam cell differentiation	biological_process	2	ITGAV,ABCA5	0.031625
GO:0002573	myeloid leukocyte differentiation	biological_process	6	SRC,SLC9B2,APP,LRRK1,SP3,TFRC	0.031832
GO:0071678	olfactory bulb axon guidance	biological_process	1	BCL11B	0.031863
GO:0030118	clathrin coat	cellular_component	3	AP3B1,AP2A2,PICALM,	0.032135
GO:0007341	penetration of zona pellucida	biological_process	1	B4GALT1	0.032225
GO:1901657	glycosyl compound metabolic process	biological_process	16	CDK5RAP1,SIPA1L3,RDX,IMPDH2,ACOT7,IQGAP1,AGAP3,IQGAP3,ARAP2,ARHGAP29,NDUFS1,ATP1B3,RICTOR,SMAP1,PICALM,RASA2,	0.032339
GO:0048593	camera-type eye morphogenesis	biological_process	5	SP3,HIF1A,ALDH1A3,FAT1,NECTIN3	0.032354
GO:0043228	non-membrane-bounded organelle	cellular_component	64	H2AFY,MYO1D,DDHD2,SPTBN1,NUP153,SETD3,SIPA1L3,HABP4,ERC1,PLCB4,ADAM10,JUP,XPO6,CPEB4,SMAD4,SAMD4A,HTT,POLA1,MYH10,PCNT,ABL1,TERF1,HIF1A,EPB41,RDX,TPM1,PRKAA2,SRC,MYO6,BAZ1B,DEUP1,TXNRD1,WDR76,CGAS,USP33,KIF23,APP,ZWILCH,PABPC1,INTU,STON2,TOPBP1,EVL,KIF13A,MIS18BP1,DSP,ANLN,BRWD1,SCMH1,MRPS35,IQGAP1,SLAIN2,NCAPD3,KRR1,NOTCH3,NPHP4,SDCCAG8,UTRN,PTK2,PTPN13,OXR1,SF3B3,PHLDB2,CLIC5	0.032361
GO:0043232	intracellular non-membrane-bounded organelle	cellular_component	64	KIF13A,EVL,MIS18BP1,DSP,ANLN,BRWD1,USP33,CGAS,KIF23,WDR76,APP,ZWILCH,PABPC1,INTU,STON2,TOPBP1,NOTCH3,UTRN,SDCCAG8,NPHP4,PTK2,PTPN13,PHLDB2,OXR1,SF3B3,CLIC5,SCMH1,MRPS35,SLAIN2,IQGAP1,NCAPD3,KRR1,ADAM10,PLCB4,XPO6,JUP,CPEB4,H2AFY,MYO1D,SPTBN1,DDHD2,NUP153,SETD3,SIPA1L3,HABP4,ERC1,TPM1,PRKAA2,MYO6,SRC,BAZ1B,TXNRD1,DEUP1,SAMD4A,SMAD4,HTT,POLA1,MYH10,PCNT,ABL1,EPB41,HIF1A,TERF1,RDX	0.032361
GO:0030119	AP-type membrane coat adaptor complex	cellular_component	3	AP2A2,PICALM,AP3B1,	0.032369
GO:0071030	nuclear mRNA surveillance of spliceosomal pre-mRNA splicing	biological_process	1	PRPF18	0.032515
GO:0071048	nuclear retention of unspliced pre-mRNA at the site of transcription	biological_process	1	PRPF18	0.032515
GO:0045294	alpha-catenin binding	molecular_function	2	PTPRT,JUP	0.032583
GO:0034683	alphav-beta3 integrin complex	cellular_component	1	ITGAV	0.032696
GO:0035868	alphav-beta3 integrin-HMGB1 complex	cellular_component	1	ITGAV	0.032696
GO:2000536	negative regulation of entry of bacterium into host cell	biological_process	1	ITGAV	0.032696
GO:0071532	ankyrin repeat binding	molecular_function	1	TERF1	0.032731
GO:0018108	peptidyl-tyrosine phosphorylation	biological_process	10	CBL,LRRK1,PTK2,APP,INSR,RICTOR,RYK,SRC,ABL1,BAZ1B	0.032823
GO:0031324	negative regulation of cellular metabolic process	biological_process	32	NR3C1,CPEB4,HR,DUSP10,PPHLN1,SP3,CGAS,INSIG2,PRKN,ZNF608,H2AFY,PABPC1,CDK5RAP1,NOTCH3,PTK2,CBL,SRC,OXR1,PTPN13,ITGAV,SMAD4,SAMD4A,LRRK1,IQGAP1,GRB10,ABL1,SIRT5,PDCD4,STRN3,TERF1,TCFL5,HIF1A	0.032994
GO:0036114	medium-chain fatty-acyl-CoA catabolic process	biological_process	1	ACOT7	0.033062
GO:0036116	long-chain fatty-acyl-CoA catabolic process	biological_process	1	ACOT7	0.033062
GO:0030178	negative regulation of Wnt receptor signaling pathway	biological_process	6	CTHRC1,MLLT3,NPHP4,WWOX,PRKN,GRB10	0.033171
GO:0051050	positive regulation of transport	biological_process	15	HIF1A,RDX,LIPG,MYH10,PCNT,JUP,ABL1,SPTBN1,CBL,ADAM9,INSR,PRKN,SMAD4,ATP1B3,HTT	0.033189
GO:0032155	cell division site part	cellular_component	3	MYH10,ANLN,RDX,	0.033275
GO:0071901	negative regulation of protein serine/threonine kinase activity	biological_process	4	ABL1,CDK5RAP1,H2AFY,DUSP10	0.033328
GO:0014068	positive regulation of phosphatidylinositol 3-kinase cascade	biological_process	4	PIK3AP1,INSR,PTK2,CBL	0.033435
GO:0033128	negative regulation of histone phosphorylation	biological_process	1	H2AFY	0.033545
GO:0044459	plasma membrane part	cellular_component	43	UTRN,SLC39A8,SNTB2,NDUFS1,CBL,ADGRL3,PTK2,SLC12A2,ALCAM,STK39,MYO6,IQGAP3,SRC,VANGL1,ITGAV,TFRC,KANK1,DCBLD2,ABCC1,ITGB3,LDLR,INSR,IQGAP1,SLC9B2,EPB41,ITGB4,RDX,FN1,B4GALT1,ATP1B3,ADAM10,ATP6V0A4,PICALM,AP2A2,JUP,DSP,FAT1,CACNA1E,SPTBN1,ITGA2,RYK,KCNH7,ERBIN	0.033548
GO:0046884	follicle-stimulating hormone secretion	biological_process	1	SMAD4	0.033596
GO:0021773	striatal medium spiny neuron differentiation	biological_process	1	BCL11B	0.033986
GO:0051580	regulation of neurotransmitter uptake	biological_process	2	ITGB3,PRKN	0.034013
GO:0004883	glucocorticoid receptor activity	molecular_function	1	NR3C1	0.034047
GO:0018149	peptide cross-linking	biological_process	2	DSP,FN1	0.034169
GO:0007162	negative regulation of cell adhesion	biological_process	6	ABL1,PHLDB2,ADAM10,KANK1,RDX,PTK2	0.034236
GO:0032496	response to lipopolysaccharide	biological_process	6	ERBIN,ADAM9,PDCD4,ABL1,PRKCA,DUSP10	0.034239
GO:0045715	negative regulation of low-density lipoprotein particle receptor biosynthetic process	biological_process	1	ITGAV	0.034561
GO:0045766	positive regulation of angiogenesis	biological_process	5	HIF1A,AKT3,ABL1,PRKCA,JUP	0.034711
GO:0001894	tissue homeostasis	biological_process	6	NPHP4,SRC,MUC4,LRRK1,AKT3,TFRC	0.034715
GO:0070373	negative regulation of ERK1 and ERK2 cascade	biological_process	3	SMAD4,DUSP10,ABL1,	0.034744
GO:0000910	cytokinesis	biological_process	5	SPTBN1,MYH10,KIF13A,KIF23,ANLN	0.03475
GO:0030047	actin modification	biological_process	1	SETD3	0.034767
GO:0032103	positive regulation of response to external stimulus	biological_process	6	HIF1A,STK39,LDLR,ABCC1,ADAM10,PDCD4	0.034779
GO:2000583	regulation of platelet-derived growth factor receptor-alpha signaling pathway	biological_process	1	CBL	0.034801
GO:0048534	hematopoietic or lymphoid organ development	biological_process	16	LRRK1,APP,AP3B1,STON2,HIF1A,ABL1,SIPA1L3,SLC9B2,SMAP1,PICALM,BCL11B,TFRC,SP3,SRC,ANLN,DUSP10,	0.03491
GO:0032153	cell division site	cellular_component	3	RDX,ANLN,MYH10,	0.035042
GO:0022408	negative regulation of cell-cell adhesion	biological_process	3	RDX,PTK2,ABL1,	0.035209
GO:2000811	negative regulation of anoikis	biological_process	2	SRC,PTK2	0.035285
GO:0010494	cytoplasmic stress granule	cellular_component	3	PABPC1,HABP4,PRKAA2,	0.035326
GO:0016234	inclusion body	cellular_component	4	PICALM,NUP153,PRKN,HTT	0.035457
GO:0042327	positive regulation of phosphorylation	biological_process	16	CAMKK2,ABL1,IQGAP1,LRRK1,APP,INSR,MAP3K4,SMAD4,PRRC1,STK39,IQGAP3,SRC,ADAM9,RICTOR,PTK2,STK10,	0.035571
GO:0071396	cellular response to lipid	biological_process	9	PRKCA,LDLR,ADAM9,PGR,NR3C1,PRKAA2,PDCD4,ABL1,GRAMD1B	0.03559
GO:0018212	peptidyl-tyrosine modification	biological_process	10	CBL,LRRK1,RICTOR,APP,INSR,PTK2,RYK,SRC,ABL1,BAZ1B	0.035691
GO:0006913	nucleocytoplasmic transport	biological_process	8	SPTBN1,NUP153,RANBP17,KPNA4,SMAD4,JUP,XPO6,TNPO1,	0.035788
GO:0005996	monosaccharide metabolic process	biological_process	7	HIF1A,PGM2,B4GALT1,INSR,APP,PRKN,PKM	0.03586
GO:0031077	post-embryonic camera-type eye development	biological_process	1	BCL11B	0.036101
GO:0051169	nuclear transport	biological_process	8	SMAD4,KPNA4,NUP153,RANBP17,SPTBN1,TNPO1,JUP,XPO6,	0.036117
GO:0042169	SH2 domain binding	molecular_function	3	SRC,ABL1,PTK2,	0.036244
GO:0002332	transitional stage B cell differentiation	biological_process	1	ABL1	0.03635
GO:0002333	transitional one stage B cell differentiation	biological_process	1	ABL1	0.03635
GO:0019087	transformation of host cell by virus	biological_process	1	INSR	0.036375
GO:0051089	constitutive protein ectodomain proteolysis	biological_process	1	ADAM10	0.036463
GO:0036115	fatty-acyl-CoA catabolic process	biological_process	1	ACOT7	0.036494
GO:0032210	regulation of telomere maintenance via telomerase	biological_process	3	MAP3K4,SRC,TERF1,	0.036558
GO:0051099	positive regulation of binding	biological_process	5	EPB41,APP,PRKN,CTHRC1,USP33	0.036894
GO:1902004	positive regulation of beta-amyloid formation	biological_process	2	PICALM,APP	0.036938
GO:0008559	xenobiotic-transporting ATPase activity	molecular_function	1	ABCC1	0.037113
GO:0034634	glutathione transmembrane transporter activity	molecular_function	1	ABCC1	0.037113
GO:0042937	tripeptide transporter activity	molecular_function	1	ABCC1	0.037113
GO:0071716	leukotriene transport	biological_process	1	ABCC1	0.037113
GO:0007178	transmembrane receptor protein serine/threonine kinase signaling pathway	biological_process	9	PTK2,SMURF2,ADAM9,SPTBN1,LTBP1,SMAD4,ABL1,PDCD4,SRC	0.037132
GO:0051704	multi-organism process	biological_process	18	DUSP10,ITGAV,EXOC2,SP3,PRKCA,ADAM9,PGR,PDCD4,PABPC1,ABL1,FN1,ERBIN,B4GALT1,CGAS,SMURF2,INSR,NAALADL2,APP	0.037222
GO:0070244	negative regulation of thymocyte apoptotic process	biological_process	1	HIF1A	0.037306
GO:0007411	axon guidance	biological_process	9	SEMA5A,TRIO,BCL11B,RYK,MYH10,APP,ALCAM,SMAD4,USP33	0.037478
GO:0030321	transepithelial chloride transport	biological_process	1	SLC12A2	0.037487
GO:0060264	regulation of respiratory burst involved in inflammatory response	biological_process	1	DUSP10	0.037599
GO:0097485	neuron projection guidance	biological_process	9	RYK,MYH10,SEMA5A,TRIO,BCL11B,SMAD4,USP33,APP,ALCAM	0.037625
GO:0030371	translation repressor activity	molecular_function	2	CPEB4,SAMD4A	0.037729
GO:0002064	epithelial cell development	biological_process	9	NECTIN3,SIPA1L3,B4GALT1,BCL11B,RDX,HIF1A,FAT1,IQGAP1,PGR	0.037756
GO:0014033	neural crest cell differentiation	biological_process	4	SEMA5A,HIF1A,FN1,SMAD4	0.037783
GO:0017048	Rho GTPase binding	molecular_function	5	STRN3,IQGAP1,DIAPH3,IQGAP3,ANLN	0.037814
GO:2000095	regulation of Wnt receptor signaling pathway, planar cell polarity pathway	biological_process	2	MLLT3,ABL1	0.037827
GO:0090135	actin filament branching	biological_process	1	ABL1	0.037907
GO:0030665	clathrin-coated vesicle membrane	cellular_component	5	SLC9B2,AP3B1,PICALM,AP2A2,MCTP2	0.038025
GO:0070900	mitochondrial tRNA modification	biological_process	1	CDK5RAP1	0.038113
GO:1900864	mitochondrial RNA modification	biological_process	1	CDK5RAP1	0.038113
GO:0071827	plasma lipoprotein particle organization	biological_process	2	ABCA5,LIPG	0.038149
GO:0016866	intramolecular transferase activity	molecular_function	2	PGM2,PUS1	0.038166
GO:0071033	nuclear retention of pre-mRNA at the site of transcription	biological_process	1	PRPF18	0.038167
GO:0004461	lactose synthase activity	molecular_function	1	B4GALT1	0.038408
GO:0005988	lactose metabolic process	biological_process	1	B4GALT1	0.038408
GO:0005989	lactose biosynthetic process	biological_process	1	B4GALT1	0.038408
GO:0071603	endothelial cell-cell adhesion	biological_process	1	JUP	0.038639
GO:0002237	response to molecule of bacterial origin	biological_process	6	ADAM9,ERBIN,DUSP10,ABL1,PDCD4,PRKCA	0.038759
GO:0010001	glial cell differentiation	biological_process	6	APP,METTL14,ABL1,AFDN,B4GALT6,DUSP10	0.038822
GO:0030122	AP-2 adaptor complex	cellular_component	2	AP2A2,PICALM	0.038831
GO:0002536	respiratory burst involved in inflammatory response	biological_process	1	DUSP10	0.038842
GO:0007015	actin filament organization	biological_process	12	TPM1,FAT1,EVL,PRKN,RICTOR,DIAPH3,SPTBN1,ABL1,PHLDB2,SRC,RDX,KANK1	0.039031
GO:0042592	homeostatic process	biological_process	29	LDLR,SMAD4,MAP3K4,PRKN,APP,INSR,LRRK1,AKT3,MUC4,ABL1,SLC9B2,LIPG,GRAMD1B,HIF1A,TERF1,SLC39A8,NPHP4,AFDN,ATP1B3,SLC12A2,SMAP1,ATP6V0A4,PICALM,SRC,STK39,PRKAA2,TXNRD1,TFRC,SP3	0.039124
GO:0000393	spliceosomal conformational changes to generate catalytic conformation	biological_process	1	PRPF18	0.039244
GO:0030036	actin cytoskeleton organization	biological_process	18	TPM1,EVL,RICTOR,DIAPH3,SRC,ANLN,PHLDB2,KANK1,ITGB3,KIF23,PRKN,FAT1,SETD3,SPTBN1,ABL1,MYH10,RDX,EPB41	0.039258
GO:1990051	activation of protein kinase C activity	biological_process	1	ABL1	0.039328
GO:0070525	threonylcarbamoyladenosine metabolic process	biological_process	1	CDK5RAP1	0.039614
GO:0030177	positive regulation of Wnt receptor signaling pathway	biological_process	6	LRRK1,KANK1,SRC,SCEL,MLLT3,ABL1	0.039626
GO:0050748	negative regulation of lipoprotein metabolic process	biological_process	1	ITGAV	0.039798
GO:0004030	aldehyde dehydrogenase [NAD(P)+] activity	molecular_function	1	ALDH1A3	0.039869
GO:0032147	activation of protein kinase activity	biological_process	8	INSR,ADAM9,STK10,MAP3K4,PRRC1,IQGAP3,ABL1,STK39,	0.039906
GO:0034250	positive regulation of cellular amide metabolic process	biological_process	2	PICALM,APP	0.04004
GO:0086069	bundle of His cell to Purkinje myocyte communication	biological_process	2	JUP,DSP	0.040183
GO:0030029	actin filament-based process	biological_process	19	DIAPH3,RICTOR,TPM1,EVL,KANK1,SRC,ANLN,PHLDB2,SETD3,SPTBN1,ITGB3,FNBP1L,KIF23,FAT1,PRKN,RDX,EPB41,ABL1,MYH10	0.040294
GO:0034097	response to cytokine stimulus	biological_process	12	SRC,STK39,ST3GAL6,ERBIN,HIF1A,IMPDH2,ADAMTS12,PRKCA,ADAM10,SMAD4,EVL,ADAM9	0.040323
GO:1902003	regulation of beta-amyloid formation	biological_process	2	APP,PICALM	0.040477
GO:0015918	sterol transport	biological_process	4	LIPG,GRAMD1B,LDLR,ABCA5	0.040488
GO:0006950	response to stress	biological_process	46	DSP,CPEB4,DUSP10,RICTOR,ADAM9,ITPR2,PRKCA,STK10,EVL,ERBIN,TOPBP1,APP,AKT3,USP33,CGAS,INSIG2,WDR76,KPNA4,RRAGB,MAP3K4,PRKN,KANK1,BAZ1B,OXR1,MYO6,SRC,STK39,FANCE,PRKAA2,PIKFYVE,ITGB4,WDFY1,FN1,B4GALT1,HIF1A,PDCD4,ABL1,MYH10,PIK3AP1,DCBLD2,ABCC1,LDLR,ITGB3,ADAMTS12,SMAD4,AP3B1,	0.040691
GO:0033483	gas homeostasis	biological_process	1	HIF1A	0.040819
GO:0032880	regulation of protein localization	biological_process	12	FN1,SRC,ABL1,MYH10,PCNT,JUP,SPTBN1,PICALM,ADAM9,ITGB3,SMAD4,AFDN	0.040971
GO:0035567	non-canonical Wnt receptor signaling pathway	biological_process	3	MLLT3,CTHRC1,ABL1,	0.041033
GO:0032937	SREBP-SCAP-Insig complex	cellular_component	1	INSIG2	0.041223
GO:0008320	protein transmembrane transporter activity	molecular_function	1	TFRC	0.041267
GO:0044093	positive regulation of molecular function	biological_process	28	ABL1,CTHRC1,SIPA1L3,FN1,EPB41,USP33,HTT,PRKN,MAP3K4,INSR,APP,IQGAP1,AGAP3,SRC,IQGAP3,ARAP2,JUP,STK39,PRRC1,ARHGAP29,STK10,ATP1B3,PTK2,RICTOR,SMAP1,ADAM9,RASA2,PICALM	0.041324
GO:0060090	binding, bridging	molecular_function	6	PCNT,MAGI1,IQGAP1,BICD1,GRB10,AP2A2	0.041366
GO:0070634	transepithelial ammonium transport	biological_process	1	SLC12A2	0.041842
GO:0065009	regulation of molecular function	biological_process	43	PRRC1,STK39,IQGAP3,SRC,CBL,SMAP1,PTK2,TERF1,EPB41,HIF1A,FN1,BICD1,RDX,ABL1,IQGAP1,INSR,SMAD4,TAX1BP1,HTT,ITGB3,DUSP10,ARAP2,JUP,AGAP3,RASA2,PICALM,ADAM9,RICTOR,ATP1B3,STK10,ARHGAP29,ERBIN,SIPA1L3,CTHRC1,HABP4,CDK5RAP1,MUC4,APP,PRKN,MAP3K4,H2AFY,MYO1D,USP33	0.042053
GO:0003205	cardiac chamber development	biological_process	6	HIF1A,LUZP1,LTBP1,SMAD4,MYH10,DSP	0.042063
GO:0030136	clathrin-coated vesicle	cellular_component	8	AP3B1,PICALM,APP,AP2A2,SLC9B2,MYO6,MCTP2,STON2,	0.042243
GO:0032271	regulation of protein polymerization	biological_process	7	KANK1,SLAIN2,RICTOR,RDX,SPTBN1,ABL1,EVL	0.042329
GO:0007569	cell aging	biological_process	4	PDCD4,CGAS,ABL1,AKT3	0.042368
GO:0048268	clathrin coat assembly	biological_process	2	PICALM,AP2A2	0.042492
GO:0007498	mesoderm development	biological_process	4	ITGA2,TXNRD1,ITGB4,SMAD4	0.04251
GO:0071702	organic substance transport	biological_process	36	PRKN,KPNA4,SPTBN1,NUP153,GRAMD1B,LIPG,ERBIN,KIF13A,ADAM9,RANBP17,AP2A2,SLC45A4,XPO6,JUP,TBC1D1,EXOC2,ATP9A,AP3B1,SMAD4,ABCC1,LDLR,ITGB3,INSR,GRB10,MYH10,PCNT,SLC9B2,SLC43A2,ABL1,HIF1A,FN1,ABCA5,MYO6,TNPO1,TFRC,ITGAV,	0.04257
GO:0086098	angiotensin-mediated signaling pathway involved in heart process	biological_process	1	SRC	0.042625
GO:2000052	positive regulation of non-canonical Wnt receptor signaling pathway	biological_process	2	ABL1,MLLT3	0.042676
GO:0002009	morphogenesis of an epithelium	biological_process	12	ABL1,SRC,CTHRC1,LAMA3,HIF1A,INTU,MLLT3,ADAMTS12,SMAD4,ALDH1A3,PGR,LUZP1	0.042854
GO:0023057	negative regulation of signaling	biological_process	22	ITGAV,KANK1,PRKAA2,DUSP10,SRC,RASA2,CBL,LTBP1,WWOX,NPHP4,HIF1A,ERBIN,BICD1,CTHRC1,ABL1,SMURF2,GRB10,SMAD4,PRKN,HTT,MLLT3,ADAMTS12	0.042911
GO:0006450	regulation of translational fidelity	biological_process	1	CDK5RAP1	0.042957
GO:0000386	second spliceosomal transesterification activity	molecular_function	1	PRPF18	0.042972
GO:1902115	regulation of organelle assembly	biological_process	5	RDX,PIKFYVE,SDCCAG8,HTT,SRC	0.043138
GO:0034239	regulation of macrophage fusion	biological_process	1	ADAM9	0.043159
GO:0034241	positive regulation of macrophage fusion	biological_process	1	ADAM9	0.043159
GO:1990131	Gtr1-Gtr2 GTPase complex	cellular_component	1	RRAGB	0.043198
GO:0004814	arginine-tRNA ligase activity	molecular_function	1	RARS	0.043512
GO:0006420	arginyl-tRNA aminoacylation	biological_process	1	RARS	0.043512
GO:0097110	scaffold protein binding	molecular_function	3	DSP,SRC,ITPR2,	0.043804
GO:0030900	forebrain development	biological_process	10	AFDN,NOTCH3,ALDH1A3,APP,SRC,MYH10,RYK,BCL11B,METTL14,HIF1A	0.043879
GO:0034334	adherens junction maintenance	biological_process	1	AFDN	0.043902
GO:0002679	respiratory burst involved in defense response	biological_process	1	DUSP10	0.043935
GO:0017038	protein import	biological_process	6	SPTBN1,NUP153,SMAD4,KPNA4,JUP,TNPO1	0.043947
GO:2000209	regulation of anoikis	biological_process	2	SRC,PTK2	0.044312
GO:0030516	regulation of axon extension	biological_process	4	RYK,ABL1,SEMA5A,FN1	0.044421
GO:0051568	histone H3-K4 methylation	biological_process	3	H2AFY,SMAD4,SETD3,	0.044442
GO:0007176	regulation of epidermal growth factor-activated receptor activity	biological_process	2	CBL,APP	0.044476
GO:0030135	coated vesicle	cellular_component	9	MYO6,SLC9B2,STON2,MCTP2,AP3B1,AP2A2,APP,PICALM,DDHD2	0.044498
GO:0051248	negative regulation of protein metabolic process	biological_process	14	LDLR,SAMD4A,H2AFY,PRKN,LRRK1,CBL,CDK5RAP1,ABL1,SF3B3,CPEB4,OXR1,DUSP10,PTPN13,ITGAV	0.044567
GO:0045648	positive regulation of erythrocyte differentiation	biological_process	2	SMAP1,HIF1A	0.044611
GO:0002685	regulation of leukocyte migration	biological_process	5	STK39,ADAM10,STK10,ITGB3,APP	0.044713
GO:0032275	luteinizing hormone secretion	biological_process	1	SMAD4	0.044716
GO:0030128	clathrin coat of endocytic vesicle	cellular_component	2	PICALM,AP2A2	0.044733
GO:0072673	lamellipodium morphogenesis	biological_process	2	SRC,KANK1	0.044777
GO:0003360	brainstem development	biological_process	1	SMAD4	0.044833
GO:0097306	cellular response to alcohol	biological_process	4	JUP,NR3C1,GRAMD1B,ITPR2	0.044878
GO:0034599	cellular response to oxidative stress	biological_process	6	SRC,OXR1,ABL1,PRKN,PRKAA2,HIF1A	0.044912
GO:2000393	negative regulation of lamellipodium morphogenesis	biological_process	1	KANK1	0.045025
GO:0005903	brush border	cellular_component	4	B4GALT1,ATP6V0A4,MYO1D,MYH10	0.045198
GO:0060828	regulation of canonical Wnt receptor signaling pathway	biological_process	8	LRRK1,SCEL,NPHP4,MLLT3,PRKN,KANK1,SRC,CTHRC1,	0.045219
GO:1900276	regulation of proteinase activated receptor activity	biological_process	1	BICD1	0.045568
GO:1900737	negative regulation of phospholipase C-activating G-protein coupled receptor signaling pathway	biological_process	1	BICD1	0.045568
GO:0030669	clathrin-coated endocytic vesicle membrane	cellular_component	2	PICALM,AP2A2	0.045611
GO:0044763	single-organism cellular process	biological_process	174	FNBP1L,USP33,KIF23,WDR76,RRAGB,KPNA4,STON2,PABPC1RICTOR,RASA2,PRKCA,ARHGAP29,FAM126A,EVL,KIF13A,BRWD1,EXOC2,DSP,TBC1D1,GRB10,SMURF2,SCMH1,ADAMTS12,ITGB4,BICD1,B4GALT1,SLC9B2,PTK2,ATRNL1,PIKFYVE,USP37,SLC39A8,SDCCAG8,NOTCH3,TNPO1,KANSL1,NUP153,SETD3,IGBP1,AKT3,SPTBN1,VPS8,FAT1,PRKN,ERC1,ERBIN,GRAMD1B,METTL14,HABP4,COL12A1,LAMA3,SIPA1L3,LAMC2,ADAM9,DSG3,ADAM10,TM9SF3,PPHLN1,SP3,CPEB4,XPO6,ARAP2,DUS…	0.045962
GO:0042476	odontogenesis	biological_process	4	BCL11B,ITGB4,WDR72,SRC	0.045968
GO:0072103	glomerulus vasculature morphogenesis	biological_process	1	NOTCH3	0.045994
GO:0072104	glomerular capillary formation	biological_process	1	NOTCH3	0.045994
GO:0051017	actin filament bundle assembly	biological_process	6	RDX,PRKN,EVL,PHLDB2,ABL1,SRC	0.046007
GO:0045860	positive regulation of protein kinase activity	biological_process	11	PTK2,INSR,IQGAP1,ADAM9,STK10,MAP3K4,PRRC1,ABL1,SRC,IQGAP3,STK39,	0.046018
GO:0034448	EGO complex	cellular_component	1	RRAGB	0.046047
GO:0061572	actin filament bundle organization	biological_process	6	RDX,PRKN,EVL,SRC,PHLDB2,ABL1	0.046276
GO:0035459	cargo loading into vesicle	biological_process	2	PICALM,KIF13A	0.046304
GO:0007184	SMAD protein import into nucleus	biological_process	2	SPTBN1,SMAD4	0.046335
GO:0060390	regulation of SMAD protein import into nucleus	biological_process	2	SPTBN1,SMAD4	0.046335
GO:0010648	negative regulation of cell communication	biological_process	22	ERBIN,BICD1,HIF1A,CTHRC1,ABL1,GRB10,SMURF2,ADAMTS12,MLLT3,HTT,PRKN,SMAD4,KANK1,ITGAV,SRC,PRKAA2,DUSP10,RASA2,CBL,NPHP4,LTBP1,WWOX	0.046542
GO:0009205	purine ribonucleoside triphosphate metabolic process	biological_process	13	RASA2,PICALM,SMAP1,IQGAP1,RICTOR,NDUFS1,ARHGAP29,IMPDH2,RDX,SIPA1L3,ARAP2,IQGAP3,AGAP3	0.046576
GO:0097411	hypoxia-inducible factor-1alpha signaling pathway	biological_process	1	HIF1A	0.046582
GO:0048812	neuron projection morphogenesis	biological_process	16	ALCAM,PTK2,PICALM,RERE,BCL11B,TRIO,SEMA5A,B4GALT6,IQGAP1,APP,USP33,SMAD4,FN1,ABL1,MYH10,RYK,	0.046651
GO:0010899	regulation of phosphatidylcholine catabolic process	biological_process	1	LDLR	0.046704
GO:0007004	telomere maintenance via telomerase	biological_process	3	MAP3K4,SRC,TERF1,	0.046729
GO:0044724	single-organism carbohydrate catabolic process	biological_process	4	PKM,APP,INSR,HIF1A	0.046745
GO:0045931	positive regulation of mitotic cell cycle	biological_process	3	APP,PRKCA,ABL1,	0.046892
GO:0010640	regulation of platelet-derived growth factor receptor signaling pathway	biological_process	2	CBL,SRC	0.046915
GO:0043393	regulation of protein binding	biological_process	6	APP,EPB41,CTHRC1,SRC,USP33,PRKN	0.046919
GO:0042995	cell projection	cellular_component	39	PRKAA2,PTPN13,SRC,MYO6,ITGAV,KANK1,NPHP4,UTRN,CBL,ADGRL3,ALCAM,PTK2,MYH10,SLC9B2,HIF1A,STRN3,B4GALT1,RDX,HTT,PKM,IQGAP1,INSR,ANLN,CPEB4,BCL11B,EVL,FAM126A,WWOX,PLCB4,ADAM10,ATP6V0A4,MAGI1,INTU,ERC1,PRKN,FAT1,MYO1D,SPTBN1,APP	0.047155
GO:0031871	proteinase activated receptor binding	molecular_function	1	BICD1	0.047339
GO:0005516	calmodulin binding	molecular_function	6	EPB41,STRN3,IQGAP1,MYH10,MYO6,IQGAP3	0.047343
GO:0044665	MLL1/2 complex	cellular_component	2	HCFC2,KANSL1	0.047346
GO:0071339	MLL1 complex	cellular_component	2	KANSL1,HCFC2	0.047346
GO:0034238	macrophage fusion	biological_process	1	ADAM9	0.047576
GO:0018193	peptidyl-amino acid modification	biological_process	22	STK39,DPH7,PRKAA2,OXR1,SRC,KANSL1,BAZ1B,PPIG,PRKCA,CBL,RICTOR,PTK2,RYK,ABL1,SIRT5,DPY19L3,SMAD4,AKT3,APP,INSR,SETD3,LRRK1	0.047608
GO:0003382	epithelial cell morphogenesis	biological_process	3	BCL11B,SIPA1L3,FAT1,	0.047862
GO:0003720	telomerase activity	molecular_function	1	TERF1	0.048166
GO:0004679	AMP-activated protein kinase activity	molecular_function	1	PRKAA2	0.048317
GO:0043226	organelle	cellular_component	155	PCNT,MYH10,POLA1,RDX,WDFY1,TERF1,IMPDH2,HTT,SMAD4,SRC,HSPA4L,PRKAA2,GMCL1,TFRC,BAZ1B,ARSE,HABP4,LAMA3,SIPA1L3,ERBIN,ERC1,METTL14,GRAMD1B,VPS8,PRKN,FAT1,NUP153,SETD3,ZNF236,SPTBN1,ALAS1,CPEB4,SUCLG2,AGAP3,XPO6,JUP,DUSP10,PPHLN1,PPIG,SP3,FAM120A,ADAM10,KRR1,SLC9B2,B4GALT1,STRN3,LIN54,WDR72,SCMH1,SMURF2,KANSL1,TNPO1,SDCCAG8,SLC39A8,NOTCH3,PTK2,USP37,PIKFYVE,PABPC1,STON2,WDR76,USP33,FNBP1L,KIF23,RRAG…	0.048318
GO:0070853	myosin VI binding	molecular_function	1	IQGAP3	0.048534
GO:0006914	autophagy	biological_process	8	PRKAA2,ITGB4,HIF1A,USP33,PRKN,RRAGB,PTK2,PIKFYVE,	0.048652
GO:0044703	multi-organism reproductive process	biological_process	4	APP,PGR,SP3,SMURF2	0.048881
GO:0009144	purine nucleoside triphosphate metabolic process	biological_process	13	IQGAP1,SMAP1,RICTOR,RASA2,PICALM,NDUFS1,ARHGAP29,RDX,IMPDH2,IQGAP3,AGAP3,SIPA1L3,ARAP2	0.048888
GO:0045785	positive regulation of cell adhesion	biological_process	7	ADAM9,ITGAV,ABL1,PRKCA,UTRN,ITGB3,JUP	0.049025
GO:0019222	regulation of metabolic process	biological_process	88	CDK5RAP1,PABPC1,CAMKK2,APP,CGAS,USP33,ZNF608,RRAGB,BRWD1,BCL11B,MAPK4,HR,RICTOR,NR3C1,RASA2,PICALM,ARHGAP29,STK10,ATP1B3,BICD1,FN1,STRN3,TCFL5,LIN54,SIRT5,GRB10,IQGAP1,SMURF2,SCMH1,MLLT3,ITGB3,TAX1BP1,ITGAV,SF3B3,OXR1,PTPN13,STK39,PTK2,USP37,PIKFYVE,PGR,RERE,FOXN2,NOTCH3,LIPG,ERBIN,METTL14,HABP4,MED12L,SIPA1L3,ZNF236,SETD3,INSIG2,MYO1D,H2AFY,PRKN,MAP3K4,PPHLN1,SP3,AGAP3,CPEB4,DUSP10,ARAP2,JUP,ADA…	0.049289
GO:0006278	RNA-dependent DNA replication	biological_process	3	TERF1,SRC,MAP3K4,	0.049386
GO:0007612	learning	biological_process	5	PRKN,HTT,DDHD2,HIF1A,APP	0.049443
GO:0001533	cornified envelope	cellular_component	1	DSP	0.049445
GO:0006177	GMP biosynthetic process	biological_process	1	IMPDH2	0.049476
GO:0010742	macrophage derived foam cell differentiation	biological_process	2	ABCA5,ITGAV	0.0496
GO:0090077	foam cell differentiation	biological_process	2	ITGAV,ABCA5	0.0496
GO:0005545	1-phosphatidylinositol binding	molecular_function	2	EPB41,PICALM	0.049808
GO:0000799	nuclear condensin complex	cellular_component	1	NCAPD3	0.049828
GO:0000829	inositol heptakisphosphate kinase activity	molecular_function	1	PPIP5K2	0.049973
GO:0033857	diphosphoinositol-pentakisphosphate kinase activity	molecular_function	1	PPIP5K2	0.049973
GO:0052723	inositol hexakisphosphate 1-kinase activity	molecular_function	1	PPIP5K2	0.049973
GO:0052724	inositol hexakisphosphate 3-kinase activity	molecular_function	1	PPIP5K2	0.049973
GO:0044613	nuclear pore central transport channel	cellular_component	1	NUP153	0.050112
GO:0042541	hemoglobin biosynthetic process	biological_process	1	HIF1A	0.050217
GO:0033673	negative regulation of kinase activity	biological_process	6	DUSP10,H2AFY,PRKN,ABL1,CDK5RAP1,CBL	0.050262
GO:0007179	transforming growth factor beta receptor signaling pathway	biological_process	6	SRC,LTBP1,SMAD4,PTK2,ADAM9,SMURF2	0.050349
GO:0003964	RNA-directed DNA polymerase activity	molecular_function	1	TERF1	0.050371
GO:0008378	galactosyltransferase activity	molecular_function	2	B4GALT6,B4GALT1	0.050379
GO:2001206	positive regulation of osteoclast development	biological_process	1	SLC9B2	0.050515
GO:0001933	negative regulation of protein phosphorylation	biological_process	8	LRRK1,CBL,H2AFY,PRKN,ABL1,CDK5RAP1,PTPN13,DUSP10,	0.050613
GO:0016052	carbohydrate catabolic process	biological_process	4	HIF1A,INSR,APP,PKM	0.050616
GO:0009199	ribonucleoside triphosphate metabolic process	biological_process	13	RDX,IMPDH2,IQGAP3,AGAP3,SIPA1L3,ARAP2,IQGAP1,SMAP1,RICTOR,RASA2,PICALM,NDUFS1,ARHGAP29	0.050759
GO:1900736	regulation of phospholipase C-activating G-protein coupled receptor signaling pathway	biological_process	1	BICD1	0.050782
GO:0034329	cell junction assembly	biological_process	8	ABL1,PHLDB2,JUP,FN1,ITGB4,ITGB3,PRKCA,PTK2,	0.050893
GO:0003844	1,4-alpha-glucan branching enzyme activity	molecular_function	1	GBE1	0.05096
GO:0005518	collagen binding	molecular_function	3	ITGA2,ADAM9,SMAD4,	0.051075
GO:0090398	cellular senescence	biological_process	3	AKT3,CGAS,ABL1,	0.051184
GO:0032487	regulation of Rap protein signal transduction	biological_process	1	CBL	0.051216
GO:0019896	axon transport of mitochondrion	biological_process	1	HIF1A	0.051397
GO:0008047	enzyme activator activity	molecular_function	12	AGAP3,TBC1D1,SIPA1L3,ARAP2,FN1,TIAM2,ARHGAP29,ATP1B3,IQGAP1,SMAP1,RICTOR,RASA2	0.051476
GO:0035556	intracellular signal transduction	biological_process	45	MAPK4,DUSP10,TRIO,PLCB4,STK10,PRKCA,ARHGAP29,WWOX,RICTOR,ITPR2,RASA2,ADAM9,SIPA1L3,RYKERC1,ERBIN,TIAM2,CGAS,MAP3K4,PRKN,RRAGB,APP,AKT3,IQGAP3,SRC,MYO6,PRKAA2,PTPN13,STK39,KANK1,ITGAV,PTK2,PIKFYVE,CBL,PDCD4,ABL1,ARHGEF37,FN1,HIF1A,RALGPS2,SMAD4,LRRK1,PIK3AP1,INSR	0.05159
GO:0034248	regulation of cellular amide metabolic process	biological_process	2	APP,PICALM	0.051874
GO:0006782	protoporphyrinogen IX biosynthetic process	biological_process	1	ALAS1	0.051881
GO:0051641	cellular localization	biological_process	48	APP,NUP153,SPTBN1,DDHD2,KIF23,FNBP1L,MYO1D,H2AFY,KPNA4,RRAGB,PRKN,STON2,ERBIN,PRPF18,AP2A2,RANBP17,ADAM9,PICALM,FAM126A,ATP1B3,KIF13A,TM9SF3,PPHLN1,EXOC2,TBC1D1,JUP,XPO6,LDLR,HTT,ATP9A,AP3B1,SMAD4,BICD1,RDX,FN1,B4GALT1,HIF1A,TERF1,ABL1,SLC9B2,PCNT,MYH10,PTK2,PIKFYVE,ITGAV,TNPO1,SRC,EXOC6B	0.051952
GO:0072384	organelle transport along microtubule	biological_process	3	KIF13A,KIF23,HTT,	0.052157
GO:0044248	cellular catabolic process	biological_process	37	USP33,RRAGB,PRKN,APP,DDHD2,PABPC1,SIPA1L3,PRPF18,METTL14,ARHGAP29,ATP1B3,RICTOR,PICALM,RASA2,AGAP3,ARAP2,USP43,ACOT7,ADAMTS12,LDLR,SAMD4A,LVRN,INSR,IQGAP1,SMURF2,RDX,ITGB4,COP1,HIF1A,ANKIB1,PTK2,SMAP1,USP37,CBL,PIKFYVE,IQGAP3,PRKAA2	0.052292
GO:0071825	protein-lipid complex subunit organization	biological_process	2	LIPG,ABCA5	0.052479
GO:0010604	positive regulation of macromolecule metabolic process	biological_process	45	SRC,IQGAP3,MYO6,PRKAA2,STK39,TFRC,PRRC1,ANKIB1,NOTCH3,PTK2,PGR,ABL1,STRN3,COP1,FN1,RDX,HIF1A,LDLR,ITGB3,MLLT3,SMAD4,SAMD4A,LRRK1,IQGAP1,INSR,SMURF2,JUP,BCL11B,SP3,STK10,WWOX,NR3C1,RICTOR,PICALM,ADAM9,PABPC1,CDK5RAP1,HABP4,CAMKK2,INSIG2,MAP3K4,PRKN,H2AFY,SETD3,APP	0.05274
GO:0050900	leukocyte migration	biological_process	7	APP,SLC12A2,B4GALT1,ADAM10,ITGB3,STK10,STK39	0.052765
GO:2000758	positive regulation of peptidyl-lysine acetylation	biological_process	2	PRKAA2,SMAD4	0.052772
GO:2000241	regulation of reproductive process	biological_process	4	LRRK1,B4GALT1,INSR,SMURF2	0.052864
GO:0007167	enzyme linked receptor protein signaling pathway	biological_process	19	SRC,KANK1,LTBP1,PTK2,CBL,ADAM9,ABL1,PDCD4,RYK,HIF1A,ADAMTS12,ITGB3,SMAD4,IQGAP1,INSR,APP,GRB10,SPTBN1,SMURF2	0.052919
GO:0010833	telomere maintenance via telomere lengthening	biological_process	3	MAP3K4,SRC,TERF1,	0.053058
GO:0060268	negative regulation of respiratory burst	biological_process	1	DUSP10	0.053117
GO:0046907	intracellular transport	biological_process	28	ABL1,PCNT,ERBIN,RDX,HIF1A,KIF23,LDLR,HTT,KPNA4,AP3B1,SMAD4,ATP9A,APP,NUP153,DDHD2,SPTBN1,TBC1D1,TNPO1,EXOC6B,SRC,XPO6,JUP,EXOC2,KIF13A,AP2A2,RANBP17,PIKFYVE,PICALM	0.053198
GO:0016049	cell growth	biological_process	9	ABL1,RYK,FN1,SEMA5A,DCBLD2,ADAM10,SMAD4,APP,IQGAP1	0.053201
GO:0036396	MIS complex	cellular_component	1	METTL14	0.053284
GO:0034666	alpha2-beta1 integrin complex	cellular_component	1	ITGA2	0.053429
GO:0044275	cellular carbohydrate catabolic process	biological_process	3	APP,INSR,HIF1A,	0.053782
GO:0008506	sucrose:hydrogen symporter activity	molecular_function	1	SLC45A4	0.054191
GO:0008515	sucrose transmembrane transporter activity	molecular_function	1	SLC45A4	0.054191
GO:0015154	disaccharide transmembrane transporter activity	molecular_function	1	SLC45A4	0.054191
GO:0015157	oligosaccharide transmembrane transporter activity	molecular_function	1	SLC45A4	0.054191
GO:0015766	disaccharide transport	biological_process	1	SLC45A4	0.054191
GO:0015770	sucrose transport	biological_process	1	SLC45A4	0.054191
GO:0015772	oligosaccharide transport	biological_process	1	SLC45A4	0.054191
GO:0001755	neural crest cell migration	biological_process	3	HIF1A,SEMA5A,FN1,	0.054227
GO:0048588	developmental cell growth	biological_process	6	ABL1,RYK,IQGAP1,FN1,APP,SEMA5A	0.054402
GO:0015691	cadmium ion transport	biological_process	1	SLC39A8	0.05443
GO:0070574	cadmium ion transmembrane transport	biological_process	1	SLC39A8	0.05443
GO:0005577	fibrinogen complex	cellular_component	1	FN1	0.054652
GO:0051721	protein phosphatase 2A binding	molecular_function	2	IGBP1,STRN3	0.054665
GO:0051129	negative regulation of cellular component organization	biological_process	13	H2AFY,EVL,PRKN,PTK2,PICALM,SPTBN1,PHLDB2,SRC,RYK,RDX,KANK1,SEMA5A,TERF1	0.054807
GO:0031256	leading edge membrane	cellular_component	5	SRC,MYO6,KANK1,SPTBN1,ITGAV	0.054952
GO:0042222	interleukin-1 biosynthetic process	biological_process	1	APP	0.055011
GO:0045360	regulation of interleukin-1 biosynthetic process	biological_process	1	APP	0.055011
GO:0045362	positive regulation of interleukin-1 biosynthetic process	biological_process	1	APP	0.055011
GO:0050720	interleukin-1 beta biosynthetic process	biological_process	1	APP	0.055011
GO:0050722	regulation of interleukin-1 beta biosynthetic process	biological_process	1	APP	0.055011
GO:0050725	positive regulation of interleukin-1 beta biosynthetic process	biological_process	1	APP	0.055011
GO:0072076	nephrogenic mesenchyme development	biological_process	1	SMAD4	0.055236
GO:0072134	nephrogenic mesenchyme morphogenesis	biological_process	1	SMAD4	0.055236
GO:0007611	learning or memory	biological_process	7	PRKN,HTT,LDLR,HIF1A,PICALM,DDHD2,APP	0.055242
GO:0003945	N-acetyllactosamine synthase activity	molecular_function	1	B4GALT1	0.055249
GO:0006641	triglyceride metabolic process	biological_process	3	DDHD2,LDLR,INSIG2,	0.055271
GO:0042125	protein galactosylation	biological_process	1	B4GALT1	0.055374
GO:0030132	clathrin coat of coated pit	cellular_component	2	AP2A2,PICALM	0.055666
GO:2001201	regulation of transforming growth factor-beta secretion	biological_process	1	FN1	0.055717
GO:0045926	negative regulation of growth	biological_process	6	PTK2,HIF1A,SEMA5A,DCBLD2,RYK,SMAD4	0.05588
GO:0032444	activin responsive factor complex	cellular_component	1	SMAD4	0.056056
GO:0002521	leukocyte differentiation	biological_process	10	APP,LRRK1,AP3B1,BCL11B,SP3,TFRC,ABL1,SRC,SLC9B2,DUSP10	0.056647
GO:1902203	negative regulation of hepatocyte growth factor receptor signaling pathway	biological_process	1	ADAMTS12	0.056835
GO:2001112	regulation of cellular response to hepatocyte growth factor stimulus	biological_process	1	ADAMTS12	0.056835
GO:2001113	negative regulation of cellular response to hepatocyte growth factor stimulus	biological_process	1	ADAMTS12	0.056835
GO:0072131	kidney mesenchyme morphogenesis	biological_process	1	SMAD4	0.056872
GO:0072133	metanephric mesenchyme morphogenesis	biological_process	1	SMAD4	0.056872
GO:0051088	PMA-inducible membrane protein ectodomain proteolysis	biological_process	1	ADAM10	0.057029
GO:0070243	regulation of thymocyte apoptotic process	biological_process	1	HIF1A	0.057114
GO:0000832	inositol hexakisphosphate 5-kinase activity	molecular_function	1	PPIP5K2	0.057138
GO:0048333	mesodermal cell differentiation	biological_process	2	ITGB4,ITGA2	0.05719
GO:0008489	UDP-galactose:glucosylceramide beta-1,4-galactosyltransferase activity	molecular_function	1	B4GALT6	0.057392
GO:0010706	ganglioside biosynthetic process via lactosylceramide	biological_process	1	B4GALT6	0.057392
GO:0043229	intracellular organelle	cellular_component	154	SUCLG2,CPEB4,ALAS1,AGAP3,XPO6,DUSP10,JUP,PPHLN1,PPIG,SP3,FAM120A,ADAM10,HABP4,LAMA3,SIPA1L3,ERC1,ERBIN,METTL14,GRAMD1B,VPS8,PRKN,FAT1,NUP153,SETD3,ZNF236,SPTBN1,SRC,PRKAA2,HSPA4L,GMCL1,TFRC,BAZ1B,ARSE,POLA1,PCNT,MYH10,RDX,WDFY1,TERF1,IMPDH2,HTT,SMAD4,TBC1D1,DSP,HR,BRWD1,PRKCA,EVL,KIF13A,PABPC1,STON2,WDR76,KIF23,FNBP1L,USP33,RRAGB,KPNA4,NAALADL2,KANSL1,TNPO1,SDCCAG8,NOTCH3,PTK2,USP37,PIKFYVE,KRR1,…	0.057442
GO:0021691	cerebellar Purkinje cell layer maturation	biological_process	1	RERE	0.057482
GO:0001816	cytokine production	biological_process	12	ABL1,PDCD4,HIF1A,ITGAV,ERBIN,FN1,LTBP1,SMAD4,CGAS,SPTBN1,APP,IQGAP1	0.057634
GO:0004715	non-membrane spanning protein tyrosine kinase activity	molecular_function	3	SRC,ABL1,PTK2,	0.057659
GO:0035790	platelet-derived growth factor receptor-alpha signaling pathway	biological_process	1	CBL	0.057714
GO:0046039	GTP metabolic process	biological_process	12	RICTOR,SMAP1,IQGAP1,PICALM,RASA2,ARHGAP29,RDX,IMPDH2,AGAP3,IQGAP3,ARAP2,SIPA1L3	0.057772
GO:0031995	insulin-like growth factor II binding	molecular_function	1	INSR	0.057777
GO:0060054	positive regulation of epithelial cell proliferation involved in wound healing	biological_process	1	B4GALT1	0.058329
GO:0048596	embryonic camera-type eye morphogenesis	biological_process	2	SP3,ALDH1A3	0.058357
GO:0070384	Harderian gland development	biological_process	1	ALDH1A3	0.058376
GO:0044785	metaphase/anaphase transition of meiotic cell cycle	biological_process	1	LRRK1	0.058396
GO:1902102	regulation of metaphase/anaphase transition of meiotic cell cycle	biological_process	1	LRRK1	0.058396
GO:1902103	negative regulation of metaphase/anaphase transition of meiotic cell cycle	biological_process	1	LRRK1	0.058396
GO:0043932	ossification involved in bone remodeling	biological_process	1	CTHRC1	0.058406
GO:1901837	negative regulation of transcription of nuclear large rRNA transcript from RNA polymerase I promoter	biological_process	1	H2AFY	0.058564
GO:0055075	potassium ion homeostasis	biological_process	2	SLC12A2,ATP1B3	0.058635
GO:0070425	negative regulation of nucleotide-binding oligomerization domain containing signaling pathway	biological_process	1	ERBIN	0.058681
GO:0070433	negative regulation of nucleotide-binding oligomerization domain containing 2 signaling pathway	biological_process	1	ERBIN	0.058681
GO:0021699	cerebellar cortex maturation	biological_process	1	RERE	0.058738
GO:0051056	regulation of small GTPase mediated signal transduction	biological_process	10	TIAM2,RASA2,CBL,SRC,ABL1,SIPA1L3,ARHGEF37,KANK1,TRIO,RALGPS2	0.058814
GO:0010562	positive regulation of phosphorus metabolic process	biological_process	16	STK39,SRC,IQGAP3,PRRC1,STK10,ADAM9,PTK2,RICTOR,CAMKK2,ABL1,MAP3K4,SMAD4,INSR,APP,IQGAP1,LRRK1,	0.058841
GO:0045937	positive regulation of phosphate metabolic process	biological_process	16	ABL1,CAMKK2,LRRK1,IQGAP1,APP,INSR,MAP3K4,SMAD4,PRRC1,IQGAP3,SRC,STK39,RICTOR,PTK2,ADAM9,STK10,	0.058841
GO:0033993	response to lipid	biological_process	11	NR3C1,PGR,ADAM9,LDLR,PRKCA,ERBIN,GRAMD1B,PDCD4,ABL1,PRKAA2,DUSP10,	0.058963
GO:0009987	cellular process	biological_process	210	SLC9B2,KRR1,LIN54,STRN3,B4GALT1,BICD1,ITGB4,ADAMTS12,SCMH1,SMURF2,GRB10,SP3PTPRT,KANSL1,TNPO1,NOTCH3,SDCCAG8,SLC39A8,PIKFYVE,USP37,ATRNL1,PTK2,CAMKK2PABPC1,STON2,GBE1,RRAGB,KPNA4,WDR76,KIF23,USP33,FNBP1L,HR,DPH7,TBC1D1,DSP,EXOC2,BRWD1,KIF13A,EVL,FAM126A,ARHGAP29,PRKCA,RASA2,RICTOR,PCNT,POLA1,MYH10,TERF1,PPA1,IMPDH2,COP1,WDFY1,RDX,SMAD4,LVRN,TRMT44,HTT,PIK3AP1,PRKAA2,GMCL1,IQGAP3,SRC,TFRC,FRYL,BAZ…	0.058978
GO:0015031	protein transport	biological_process	22	KPNA4,SMAD4,AP3B1,NUP153,SPTBN1,ABL1,MYH10,PCNT,ERBIN,FN1,KIF13A,AP2A2,RANBP17,ADAM9,TBC1D1,MYO6,TNPO1,JUP,XPO6,ITGAV,EXOC2,TFRC	0.059085
GO:0008022	protein C-terminus binding	molecular_function	5	PABPC1,ABL1,SRC,FN1,EPB41	0.059135
GO:2001251	negative regulation of chromosome organization	biological_process	3	TERF1,H2AFY,SRC,	0.059361
GO:0070727	cellular macromolecule localization	biological_process	27	AP3B1,PRKN,SMAD4,KPNA4,H2AFY,RRAGB,SPTBN1,NUP153,PCNT,PRPF18,RDX,ERBIN,BICD1,ATP1B3,KIF13A,TM9SF3,FAM126A,PICALM,PIKFYVE,RANBP17,AP2A2,JUP,XPO6,SRC,TBC1D1,TNPO1,PPHLN1	0.059457
GO:0031587	positive regulation of inositol 1,4,5-trisphosphate-sensitive calcium-release channel activity	biological_process	1	HTT	0.059466
GO:0071398	cellular response to fatty acid	biological_process	2	PRKAA2,LDLR	0.059491
GO:0016182	synaptic vesicle budding from endosome	biological_process	1	AP3B1	0.059635
GO:0010595	positive regulation of endothelial cell migration	biological_process	4	HIF1A,AKT3,ABL1,PRKCA	0.059697
GO:0034061	DNA polymerase activity	molecular_function	2	POLA1,TERF1	0.059815
GO:0051239	regulation of multicellular organismal process	biological_process	49	PRKCA,PLCB4,EVL,AFDN,ADAM9,DSP,JUP,DUSP10,BCL11B,CGAS,H2AFY,PRKN,APP,SETD3,AKT3,SPTBN1,CTHRC1,RYK,BMP2K,LAMA3,LIPG,ERBIN,INTU,NOTCH3,LTBP1,PTK2,SMAP1,ADGRL3,PHLDB2,IQGAP3,SRC,STK39,KANK1,ITGAV,SEMA5A,TFRC,MLLT3,ITGB3,ADAMTS12,SMAD4,AP3B1,INSR,IQGAP1,SMURF2,ABL1,PDCD4,SLC9B2,FN1,HIF1A	0.059863
GO:0031119	tRNA pseudouridine synthesis	biological_process	1	PUS1	0.060019
GO:1901994	negative regulation of meiotic cell cycle phase transition	biological_process	1	LRRK1	0.060166
GO:0050790	regulation of catalytic activity	biological_process	34	ADAM9,PICALM,RASA2,RICTOR,ATP1B3,ARHGAP29,STK10,DUSP10,ARAP2,AGAP3,APP,H2AFY,MAP3K4,PRKN,MYO1D,SIPA1L3,CDK5RAP1,CBL,PTK2,SMAP1,PRRC1,STK39,SRC,IQGAP3,INSR,IQGAP1,ITGB3,HTT,HIF1A,TERF1,FN1,BICD1,RDX,ABL1	0.060193
GO:0000779	condensed chromosome, centromeric region	cellular_component	3	ZWILCH,NCAPD3,MIS18BP1,	0.060237
GO:0034205	beta-amyloid formation	biological_process	2	PICALM,APP	0.060346
GO:0030229	very-low-density lipoprotein particle receptor activity	molecular_function	1	LDLR	0.060359
GO:0070424	regulation of nucleotide-binding oligomerization domain containing signaling pathway	biological_process	1	ERBIN	0.060447
GO:0070432	regulation of nucleotide-binding oligomerization domain containing 2 signaling pathway	biological_process	1	ERBIN	0.060447
GO:2000114	regulation of establishment of cell polarity	biological_process	2	KANK1,RICTOR	0.060487
GO:0010810	regulation of cell-substrate adhesion	biological_process	7	KANK1,PTK2,ITGB3,ABL1,UTRN,PHLDB2,JUP	0.060559
GO:0030099	myeloid cell differentiation	biological_process	8	SRC,SLC9B2,HIF1A,SP3,TFRC,APP,SMAP1,LRRK1,	0.060637
GO:0009141	nucleoside triphosphate metabolic process	biological_process	13	IMPDH2,RDX,ARAP2,SIPA1L3,AGAP3,IQGAP3,RASA2,PICALM,RICTOR,IQGAP1,SMAP1,ARHGAP29,NDUFS1	0.060982
GO:0043276	anoikis	biological_process	2	PTK2,SRC	0.061012
GO:0005856	cytoskeleton	cellular_component	39	SPTBN1,DDHD2,APP,MYO1D,KIF23,USP33,INTU,TOPBP1,ERC1,SIPA1L3,EVL,KIF13A,PLCB4,ADAM10,JUP,DSP,ANLN,CPEB4,IQGAP1,SLAIN2,SMAD4,HTT,EPB41,RDX,MYH10,PCNT,ABL1,PTK2,NOTCH3,SDCCAG8,NPHP4,TPM1,UTRN,CLIC5,DEUP1,PTPN13,SRC,MYO6,PHLDB2	0.061064
GO:0001782	B cell homeostasis	biological_process	2	ABL1,HIF1A	0.061078
GO:1900274	regulation of phospholipase C activity	biological_process	2	ABL1,BICD1	0.061229
GO:0010984	regulation of lipoprotein particle clearance	biological_process	1	LIPG	0.061267
GO:0010639	negative regulation of organelle organization	biological_process	8	H2AFY,PRKN,SPTBN1,PHLDB2,SRC,TERF1,RDX,KANK1,	0.061321
GO:0046501	protoporphyrinogen IX metabolic process	biological_process	1	ALAS1	0.061407
GO:0016010	dystrophin-associated glycoprotein complex	cellular_component	2	SNTB2,UTRN	0.061456
GO:0070051	fibrinogen binding	molecular_function	1	ITGB3	0.061829
GO:1901068	guanosine-containing compound metabolic process	biological_process	12	IMPDH2,RDX,SIPA1L3,ARAP2,IQGAP3,AGAP3,RASA2,PICALM,SMAP1,IQGAP1,RICTOR,ARHGAP29	0.061843
GO:0090050	positive regulation of cell migration involved in sprouting angiogenesis	biological_process	2	ABL1,AKT3	0.062109
GO:1900180	regulation of protein localization to nucleus	biological_process	4	SPTBN1,SRC,JUP,SMAD4	0.062146
GO:0016482	cytoplasmic transport	biological_process	16	XPO6,JUP,TNPO1,EXOC6B,SRC,EXOC2,KIF13A,RANBP17,ABL1,RDX,KPNA4,AP3B1,SMAD4,DDHD2,SPTBN1,NUP153,	0.062242
GO:0006089	lactate metabolic process	biological_process	1	HIF1A	0.06242
GO:0070381	endosome to plasma membrane transport vesicle	cellular_component	1	PICALM	0.062588
GO:0005890	sodium:potassium-exchanging ATPase complex	cellular_component	1	ATP1B3	0.062704
GO:0004465	lipoprotein lipase activity	molecular_function	1	LIPG	0.062794
GO:0048667	cell morphogenesis involved in neuron differentiation	biological_process	15	PICALM,ALCAM,PTK2,APP,SMAD4,USP33,RERE,SEMA5A,BCL11B,TRIO,FN1,MYH10,B4GALT6,RYK,ABL1	0.062939
GO:0034686	alphav-beta8 integrin complex	cellular_component	1	ITGAV	0.062998
GO:0010870	positive regulation of receptor biosynthetic process	biological_process	1	HIF1A	0.063001
GO:0014020	primary neural tube formation	biological_process	4	CTHRC1,ABL1,LUZP1,HIF1A	0.06305
GO:0034655	nucleobase-containing compound catabolic process	biological_process	16	IQGAP1,SAMD4A,RDX,METTL14,PRPF18,PABPC1,SIPA1L3,SMAP1,RICTOR,PICALM,RASA2,ARHGAP29,ATP1B3,IQGAP3,AGAP3,ARAP2,	0.063069
GO:0090118	receptor-mediated endocytosis of low-density lipoprotein particle involved in cholesterol transport	biological_process	1	LDLR	0.063229
GO:0019103	pyrimidine nucleotide binding	molecular_function	1	POLA1	0.063252
GO:0043950	positive regulation of cAMP-mediated signaling	biological_process	1	CGAS	0.063334
GO:0044291	cell-cell contact zone	cellular_component	3	JUP,DSP,NECTIN3,	0.063407
GO:0097355	protein localization to heterochromatin	biological_process	1	PPHLN1	0.063454
GO:0004776	succinate-CoA ligase (GDP-forming) activity	molecular_function	1	SUCLG2	0.063795
GO:0030041	actin filament polymerization	biological_process	6	EVL,SPTBN1,KANK1,DIAPH3,RDX,RICTOR	0.063832
GO:0055078	sodium ion homeostasis	biological_process	2	ATP1B3,SLC12A2	0.064075
GO:1901652	response to peptide	biological_process	7	SRC,PKM,KANK1,GRB10,ERBIN,INSR,PTK2	0.064092
GO:0036112	medium-chain fatty-acyl-CoA metabolic process	biological_process	1	ACOT7	0.064165
GO:0000165	MAPK cascade	biological_process	15	SRC,MAPK4,IQGAP3,ABL1,DUSP10,STK39,RYK,FN1,ITGAV,MAP3K4,SMAD4,LRRK1,INSR,APP,ADAM9	0.064343
GO:0016050	vesicle organization	biological_process	6	PICALM,AP2A2,KIF13A,AP3B1,FNBP1L,VPS8	0.064349
GO:0050714	positive regulation of protein secretion	biological_process	4	SPTBN1,ADAM9,ABL1,MYH10	0.064471
GO:0002520	immune system development	biological_process	16	SMAP1,PICALM,BCL11B,TFRC,SP3,SRC,ANLN,DUSP10,LRRK1,APP,AP3B1,STON2,HIF1A,ABL1,SIPA1L3,SLC9B2,	0.064764
GO:0034775	glutathione transmembrane transport	biological_process	1	ABCC1	0.064995
GO:0035443	tripeptide transmembrane transport	biological_process	1	ABCC1	0.064995
GO:0014065	phosphatidylinositol 3-kinase cascade	biological_process	5	PTPN13,CBL,PIK3AP1,INSR,PTK2	0.065127
GO:0031345	negative regulation of cell projection organization	biological_process	5	PTK2,KANK1,SEMA5A,RYK,EVL	0.065212
GO:0005758	mitochondrial intermembrane space	cellular_component	2	NDUFS1,SIRT5	0.065239
GO:0034684	alphav-beta5 integrin complex	cellular_component	1	ITGAV	0.065303
GO:0034040	lipid-transporting ATPase activity	molecular_function	1	ABCC1	0.065335
GO:0006935	chemotaxis	biological_process	13	TRIO,BCL11B,ITGAV,SEMA5A,RYK,STK39,MYH10,APP,ALCAM,SLC12A2,ADAM10,USP33,SMAD4	0.065365
GO:0044706	multi-multicellular organism process	biological_process	4	B4GALT1,SMURF2,PGR,SP3	0.065395
GO:0097418	neurofibrillary tangle	cellular_component	1	PICALM	0.065489
GO:0030496	midbody	cellular_component	5	IQGAP1,ANLN,KIF23,MYH10,KIF13A	0.065508
GO:0051536	iron-sulfur cluster binding	molecular_function	3	POLA1,CDK5RAP1,NDUFS1,	0.06551
GO:0051540	metal cluster binding	molecular_function	3	POLA1,CDK5RAP1,NDUFS1,	0.06551
GO:0010906	regulation of glucose metabolic process	biological_process	4	PRKN,HIF1A,INSR,APP	0.065609
GO:0008970	phosphatidylcholine 1-acylhydrolase activity	molecular_function	1	LIPG	0.065681
GO:0071593	lymphocyte aggregation	biological_process	1	STK10	0.065763
GO:0006400	tRNA modification	biological_process	3	TRMT44,PUS1,CDK5RAP1,	0.065889
GO:0001707	mesoderm formation	biological_process	3	ITGA2,ITGB4,TXNRD1,	0.065971
GO:0019902	phosphatase binding	molecular_function	6	IGBP1,PTK2,STRN3,IQGAP1,JUP,AP3B1	0.066007
GO:0060696	regulation of phospholipid catabolic process	biological_process	1	LDLR	0.06609
GO:0000145	exocyst	cellular_component	2	EXOC2,EXOC6B	0.066104
GO:0005057	receptor signaling protein activity	molecular_function	3	MAPK4,SMAD4,MAP3K4,	0.066105
GO:0034154	toll-like receptor 7 signaling pathway	biological_process	1	PIK3AP1	0.066129
GO:0060136	embryonic process involved in female pregnancy	biological_process	1	SP3	0.066136
GO:0042987	amyloid precursor protein catabolic process	biological_process	2	APP,PICALM	0.06618
GO:1990138	neuron projection extension	biological_process	5	ABL1,RYK,FN1,IQGAP1,SEMA5A	0.066441
GO:0016479	negative regulation of transcription from RNA polymerase I promoter	biological_process	1	H2AFY	0.066679
GO:0045591	positive regulation of regulatory T cell differentiation	biological_process	1	DUSP10	0.06677
GO:0042330	taxis	biological_process	13	MYH10,RYK,STK39,ITGAV,SEMA5A,BCL11B,TRIO,SMAD4,USP33,ADAM10,ALCAM,SLC12A2,APP	0.066839
GO:0021592	fourth ventricle development	biological_process	1	MYH10	0.066997
GO:0044237	cellular metabolic process	biological_process	134	SCMH1,SMURF2,GRB10,ADAMTS12,LIN54,STRN3,B4GALT1,ITGB4,KRR1,USP37,PIKFYVE,PTK2,NOTCH3,SP3PTPRT,KANSL1,RRAGB,GBE1,USP33,CAMKK2,PABPC1,RASA2,RICTOR,FAM126A,ARHGAP29,PRKCA,BRWD1,HR,DPH7,DSP,LVRN,SMAD4,TRMT44,HTT,TERF1,IMPDH2,PPA1,COP1,RDX,POLA1,ANKIB1,TFRC,BAZ1B,PRKAA2,GMCL1,SRC,IQGAP3,AKT3,SPTBN1,SETD3,ZNF236,PRKN,METTL14,ERC1,ERBIN,SIPA1L3,HABP4,ADAM9,ADAM10,SP3,PPHLN1,PPIG,B4GALT6,ARAP2,DUSP10,JUP…	0.06727
GO:0007420	brain development	biological_process	14	AFDN,NOTCH3,RERE,AKT3,ADGRL3,APP,ALDH1A3,MYH10,RYK,SRC,ABL1,METTL14,HIF1A,BCL11B	0.067458
GO:0045714	regulation of low-density lipoprotein particle receptor biosynthetic process	biological_process	1	ITGAV	0.067857
GO:0016331	morphogenesis of embryonic epithelium	biological_process	5	CTHRC1,ABL1,ALDH1A3,LUZP1,HIF1A	0.067871
GO:0005826	actomyosin contractile ring	cellular_component	1	ANLN	0.067944
GO:0034635	glutathione transport	biological_process	1	ABCC1	0.068057
GO:0042939	tripeptide transport	biological_process	1	ABCC1	0.068057
GO:0007172	signal complex assembly	biological_process	1	PTK2	0.068176
GO:0005978	glycogen biosynthetic process	biological_process	2	GBE1,INSR	0.068267
GO:0009250	glucan biosynthetic process	biological_process	2	INSR,GBE1	0.068267
GO:0001503	ossification	biological_process	8	PTK2,ATP6V0A4,WWOX,INTU,SP3,HIF1A,CTHRC1,BMP2K,	0.068283
GO:0060444	branching involved in mammary gland duct morphogenesis	biological_process	2	PGR,SRC	0.068324
GO:0051446	positive regulation of meiotic cell cycle	biological_process	1	INSR	0.068359
GO:0016790	thiolester hydrolase activity	molecular_function	2	ACOT7,SP3PTPRT	0.068361
GO:0017182	peptidyl-diphthamide metabolic process	biological_process	1	DPH7	0.068538
GO:0017183	peptidyl-diphthamide biosynthetic process from peptidyl-histidine	biological_process	1	DPH7	0.068538
GO:0034685	alphav-beta6 integrin complex	cellular_component	1	ITGAV	0.068542
GO:0017017	MAP kinase tyrosine/serine/threonine phosphatase activity	molecular_function	1	DUSP10	0.068663
GO:0030837	negative regulation of actin filament polymerization	biological_process	3	SPTBN1,KANK1,RDX,	0.068695
GO:0044444	cytoplasmic part	cellular_component	107	SUCLG2,ALAS1,CPEB4,JUP,DUSP10,XPO6,PPIG,PPHLN1,ADAM10,SCEL,FAM120A,PLCB4,WWOX,AP2A2,ITPR2,HABP4,LAMA3,ERC1,LIPG,GRAMD1B,INSIG2,VPS8,FAT1,PRKN,NUP153,IGBP1,DDHD2,SPTBN1,MYO6,SRC,ABCA5,HSPA4L,PRKAA2,DEUP1,TXNRD1,TFRC,FRYL,TPM1,NDUFS1,CBL,ARSE,ABL1,PDCD4,PCNT,POLA1,MYH10,WDFY1,RDX,IMPDH2,HIF1A,EPB41,PKM,HTT,ABCC1,LDLR,SAMD4A,AP3B1,SMAD4,PIK3AP1,LRRK1,ANLN,MCTP2,BRWD1,EXOC2,PRKCA,PUS1,FAM126A,KIF13A,…	0.068757
GO:0008519	ammonium transmembrane transporter activity	molecular_function	1	SLC12A2	0.068784
GO:0008306	associative learning	biological_process	3	DDHD2,HIF1A,APP,	0.06884
GO:0005048	signal sequence binding	molecular_function	2	NUP153,TNPO1	0.069013
GO:2000588	positive regulation of platelet-derived growth factor receptor-beta signaling pathway	biological_process	1	SRC	0.069309
GO:0042709	succinate-CoA ligase complex	cellular_component	1	SUCLG2	0.069313
GO:0030100	regulation of endocytosis	biological_process	6	SRC,ITGAV,CBL,PICALM,STON2,SMAP1	0.069347
GO:0051219	phosphoprotein binding	molecular_function	4	ABL1,SRC,CBL,EPB41	0.069416
GO:0030811	regulation of nucleotide catabolic process	biological_process	12	SIPA1L3,ARAP2,IQGAP3,AGAP3,RDX,ATP1B3,ARHGAP29,PICALM,RASA2,IQGAP1,SMAP1,RICTOR	0.069435
GO:0033121	regulation of purine nucleotide catabolic process	biological_process	12	SIPA1L3,ARAP2,IQGAP3,AGAP3,RDX,ATP1B3,ARHGAP29,RASA2,PICALM,IQGAP1,SMAP1,RICTOR	0.069435
GO:0060363	cranial suture morphogenesis	biological_process	1	INSIG2	0.069472
GO:0060065	uterus development	biological_process	2	SRC,SMAD4	0.069473
GO:0000302	response to reactive oxygen species	biological_process	4	ADAM9,ABL1,SRC,KPNA4	0.069506
GO:0035239	tube morphogenesis	biological_process	9	HIF1A,ABL1,CTHRC1,SRC,PGR,LUZP1,ADAMTS12,SDCCAG8,SMAD4	0.069513
GO:0000220	vacuolar proton-transporting V-type ATPase, V0 domain	cellular_component	1	ATP6V0A4	0.069549
GO:0030125	clathrin vesicle coat	cellular_component	2	PICALM,AP2A2	0.069589
GO:0003831	beta-N-acetylglucosaminylglycopeptide beta-1,4-galactosyltransferase activity	molecular_function	1	B4GALT1	0.069818
GO:0015696	ammonium transport	biological_process	1	SLC12A2	0.069848
GO:0072488	ammonium transmembrane transport	biological_process	1	SLC12A2	0.069848
GO:0051716	cellular response to stimulus	biological_process	97	ITGA2,IGBP1,SPTBN1,AKT3,INSIG2,TIAM2,MAP3K4,PRKN,ERC1,ERBIN,GRAMD1B,HABP4,MUC4,LAMA3,SIPA1L3,ADAM9,ITPR2,ADAM10,PLCB4,SCEL,WWOX,TRIO,CPEB4,ADGRL2,ARAP2,JUP,DUSP10,INSR,PIK3AP1,LRRK1,PKM,LDLR,HTT,SMAD4,WDFY1,RDX,IMPDH2,HIF1A,PDCD4,ABL1,PCNT,CBL,ADGRL3,LTBP1,KANK1,BAZ1B,TFRC,MYO6,IQGAP3,SRC,PRKAA2,APP,CGAS,USP33,WDR76,RRAGB,TOPBP1,INTU,MAGI1,CTHRC1,RYKRICTOR,NR3C1,RASA2,ARHGAP29,PRKCA,STK10,AFDN,EV…	0.069915
GO:0000775	chromosome, centromeric region	cellular_component	5	H2AFY,ZWILCH,NCAPD3,MIS18BP1,BAZ1B	0.070125
GO:0003348	cardiac endothelial cell differentiation	biological_process	1	SMAD4	0.070621
GO:0060956	endocardial cell differentiation	biological_process	1	SMAD4	0.070621
GO:0033549	MAP kinase phosphatase activity	molecular_function	1	DUSP10	0.070647
GO:0044704	single-organism reproductive behavior	biological_process	3	APP,DDHD2,HIF1A,	0.070705
GO:0060576	intestinal epithelial cell development	biological_process	1	HIF1A	0.07076
GO:0007243	intracellular protein kinase cascade	biological_process	20	STK10,RICTOR,PTK2,ADAM9,SRC,MAPK4,IQGAP3,STK39,DUSP10,ITGAV,SMAD4,MAP3K4,PRKN,LRRK1,INSR,APP,ABL1,RYK,ERC1,FN1	0.070775
GO:0045727	positive regulation of translation	biological_process	3	HABP4,CDK5RAP1,SAMD4A,	0.070822
GO:0000963	mitochondrial RNA processing	biological_process	1	CDK5RAP1	0.070965
GO:0031017	exocrine pancreas development	biological_process	1	INSR	0.070987
GO:0034637	cellular carbohydrate biosynthetic process	biological_process	3	GBE1,B4GALT1,INSR,	0.07101
GO:0048332	mesoderm morphogenesis	biological_process	3	TXNRD1,ITGA2,ITGB4,	0.071041
GO:0035035	histone acetyltransferase binding	molecular_function	2	HIF1A,KANSL1	0.071066
GO:0070471	uterine smooth muscle contraction	biological_process	1	SETD3	0.071122
GO:0070472	regulation of uterine smooth muscle contraction	biological_process	1	SETD3	0.071122
GO:0005654	nucleoplasm	cellular_component	46	PRKAA2,FANCE,STK39,KANSL1,MYO6,OXR1,HCFC2,BAZ1B,TXNRD1,NOTCH3,UTRN,RERE,POLA1,NCAPD3,ABL1,TERF1,HIF1A,STRN3,SMAD4,ACOT7,HTT,MLLT3,SMURF2,HR,DUSP10,ANLN,ALAS1,SP3,MCTP2,PPHLN1,PPIG,AFDN,NR3C1,BMP2K,MED12L,MAGI1,HABP4,METTL14,PRPF18,TOPBP1,ERBIN,PRKN,USP33,KIF23,RARS,NAALADL2,	0.071155
GO:0060571	morphogenesis of an epithelial fold	biological_process	2	LUZP1,HIF1A	0.071249
GO:0071375	cellular response to peptide hormone stimulus	biological_process	6	PTK2,GRB10,INSR,KANK1,PKM,SRC	0.07145
GO:0007009	plasma membrane organization	biological_process	7	FNBP1L,MYH10,ATP1B3,FAM126A,JUP,RDX,SPTBN1	0.071486
GO:0050905	neuromuscular process	biological_process	5	PRKN,MYH10,ABL1,APP,ALDH1A3	0.071518
GO:0016300	tRNA (uracil) methyltransferase activity	molecular_function	1	TRMT44	0.071672
GO:0038189	neuropilin signaling pathway	biological_process	1	ABL1	0.071806
GO:0009451	RNA modification	biological_process	4	CDK5RAP1,PUS1,TRMT44,METTL14	0.071853
GO:0071222	cellular response to lipopolysaccharide	biological_process	4	ADAM9,PRKCA,PDCD4,ABL1	0.071853
GO:0003198	epithelial to mesenchymal transition involved in endocardial cushion formation	biological_process	1	SMAD4	0.071902
GO:0032436	positive regulation of proteasomal ubiquitin-dependent protein catabolic process	biological_process	3	PRKN,ANKIB1,COP1,	0.07194
GO:0007161	calcium-independent cell-matrix adhesion	biological_process	1	FN1	0.071965
GO:0046351	disaccharide biosynthetic process	biological_process	1	B4GALT1	0.07198
GO:0007097	nuclear migration	biological_process	2	PTK2,MYH10	0.07202
GO:0040023	establishment of nucleus localization	biological_process	2	PTK2,MYH10	0.07202
GO:0032274	gonadotropin secretion	biological_process	1	SMAD4	0.072041
GO:0031526	brush border membrane	cellular_component	2	B4GALT1,ATP6V0A4	0.072231
GO:0071168	protein localization to chromatin	biological_process	2	H2AFY,PPHLN1	0.07237
GO:0097149	centralspindlin complex	cellular_component	1	KIF23	0.072414
GO:0010641	positive regulation of platelet-derived growth factor receptor signaling pathway	biological_process	1	SRC	0.072603
GO:0030010	establishment of cell polarity	biological_process	5	SIPA1L3,HTT,SDCCAG8,RICTOR,KANK1	0.072726
GO:0021678	third ventricle development	biological_process	1	MYH10	0.072795
GO:0000782	telomere cap complex	cellular_component	1	TERF1	0.072898
GO:0000783	nuclear telomere cap complex	cellular_component	1	TERF1	0.072898
GO:0070187	telosome	cellular_component	1	TERF1	0.072898
GO:0071664	catenin-TCF7L2 complex	cellular_component	1	JUP	0.073246
GO:0032386	regulation of intracellular transport	biological_process	8	RDX,SRC,ABL1,PCNT,JUP,NUP153,SPTBN1,SMAD4,	0.07328
GO:0032388	positive regulation of intracellular transport	biological_process	5	ABL1,PCNT,SMAD4,JUP,RDX	0.07339
GO:0061086	negative regulation of histone H3-K27 methylation	biological_process	1	H2AFY	0.073467
GO:0002532	production of molecular mediator involved in inflammatory response	biological_process	2	PDCD4,DUSP10	0.073488
GO:0003690	double-stranded DNA binding	molecular_function	4	H2AFY,CGAS,TERF1,SP3	0.073493
GO:0090443	FAR/SIN/STRIPAK complex	cellular_component	1	STRN3	0.073582
GO:0061387	regulation of extent of cell growth	biological_process	4	RYK,ABL1,SEMA5A,FN1	0.073631
GO:0071354	cellular response to interleukin-6	biological_process	2	ST3GAL6,SMAD4	0.073695
GO:0035148	tube formation	biological_process	5	LUZP1,HIF1A,CTHRC1,SDCCAG8,ABL1	0.073858
GO:0001775	cell activation	biological_process	14	DUSP10,ABL1,IMPDH2,SP3,TFRC,BCL11B,SMAD4,AP3B1,CGAS,ADAM10,PRKCA,ITGB3,ADAM9,APP	0.074018
GO:0003281	ventricular septum development	biological_process	3	LUZP1,SMAD4,LTBP1,	0.074053
GO:0002020	protease binding	molecular_function	3	LDLR,FN1,ITGAV,	0.074118
GO:0043467	regulation of generation of precursor metabolites and energy	biological_process	3	HIF1A,APP,INSR,	0.074167
GO:0032878	regulation of establishment or maintenance of cell polarity	biological_process	2	KANK1,RICTOR	0.074419
GO:0051569	regulation of histone H3-K4 methylation	biological_process	2	H2AFY,SMAD4	0.074498
GO:0060748	tertiary branching involved in mammary gland duct morphogenesis	biological_process	1	PGR	0.074507
GO:0033314	mitotic DNA replication checkpoint	biological_process	1	TOPBP1	0.07451
GO:0016772	transferase activity, transferring phosphorus-containing groups	molecular_function	23	PPIP5K2,TRIO,BAZ1B,MAPK4,SRC,PRKAA2,STK39,PTK2,PIKFYVE,STK10,PRKCA,TERF1,ABL1,CAMKK2,BMP2K,POLA1,RYK,LRRK1,INSR,AKT3,CGAS,PKM,MAP3K4	0.074677
GO:0003208	cardiac ventricle morphogenesis	biological_process	3	HIF1A,DSP,SMAD4,	0.074898
GO:0008203	cholesterol metabolic process	biological_process	3	APP,INSIG2,LDLR,	0.074987
GO:0070741	response to interleukin-6	biological_process	2	ST3GAL6,SMAD4	0.074989
GO:0006183	GTP biosynthetic process	biological_process	1	IMPDH2	0.075069
GO:0030502	negative regulation of bone mineralization	biological_process	1	HIF1A	0.075299
GO:0022884	macromolecule transmembrane transporter activity	molecular_function	1	TFRC	0.075349
GO:0010867	positive regulation of triglyceride biosynthetic process	biological_process	1	LDLR	0.075501
GO:0035174	histone serine kinase activity	molecular_function	1	PRKAA2	0.075513
GO:1900533	palmitic acid metabolic process	biological_process	1	ACOT7	0.07579
GO:1900535	palmitic acid biosynthetic process	biological_process	1	ACOT7	0.07579
GO:0032993	protein-DNA complex	cellular_component	4	JUP,H2AFY,POLA1,TERF1	0.075831
GO:0042063	gliogenesis	biological_process	6	ABL1,B4GALT6,AFDN,DUSP10,APP,METTL14	0.076068
GO:0005635	nuclear envelope	cellular_component	9	DPY19L3,TNPO1,MYO6,GMCL1,RANBP17,NUP153,INSR,APP,KPNA4	0.076084
GO:0046627	negative regulation of insulin receptor signaling pathway	biological_process	2	KANK1,GRB10	0.07616
GO:0043900	regulation of multi-organism process	biological_process	6	EXOC2,ITGAV,SMURF2,PRKCA,PABPC1,CGAS	0.076187
GO:0005984	disaccharide metabolic process	biological_process	1	B4GALT1	0.076387
GO:0015405	P-P-bond-hydrolysis-driven transmembrane transporter activity	molecular_function	5	ATP6V0A4,TFRC,ATP1B3,ABCA5,ABCC1	0.076624
GO:0015399	primary active transmembrane transporter activity	molecular_function	5	TFRC,ATP6V0A4,ATP1B3,ABCA5,ABCC1	0.076764
GO:0015682	ferric iron transport	biological_process	1	TFRC	0.076798
GO:0033572	transferrin transport	biological_process	1	TFRC	0.076798
GO:0036056	filtration diaphragm	cellular_component	1	IQGAP1	0.076843
GO:0036057	slit diaphragm	cellular_component	1	IQGAP1	0.076843
GO:0006893	Golgi to plasma membrane transport	biological_process	3	SPTBN1,EXOC2,EXOC6B,	0.077006
GO:0006272	leading strand elongation	biological_process	1	POLA1	0.077314
GO:2000377	regulation of reactive oxygen species metabolic process	biological_process	3	PRKN,SIRT5,HIF1A,	0.077443
GO:0016241	regulation of macroautophagy	biological_process	3	PRKAA2,HIF1A,PIKFYVE,	0.077542
GO:0032027	myosin light chain binding	molecular_function	1	IQGAP3	0.077617
GO:0010042	response to manganese ion	biological_process	1	ADAM9	0.077857
GO:0009118	regulation of nucleoside metabolic process	biological_process	12	ARAP2,SIPA1L3,AGAP3,IQGAP3,RDX,ATP1B3,ARHGAP29,RASA2,PICALM,RICTOR,IQGAP1,SMAP1	0.077896
GO:0005391	sodium:potassium-exchanging ATPase activity	molecular_function	1	ATP1B3	0.077915
GO:0008556	potassium-transporting ATPase activity	molecular_function	1	ATP1B3	0.077915
GO:0036376	sodium ion export from cell	biological_process	1	ATP1B3	0.077915
GO:0071436	sodium ion export	biological_process	1	ATP1B3	0.077915
GO:0002265	astrocyte activation involved in immune response	biological_process	1	APP	0.078212
GO:0051563	smooth endoplasmic reticulum calcium ion homeostasis	biological_process	1	APP	0.078212
GO:0071219	cellular response to molecule of bacterial origin	biological_process	4	PDCD4,PRKCA,ABL1,ADAM9	0.078363
GO:0003158	endothelium development	biological_process	3	ADAMTS12,SMAD4,RDX,	0.078523
GO:0048732	gland development	biological_process	7	INSR,ALDH1A3,HIF1A,PGR,SRC,IQGAP3,SMAD4	0.078533
GO:0043010	camera-type eye development	biological_process	8	FAT1,NPHP4,ALDH1A3,MYH10,NECTIN3,SP3,HIF1A,BCL11B,	0.078647
GO:0032204	regulation of telomere maintenance	biological_process	3	MAP3K4,SRC,TERF1,	0.078725
GO:0033674	positive regulation of kinase activity	biological_process	11	STK10,MAP3K4,PTK2,INSR,IQGAP1,ADAM9,ABL1,SRC,IQGAP3,STK39,PRRC1,	0.078906
GO:0032059	bleb	cellular_component	1	ANLN	0.078969
GO:0043149	stress fiber assembly	biological_process	4	EVL,ABL1,PHLDB2,SRC	0.079031
GO:0043542	endothelial cell migration	biological_process	6	PRKCA,ABL1,JUP,PTK2,AKT3,HIF1A	0.079144
GO:0008092	cytoskeletal protein binding	molecular_function	23	PICALM,DIAPH3,PTK2,KIF13A,EVL,TPM1,UTRN,SP3PTPRT,IQGAP3,ANLN,MYO6,SPTBN1,PRKN,MYO1D,HTT,KIF23,EPB41,EML5,RDX,BICD1,MYH10,ABL1,MAGI1	0.07947
GO:0008511	sodium:potassium:chloride symporter activity	molecular_function	1	SLC12A2	0.079497
GO:0015378	sodium:chloride symporter activity	molecular_function	1	SLC12A2	0.079497
GO:0045136	development of secondary sexual characteristics	biological_process	1	B4GALT1	0.079571
GO:0008298	intracellular mRNA localization	biological_process	1	PRPF18	0.079763
GO:0030578	PML body organization	biological_process	1	HABP4	0.079764
GO:0060718	chorionic trophoblast cell differentiation	biological_process	1	MAP3K4	0.080281
GO:0043235	receptor complex	cellular_component	11	ALCAM,INSR,ITGA2,APP,ITPR2,ITGB3,LDLR,NOTCH3,ITGB4,ITGAV,RYK,	0.080376
GO:0043353	enucleate erythrocyte differentiation	biological_process	1	SP3	0.080545
GO:0009897	external side of plasma membrane	cellular_component	7	ITGA2,B4GALT1,ALCAM,ITGAV,TFRC,ITGB3,LDLR	0.080718
GO:2000351	regulation of endothelial cell apoptotic process	biological_process	2	ABL1,PDCD4	0.080754
GO:0010248	establishment or maintenance of transmembrane electrochemical gradient	biological_process	1	ATP1B3	0.080826
GO:0097443	sorting endosome	cellular_component	1	LDLR	0.080865
GO:0005109	frizzled binding	molecular_function	2	RYK,CTHRC1	0.080883
GO:1901985	positive regulation of protein acetylation	biological_process	2	PRKAA2,SMAD4	0.080918
GO:0001558	regulation of cell growth	biological_process	7	SEMA5A,FN1,SMAD4,RYK,ABL1,DCBLD2,ADAM10	0.080997
GO:0051879	Hsp90 protein binding	molecular_function	2	HIF1A,NR3C1	0.080999
GO:1901165	positive regulation of trophoblast cell migration	biological_process	1	SMURF2	0.081258
GO:0070542	response to fatty acid	biological_process	2	LDLR,PRKAA2	0.081272
GO:0042632	cholesterol homeostasis	biological_process	3	GRAMD1B,LIPG,LDLR,	0.081305
GO:0032956	regulation of actin cytoskeleton organization	biological_process	9	RDX,KANK1,ABL1,PHLDB2,SPTBN1,RICTOR,EVL,PRKN,ITGB3	0.08137
GO:0003729	mRNA binding	molecular_function	6	SAMD4A,MYH10,CPEB4,PABPC1,SLC4A1AP,METTL14	0.081375
GO:0016125	sterol metabolic process	biological_process	3	APP,INSIG2,LDLR,	0.081628
GO:0002138	retinoic acid biosynthetic process	biological_process	1	ALDH1A3	0.081673
GO:0016102	diterpenoid biosynthetic process	biological_process	1	ALDH1A3	0.081673
GO:0046037	GMP metabolic process	biological_process	1	IMPDH2	0.081859
GO:0000828	inositol hexakisphosphate kinase activity	molecular_function	1	PPIP5K2	0.081895
GO:0055092	sterol homeostasis	biological_process	3	LIPG,GRAMD1B,LDLR,	0.082001
GO:0033263	CORVET complex	cellular_component	1	VPS8	0.082009
GO:0008360	regulation of cell shape	biological_process	5	EPB41,RDX,PTK2,BRWD1,MYH10	0.08217
GO:0042475	odontogenesis of dentin-containing tooth	biological_process	3	WDR72,ITGB4,BCL11B,	0.082336
GO:0051256	spindle midzone assembly involved in mitosis	biological_process	1	KIF23	0.082389
GO:0032870	cellular response to hormone stimulus	biological_process	10	PRKAA2,SRC,RDX,KANK1,PKM,PGR,INSR,PTK2,GRB10,NR3C1	0.082461
GO:0010633	negative regulation of epithelial cell migration	biological_process	3	JUP,DUSP10,EVL,	0.082581
GO:0032845	negative regulation of homeostatic process	biological_process	2	SRC,TERF1	0.082656
GO:0001841	neural tube formation	biological_process	4	LUZP1,HIF1A,CTHRC1,ABL1	0.082694
GO:0003249	cell proliferation involved in heart valve morphogenesis	biological_process	1	SMAD4	0.082738
GO:0003250	regulation of cell proliferation involved in heart valve morphogenesis	biological_process	1	SMAD4	0.082738
GO:0050673	epithelial cell proliferation	biological_process	8	IQGAP3,DUSP10,BCL11B,B4GALT1,INTU,PRKCA,PGR,AKT3,	0.08284
GO:0034331	cell junction maintenance	biological_process	1	AFDN	0.082841
GO:0031401	positive regulation of protein modification process	biological_process	17	IQGAP1,LRRK1,APP,INSR,SMAD4,MAP3K4,ABL1,CAMKK2,RICTOR,PTK2,ADAM9,STK10,PRRC1,IQGAP3,SRC,PRKAA2,STK39	0.082844
GO:0005902	microvillus	cellular_component	4	RDX,ITGAV,MYO6,WWOX	0.082982
GO:0042306	regulation of protein import into nucleus	biological_process	3	JUP,SMAD4,SPTBN1,	0.083001
GO:0033365	protein localization to organelle	biological_process	12	AP3B1,PRKN,SMAD4,KPNA4,H2AFY,SPTBN1,PIKFYVE,NUP153,JUP,SRC,TNPO1,PPHLN1	0.08316
GO:0032007	negative regulation of TOR signaling cascade	biological_process	2	HIF1A,PRKAA2	0.08322
GO:0009056	catabolic process	biological_process	40	ARHGAP29,PLCB4,ATP1B3,RICTOR,PICALM,RASA2,AGAP3,ARAP2,USP33,RRAGB,PRKN,APP,DDHD2,PABPC1,SIPA1L3,PRPF18,METTL14,ANKIB1,PTK2,SMAP1,USP37,PIKFYVE,CBL,SF3B3,IQGAP3,PRKAA2,USP43,PKM,ACOT7,ADAMTS12,LDLR,SAMD4A,LVRN,INSR,IQGAP1,SMURF2,ITGB4,RDX,COP1,HIF1A	0.083316
GO:0007346	regulation of mitotic cell cycle	biological_process	9	RDX,TOPBP1,ZWILCH,ABL1,APP,INSR,IQGAP1,H2AFY,PRKCA	0.083478
GO:0072659	protein localization to plasma membrane	biological_process	5	ATP1B3,JUP,FAM126A,SPTBN1,RDX	0.083507
GO:1900077	negative regulation of cellular response to insulin stimulus	biological_process	2	KANK1,GRB10	0.083576
GO:0000289	nuclear-transcribed mRNA poly(A) tail shortening	biological_process	2	SAMD4A,PABPC1	0.083583
GO:0035376	sterol import	biological_process	1	LDLR	0.083604
GO:0035382	sterol transmembrane transport	biological_process	1	LDLR	0.083604
GO:0070508	cholesterol import	biological_process	1	LDLR	0.083604
GO:2000793	cell proliferation involved in heart valve development	biological_process	1	SMAD4	0.083841
GO:0001504	neurotransmitter uptake	biological_process	2	ITGB3,PRKN	0.083885
GO:0051130	positive regulation of cellular component organization	biological_process	20	INSR,SLAIN2,DDHD2,HTT,ITGB3,FNBP1L,SMAD4,MAP3K4,PRKN,H2AFY,FN1,ABL1,CDK5RAP1,RICTOR,ADAM9,ADGRL3,CBL,EVL,PPHLN1,SRC	0.084198
GO:0010594	regulation of endothelial cell migration	biological_process	5	ABL1,PRKCA,JUP,HIF1A,AKT3	0.08431
GO:0097494	regulation of vesicle size	biological_process	1	PICALM	0.084382
GO:0051961	negative regulation of nervous system development	biological_process	1	PTK2	0.084565
GO:0051964	negative regulation of synapse assembly	biological_process	1	PTK2	0.084565
GO:0010385	double-stranded methylated DNA binding	molecular_function	1	H2AFY	0.084565
GO:0072584	caveolin-mediated endocytosis	biological_process	1	SRC	0.08459
GO:0004774	succinate-CoA ligase activity	molecular_function	1	SUCLG2	0.084672
GO:0004775	succinate-CoA ligase (ADP-forming) activity	molecular_function	1	SUCLG2	0.084672
GO:1901699	cellular response to nitrogen compound	biological_process	11	KANK1,CPEB4,SRC,JUP,GRB10,INSR,PTK2,ITPR2,PKM,CGAS,RRAGB,	0.084987
GO:1901575	organic substance catabolic process	biological_process	36	SMURF2,INSR,IQGAP1,SAMD4A,LVRN,USP43,PKM,ADAMTS12,LDLR,ACOT7,HIF1A,RDX,COP1,USP37,CBL,PTK2,SMAP1,ANKIB1,SF3B3,IQGAP3,DDHD2,APP,PRKN,USP33,PRPF18,METTL14,SIPA1L3,PABPC1,RASA2,PICALM,RICTOR,ATP1B3,ARHGAP29,PLCB4,ARAP2,AGAP3,	0.085214
GO:0006929	substrate-dependent cell migration	biological_process	2	MYH10,ITGA2	0.085218
GO:0019960	C-X3-C chemokine binding	molecular_function	1	ITGAV	0.08523
GO:1901653	cellular response to peptide	biological_process	6	PTK2,GRB10,INSR,KANK1,PKM,SRC	0.085539
GO:0071027	nuclear RNA surveillance	biological_process	1	PRPF18	0.085597
GO:0071028	nuclear mRNA surveillance	biological_process	1	PRPF18	0.085597
GO:0071253	connexin binding	molecular_function	1	SRC	0.085617
GO:0002072	optic cup morphogenesis involved in camera-type eye development	biological_process	1	ALDH1A3	0.085626
GO:0005009	insulin-activated receptor activity	molecular_function	1	INSR	0.085913
GO:0015238	drug transmembrane transporter activity	molecular_function	1	ABCC1	0.085972
GO:0044771	meiotic cell cycle phase transition	biological_process	1	LRRK1	0.085981
GO:1901993	regulation of meiotic cell cycle phase transition	biological_process	1	LRRK1	0.085981
GO:0045171	intercellular bridge	cellular_component	2	KIF23,KRR1	0.086081
GO:0002322	B cell proliferation involved in immune response	biological_process	1	ABL1	0.086123
GO:0001542	ovulation from ovarian follicle	biological_process	1	PGR	0.086359
GO:0034142	toll-like receptor 4 signaling pathway	biological_process	2	PIK3AP1,WDFY1	0.086374
GO:0006273	lagging strand elongation	biological_process	1	POLA1	0.086443
GO:0034613	cellular protein localization	biological_process	26	PRKN,SMAD4,AP3B1,KPNA4,H2AFY,RRAGB,NUP153,SPTBN1,PCNT,BICD1,ERBIN,RDX,TM9SF3,KIF13A,ATP1B3,FAM126A,RANBP17,AP2A2,PICALM,PIKFYVE,SRC,TBC1D1,TNPO1,XPO6,JUP,PPHLN1,	0.08656
GO:0005351	sugar:hydrogen symporter activity	molecular_function	1	SLC45A4	0.086617
GO:0005402	cation:sugar symporter activity	molecular_function	1	SLC45A4	0.086617
GO:0021902	commitment of neuronal cell to specific neuron type in forebrain	biological_process	1	BCL11B	0.086633
GO:0043277	apoptotic cell clearance	biological_process	2	ITGB3,ITGAV	0.086775
GO:0001654	eye development	biological_process	9	HIF1A,SP3,BCL11B,MYH10,SIPA1L3,NECTIN3,ALDH1A3,FAT1,NPHP4	0.086779
GO:0010636	positive regulation of mitochondrial fusion	biological_process	1	PRKN	0.086907
GO:0046915	transition metal ion transmembrane transporter activity	molecular_function	2	TFRC,SLC39A8	0.087037
GO:0021502	neural fold elevation formation	biological_process	1	HIF1A	0.087079
GO:0009982	pseudouridine synthase activity	molecular_function	1	PUS1	0.087178
GO:0033132	negative regulation of glucokinase activity	biological_process	1	PRKN	0.087246
GO:2000050	regulation of non-canonical Wnt receptor signaling pathway	biological_process	2	MLLT3,ABL1	0.087324
GO:0006402	mRNA catabolic process	biological_process	4	SAMD4A,PABPC1,PRPF18,METTL14	0.087389
GO:0044092	negative regulation of molecular function	biological_process	16	CBL,STK39,DUSP10,SRC,PRKN,H2AFY,TAX1BP1,MYO1D,USP33,TERF1,ERBIN,BICD1,RDX,ABL1,HABP4,CDK5RAP1,	0.0874
GO:0033124	regulation of GTP catabolic process	biological_process	11	ARHGAP29,PICALM,RASA2,RICTOR,IQGAP1,SMAP1,ARAP2,SIPA1L3,AGAP3,IQGAP3,RDX,	0.087499
GO:0043087	regulation of GTPase activity	biological_process	11	ARAP2,SIPA1L3,AGAP3,IQGAP3,RDX,ARHGAP29,RASA2,PICALM,RICTOR,SMAP1,IQGAP1,	0.087499
GO:0032463	negative regulation of protein homooligomerization	biological_process	1	SRC	0.087538
GO:0010243	response to organonitrogen compound	biological_process	12	GRB10,PTK2,INSR,ITPR2,ADGRL3,PKM,RRAGB,KANK1,ERBIN,SRC,CPEB4,JUP	0.087562
GO:0004427	inorganic diphosphatase activity	molecular_function	1	PPA1	0.087692
GO:0032484	Ral protein signal transduction	biological_process	1	RALGPS2	0.087895
GO:0032485	regulation of Ral protein signal transduction	biological_process	1	RALGPS2	0.087895
GO:0008174	mRNA methyltransferase activity	molecular_function	1	METTL14	0.088155
GO:0038027	apolipoprotein A-I-mediated signaling pathway	biological_process	1	ITGAV	0.088288
GO:0010032	meiotic chromosome condensation	biological_process	1	NCAPD3	0.088322
GO:0007565	female pregnancy	biological_process	3	PGR,SP3,SMURF2,	0.088386
GO:0001758	retinal dehydrogenase activity	molecular_function	1	ALDH1A3	0.088504
GO:0006195	purine nucleotide catabolic process	biological_process	12	AGAP3,IQGAP3,ARAP2,SIPA1L3,RDX,ARHGAP29,ATP1B3,RICTOR,IQGAP1,SMAP1,PICALM,RASA2	0.088521
GO:0006184	GTP catabolic process	biological_process	11	RDX,SIPA1L3,ARAP2,IQGAP3,AGAP3,RASA2,PICALM,IQGAP1,SMAP1,RICTOR,ARHGAP29,	0.088528
GO:0009203	ribonucleoside triphosphate catabolic process	biological_process	11	RICTOR,SMAP1,IQGAP1,PICALM,RASA2,ARHGAP29,RDX,AGAP3,IQGAP3,ARAP2,SIPA1L3,	0.088528
GO:0009207	purine ribonucleoside triphosphate catabolic process	biological_process	11	ARHGAP29,RASA2,PICALM,RICTOR,SMAP1,IQGAP1,ARAP2,SIPA1L3,AGAP3,IQGAP3,RDX,	0.088528
GO:0043234	protein complex	cellular_component	67	LAMA3,MED12L,METTL14,ERC1,PRKN,MYO1D,VPS8,CACNA1E,INSIG2,NUP153,ITGA2,JUP,SUCLG2,SP3,ITPR2,AP2A2,MYH10,POLA1,HIF1A,COP1,SMAD4,AP3B1,LDLR,INSR,PRKAA2,SRC,MYO6,NDUFS1,ANKIB1,TPM1,CBL,ALCAM,ZWILCH,RYK,RRAGB,KIF23,RARS,APP,DSP,EXOC2,ATP1B3,KIF13A,ZSWIM4,PICALM,MIS18BP1,ATP6V0A4,RANBP17,RICTOR,NCAPD3,STRN3,FN1,ITGB4,MLLT3,ITGB3,SMURF2,IQGAP1,SLAIN2,FANCE,EXOC6B,KANSL1,HCFC2,ITGAV,CLIC5,NOTCH3,RERE,UTR…	0.088582
GO:1900026	positive regulation of substrate adhesion-dependent cell spreading	biological_process	2	ITGB3,ABL1	0.08879
GO:0071417	cellular response to organonitrogen compound	biological_process	10	KANK1,CPEB4,SRC,JUP,GRB10,INSR,PTK2,ITPR2,PKM,RRAGB	0.088803
GO:0010614	negative regulation of cardiac muscle hypertrophy	biological_process	1	SMAD4	0.08896
GO:0014741	negative regulation of muscle hypertrophy	biological_process	1	SMAD4	0.08896
GO:0005610	laminin-5 complex	cellular_component	1	LAMA3	0.088997
GO:1901509	regulation of endothelial tube morphogenesis	biological_process	1	ADAMTS12	0.089005
GO:2000622	regulation of nuclear-transcribed mRNA catabolic process, nonsense-mediated decay	biological_process	1	PABPC1	0.089223
GO:2000623	negative regulation of nuclear-transcribed mRNA catabolic process, nonsense-mediated decay	biological_process	1	PABPC1	0.089223
GO:0060562	epithelial tube morphogenesis	biological_process	8	ABL1,CTHRC1,SRC,HIF1A,ADAMTS12,SMAD4,LUZP1,PGR,	0.089241
GO:0051445	regulation of meiotic cell cycle	biological_process	2	LRRK1,INSR	0.089278
GO:0051352	negative regulation of ligase activity	biological_process	1	ABL1	0.089292
GO:0051444	negative regulation of ubiquitin-protein ligase activity	biological_process	1	ABL1	0.089292
GO:0030662	coated vesicle membrane	cellular_component	5	PICALM,MCTP2,AP2A2,AP3B1,SLC9B2	0.089526
GO:0050730	regulation of peptidyl-tyrosine phosphorylation	biological_process	6	CBL,LRRK1,APP,RICTOR,SRC,ABL1	0.089529
GO:1901069	guanosine-containing compound catabolic process	biological_process	11	RDX,AGAP3,IQGAP3,ARAP2,SIPA1L3,RICTOR,SMAP1,IQGAP1,PICALM,RASA2,ARHGAP29,	0.089598
GO:0014005	microglia development	biological_process	1	APP	0.089645
GO:0060560	developmental growth involved in morphogenesis	biological_process	7	ABL1,COL12A1,RYK,APP,FN1,IQGAP1,SEMA5A	0.089871
GO:0005730	nucleolus	cellular_component	14	SPTBN1,NUP153,H2AFY,SAMD4A,TERF1,STON2,TXNRD1,BRWD1,XPO6,ABL1,SF3B3,HABP4,OXR1,KRR1	0.090056
GO:0046886	positive regulation of hormone biosynthetic process	biological_process	1	HIF1A	0.090144
GO:0030879	mammary gland development	biological_process	4	IQGAP3,SRC,HIF1A,PGR	0.090146
GO:0030167	proteoglycan catabolic process	biological_process	1	ADAMTS12	0.090188
GO:0071638	negative regulation of monocyte chemotactic protein-1 production	biological_process	1	ERBIN	0.090249
GO:0007169	transmembrane receptor protein tyrosine kinase signaling pathway	biological_process	13	KANK1,HIF1A,SRC,ABL1,RYK,IQGAP1,GRB10,APP,PTK2,INSR,CBL,ADAMTS12,ITGB3	0.090582
GO:0042910	xenobiotic transporter activity	molecular_function	1	ABCC1	0.090642
GO:0034612	response to tumor necrosis factor	biological_process	4	ADAMTS12,ADAM10,ADAM9,ERBIN	0.090873
GO:0051792	medium-chain fatty acid biosynthetic process	biological_process	1	ACOT7	0.091011
GO:1901698	response to nitrogen compound	biological_process	13	INSR,GRB10,PTK2,ITPR2,ADGRL3,CGAS,PKM,RRAGB,KANK1,ERBIN,SRC,CPEB4,JUP	0.091064
GO:0048143	astrocyte activation	biological_process	1	APP	0.091201
GO:0046777	protein autophosphorylation	biological_process	7	PTK2,INSR,CAMKK2,STK39,SRC,STK10,ABL1	0.091251
GO:0044270	cellular nitrogen compound catabolic process	biological_process	16	IQGAP1,SAMD4A,RDX,METTL14,PRPF18,PABPC1,SIPA1L3,SMAP1,RICTOR,PICALM,RASA2,ARHGAP29,ATP1B3,IQGAP3,AGAP3,ARAP2,	0.091267
GO:0009146	purine nucleoside triphosphate catabolic process	biological_process	11	RDX,AGAP3,IQGAP3,ARAP2,SIPA1L3,RICTOR,IQGAP1,SMAP1,RASA2,PICALM,ARHGAP29,	0.091377
GO:0050708	regulation of protein secretion	biological_process	5	ADAM9,SPTBN1,FN1,MYH10,ABL1	0.091382
GO:0043508	negative regulation of JUN kinase activity	biological_process	1	DUSP10	0.091459
GO:0061419	positive regulation of transcription from RNA polymerase II promoter in response to hypoxia	biological_process	1	HIF1A	0.091648
GO:0070372	regulation of ERK1 and ERK2 cascade	biological_process	6	FN1,APP,ABL1,SRC,DUSP10,SMAD4	0.092051
GO:0046700	heterocycle catabolic process	biological_process	16	SAMD4A,IQGAP1,SIPA1L3,PABPC1,PRPF18,METTL14,RDX,ATP1B3,ARHGAP29,RASA2,PICALM,RICTOR,SMAP1,ARAP2,AGAP3,IQGAP3,	0.092092
GO:0007165	signal transduction	biological_process	79	IQGAP1,GRB10,SMURF2,ADAMTS12,MLLT3,ITGB3,ITGB4,BICD1,FN1,RALGPS2,ARHGEF37,ATRNL1,PTK2,PGR,PIKFYVE,NPHP4,NOTCH3,ITGAV,SEMA5A,STK39,PTPN13,APP,USP33,CGAS,RRAGB,INTU,CTHRC1,MAGI1RYK,NR3C1,RICTOR,RASA2,STK10,ARHGAP29,PRKCA,AFDN,MAPK4,LRRK1,PIK3AP1,INSR,HTT,SMAD4,WDFY1,HIF1A,ABL1,PDCD4,PCNT,ADGRL3,CBL,LTBP1,KANK1,IQGAP3,SRC,MYO6,PRKAA2,ITGA2,SPTBN1,AKT3,IGBP1,TIAM2,INSIG2,MAP3K4,PRKN,ERBIN,ERC1,MUC4,S…	0.092168
GO:0001740	Barr body	cellular_component	1	H2AFY	0.092191
GO:0016199	axon midline choice point recognition	biological_process	1	APP	0.092234
GO:0050919	negative chemotaxis	biological_process	3	RYK,SEMA5A,ITGAV,	0.092766
GO:0060070	canonical Wnt receptor signaling pathway	biological_process	8	SRC,CTHRC1,KANK1,SCEL,NPHP4,MLLT3,PRKN,LRRK1,	0.092782
GO:0003220	left ventricular cardiac muscle tissue morphogenesis	biological_process	1	SMAD4	0.092912
GO:0061097	regulation of protein tyrosine kinase activity	biological_process	3	ITGB3,APP,CBL,	0.092967
GO:0038146	chemokine (C-X-C motif) ligand 12 signaling pathway	biological_process	1	STK39	0.093076
GO:0035878	nail development	biological_process	1	ITGB4	0.093316
GO:0046578	regulation of Ras protein signal transduction	biological_process	8	KANK1,TRIO,RALGPS2,ABL1,ARHGEF37,RASA2,CBL,TIAM2,	0.093701
GO:1901800	positive regulation of proteasomal protein catabolic process	biological_process	3	ANKIB1,PRKN,COP1,	0.093725
GO:0072521	purine-containing compound metabolic process	biological_process	16	IQGAP1,ACOT7,IMPDH2,RDX,SIPA1L3,CDK5RAP1,RASA2,PICALM,RICTOR,SMAP1,ATP1B3,ARHGAP29,NDUFS1,ARAP2,AGAP3,IQGAP3,	0.093826
GO:0002376	immune system process	biological_process	29	STK39,DUSP10,SRC,ANLN,TFRC,SP3,BCL11B,EVL,STK10,ADAM10,PICALM,ADAM9,SLC12A2,SMAP1,SIPA1L3,SLC9B2,ABL1,HIF1A,IMPDH2,B4GALT1,STON2,WDFY1,ERBIN,AP3B1,ITGB3,CGAS,LRRK1,PIK3AP1,APP	0.094113
GO:0004791	thioredoxin-disulfide reductase activity	molecular_function	1	TXNRD1	0.094114
GO:0030529	ribonucleoprotein complex	cellular_component	10	SAMD4A,MRPS35,PRKAA2,MYH10,KRR1,PABPC1,HABP4,SF3B3,CPEB4,PRPF18	0.094251
GO:0034451	centriolar satellite	cellular_component	2	SDCCAG8,PCNT	0.094311
GO:0097067	cellular response to thyroid hormone stimulus	biological_process	1	RDX	0.094462
GO:0071025	RNA surveillance	biological_process	1	PRPF18	0.094465
GO:0072512	trivalent inorganic cation transport	biological_process	1	TFRC	0.094588
GO:0006901	vesicle coating	biological_process	2	AP2A2,PICALM	0.094634
GO:0071944	cell periphery	cellular_component	72	RYK,CGAS,ALDH1A3,APP,DSP,NECTIN3,ANLN,EXOC2,ATP1B3,AFDN,FAM126A,STK10,PRKCA,PICALM,ATP6V0A4,SLC9B2,STRN3,B4GALT1,ITGB4,FN1,ATP9A,ITGB3,IQGAP1,PTPN13,STK39,EXOC6B,PHLDB2,HCFC2,ITGAV,VANGL1,NOTCH3,SNTB2,UTRN,SLC39A8,SLC12A2,PTK2,KCNH7,GRAMD1B,ERBIN,FAT1,CACNA1E,AKT3,SPTBN1,ITGA2,JUP,XPO6,SUCLG2,WWOX,ADAM10,DSG3,ITPR2,AP2A2,MYH10,SLC43A2,EPB41,RDX,LVRN,LDLR,ABCC1,DCBLD2,PIK3AP1,INSR,IQGAP3,SRC,MYO6,…	0.094869
GO:0051494	negative regulation of cytoskeleton organization	biological_process	5	KANK1,RDX,SPTBN1,PHLDB2,PRKN	0.094937
GO:0021680	cerebellar Purkinje cell layer development	biological_process	2	RERE,MYH10	0.095053
GO:0006605	protein targeting	biological_process	8	ERBIN,JUP,TNPO1,SPTBN1,NUP153,KPNA4,SMAD4,AP3B1,	0.0951
GO:0009166	nucleotide catabolic process	biological_process	12	PICALM,RASA2,SMAP1,IQGAP1,RICTOR,ATP1B3,ARHGAP29,RDX,SIPA1L3,ARAP2,IQGAP3,AGAP3	0.095304
GO:0009247	glycolipid biosynthetic process	biological_process	2	ST3GAL6,B4GALT6	0.095314
GO:0005682	U5 snRNP	cellular_component	1	PRPF18	0.095345
GO:0009109	coenzyme catabolic process	biological_process	1	ACOT7	0.09537
GO:0021877	forebrain neuron fate commitment	biological_process	1	BCL11B	0.095372
GO:2000617	positive regulation of histone H3-K9 acetylation	biological_process	1	SMAD4	0.095508
GO:0045080	positive regulation of chemokine biosynthetic process	biological_process	1	APP	0.095589
GO:0010907	positive regulation of glucose metabolic process	biological_process	2	APP,INSR	0.095717
GO:0034141	positive regulation of toll-like receptor 3 signaling pathway	biological_process	1	WDFY1	0.095769
GO:1902283	negative regulation of primary amine oxidase activity	biological_process	1	PRKN	0.09585
GO:0045787	positive regulation of cell cycle	biological_process	4	ABL1,PRKCA,INSR,APP	0.096098
GO:0006469	negative regulation of protein kinase activity	biological_process	5	CBL,DUSP10,H2AFY,ABL1,CDK5RAP1	0.096112
GO:0046822	regulation of nucleocytoplasmic transport	biological_process	4	SPTBN1,NUP153,SMAD4,JUP	0.096157
GO:0033238	regulation of cellular amine metabolic process	biological_process	2	PRKN,LDLR	0.096484
GO:0010871	negative regulation of receptor biosynthetic process	biological_process	1	ITGAV	0.09655
GO:0014004	microglia differentiation	biological_process	1	APP	0.096754
GO:0010866	regulation of triglyceride biosynthetic process	biological_process	1	LDLR	0.096824
GO:0040008	regulation of growth	biological_process	11	FN1,SEMA5A,HIF1A,ABL1,RYK,INSR,APP,PTK2,ADAM10,DCBLD2,SMAD4,	0.096874
GO:0048872	homeostasis of number of cells	biological_process	6	SMAP1,HIF1A,AKT3,SP3,ABL1,AFDN	0.097004
GO:0003279	cardiac septum development	biological_process	4	LUZP1,LTBP1,MYH10,SMAD4	0.097063
GO:0044387	negative regulation of protein kinase activity by regulation of protein phosphorylation	biological_process	1	DUSP10	0.097226
GO:0006610	ribosomal protein import into nucleus	biological_process	1	TNPO1	0.09724
GO:0004672	protein kinase activity	molecular_function	17	PTK2,STK10,PRKCA,BAZ1B,TRIO,PRKAA2,STK39,SRC,MAPK4,AKT3,LRRK1,INSR,MAP3K4,BMP2K,CAMKK2,RYK,ABL1	0.097261
GO:0004614	phosphoglucomutase activity	molecular_function	1	PGM2	0.097263
GO:0030276	clathrin binding	molecular_function	3	SMAP1,AP2A2,PICALM,	0.09746
GO:0009143	nucleoside triphosphate catabolic process	biological_process	11	RDX,SIPA1L3,ARAP2,IQGAP3,AGAP3,PICALM,RASA2,IQGAP1,SMAP1,RICTOR,ARHGAP29,	0.097461
GO:0048592	eye morphogenesis	biological_process	5	HIF1A,SP3,ALDH1A3,FAT1,NECTIN3	0.097537
GO:0048382	mesendoderm development	biological_process	1	SMAD4	0.097693
GO:0006152	purine nucleoside catabolic process	biological_process	11	ARAP2,SIPA1L3,AGAP3,IQGAP3,RDX,ARHGAP29,PICALM,RASA2,RICTOR,SMAP1,IQGAP1,	0.098015
GO:0046130	purine ribonucleoside catabolic process	biological_process	11	SIPA1L3,ARAP2,IQGAP3,AGAP3,RDX,ARHGAP29,RASA2,PICALM,SMAP1,IQGAP1,RICTOR,	0.098015
GO:0009055	electron carrier activity	molecular_function	2	NDUFS1,TXNRD1	0.098233
GO:0046434	organophosphate catabolic process	biological_process	13	IQGAP3,AGAP3,SIPA1L3,ARAP2,RDX,LDLR,ARHGAP29,ATP1B3,IQGAP1,SMAP1,RICTOR,PICALM,RASA2	0.098262
GO:0042033	chemokine biosynthetic process	biological_process	1	APP	0.098311
GO:0045073	regulation of chemokine biosynthetic process	biological_process	1	APP	0.098311
GO:0050755	chemokine metabolic process	biological_process	1	APP	0.098311
GO:1900271	regulation of long-term synaptic potentiation	biological_process	2	ABL1,APP	0.098651
GO:0016044	cellular membrane organization	biological_process	15	RDX,MYH10,JUP,AP2A2,SPTBN1,PICALM,VPS8,ABCC1,FNBP1L,TM9SF3,PRKN,ATP1B3,ATP9A,AP3B1,FAM126A	0.098711
GO:0030579	ubiquitin-dependent SMAD protein catabolic process	biological_process	1	SMURF2	0.098713
GO:0031585	regulation of inositol 1,4,5-trisphosphate-sensitive calcium-release channel activity	biological_process	1	HTT	0.098725
GO:0009986	cell surface	cellular_component	14	ITGB3,LDLR,DCBLD2,ADAM10,PICALM,ALCAM,APP,ITGA2,TFRC,INTU,ITGAV,B4GALT1,LIPG,ITGB4	0.098775
GO:0034110	regulation of homotypic cell-cell adhesion	biological_process	2	RDX,PRKCA	0.098962
GO:0002218	activation of innate immune response	biological_process	4	CGAS,PIK3AP1,WDFY1,ERBIN	0.099043
GO:0019439	aromatic compound catabolic process	biological_process	16	ARAP2,AGAP3,IQGAP3,RASA2,PICALM,RICTOR,SMAP1,ATP1B3,ARHGAP29,PRPF18,METTL14,RDX,SIPA1L3,PABPC1,IQGAP1,SAMD4A,	0.099102
GO:0006163	purine nucleotide metabolic process	biological_process	15	IQGAP3,AGAP3,SIPA1L3,ARAP2,RDX,IMPDH2,NDUFS1,ACOT7,ARHGAP29,ATP1B3,IQGAP1,SMAP1,RICTOR,PICALM,RASA2	0.099184
GO:0010611	regulation of cardiac muscle hypertrophy	biological_process	2	PTK2,SMAD4	0.099249
GO:0014743	regulation of muscle hypertrophy	biological_process	2	SMAD4,PTK2	0.099249
GO:0030666	endocytic vesicle membrane	cellular_component	2	PICALM,AP2A2	0.099306
GO:0035596	methylthiotransferase activity	molecular_function	1	CDK5RAP1	0.099396
GO:0050497	transferase activity, transferring alkylthio groups	molecular_function	1	CDK5RAP1	0.099396
GO:0032272	negative regulation of protein polymerization	biological_process	3	SPTBN1,RDX,KANK1,	0.099404
GO:0016460	myosin II complex	cellular_component	1	MYH10	0.099713
GO:0050890	cognition	biological_process	7	PRKN,LDLR,HTT,HIF1A,DDHD2,PICALM,APP	0.099764
GO:0008093	cytoskeletal adaptor activity	molecular_function	1	BICD1	0.099882
GO:0045121	membrane raft	cellular_component	6	SRC,LDLR,INSR,APP,CBL,PIKFYVE	0.10023
GO:0070324	thyroid hormone binding	molecular_function	1	ALDH1A3	0.10026
GO:0045713	low-density lipoprotein particle receptor biosynthetic process	biological_process	1	ITGAV	0.10029
GO:0071108	protein K48-linked deubiquitination	biological_process	2	USP37,USP33	0.10029
GO:0035701	hematopoietic stem cell migration	biological_process	1	BCL11B	0.10042
GO:0031124	mRNA 3'-end processing	biological_process	3	APP,PABPC1,SAMD4A,	0.10062
GO:0071169	establishment of protein localization to chromatin	biological_process	1	H2AFY	0.10062
GO:0051893	regulation of focal adhesion assembly	biological_process	3	PTK2,PHLDB2,ABL1,	0.10072
GO:0090109	regulation of cell-substrate junction assembly	biological_process	3	PTK2,PHLDB2,ABL1,	0.10072
GO:0036302	atrioventricular canal development	biological_process	1	SMAD4	0.10083
GO:0033059	cellular pigmentation	biological_process	2	KIF13A,AP3B1	0.10085
GO:0071896	protein localization to adherens junction	biological_process	1	DSP	0.10114
GO:0014032	neural crest cell development	biological_process	3	HIF1A,SEMA5A,FN1,	0.10129
GO:0060603	mammary gland duct morphogenesis	biological_process	2	PGR,SRC	0.10133
GO:0045216	cell-cell junction organization	biological_process	7	AFDN,JUP,PRKCA,ABL1,DSP,PHLDB2,PTK2	0.10135
GO:0019098	reproductive behavior	biological_process	3	DDHD2,HIF1A,APP,	0.10155
GO:1901292	nucleoside phosphate catabolic process	biological_process	12	RDX,IQGAP3,AGAP3,SIPA1L3,ARAP2,IQGAP1,SMAP1,RICTOR,PICALM,RASA2,ARHGAP29,ATP1B3	0.10171
GO:0042454	ribonucleoside catabolic process	biological_process	11	RDX,IQGAP3,AGAP3,SIPA1L3,ARAP2,SMAP1,IQGAP1,RICTOR,RASA2,PICALM,ARHGAP29,	0.10184
GO:2000774	positive regulation of cellular senescence	biological_process	1	CGAS	0.10215
GO:1902083	negative regulation of peptidyl-cysteine S-nitrosylation	biological_process	1	OXR1	0.10218
GO:0005041	low-density lipoprotein receptor activity	molecular_function	1	LDLR	0.1022
GO:0021590	cerebellum maturation	biological_process	1	RERE	0.10223
GO:0061072	iris morphogenesis	biological_process	1	HIF1A	0.10236
GO:0042908	xenobiotic transport	biological_process	1	ABCC1	0.10245
GO:0034638	phosphatidylcholine catabolic process	biological_process	1	LDLR	0.10246
GO:2000026	regulation of multicellular organismal development	biological_process	31	HIF1A,FN1,SLC9B2,RYK,BMP2K,LAMA3,ABL1,CTHRC1,SMURF2,AKT3,APP,INSR,H2AFY,SMAD4,AP3B1,MLLT3,ADAMTS12,SEMA5A,TFRC,KANK1,BCL11B,JUP,DUSP10,PHLDB2,IQGAP3,ADGRL3,PTK2,SMAP1,NOTCH3,AFDN,PRKCA,	0.10247
GO:0006448	regulation of translational elongation	biological_process	1	CDK5RAP1	0.1025
GO:1901016	regulation of potassium ion transmembrane transporter activity	biological_process	2	STK39,ATP1B3	0.1028
GO:0043408	regulation of MAPK cascade	biological_process	13	LRRK1,APP,INSR,ADAM9,MAP3K4,SMAD4,FN1,IQGAP3,SRC,ABL1,STK39,RYK,DUSP10	0.10283
GO:1900016	negative regulation of cytokine production involved in inflammatory response	biological_process	1	PDCD4	0.10296
GO:0034350	regulation of glial cell apoptotic process	biological_process	1	PRKCA	0.10323
GO:0034351	negative regulation of glial cell apoptotic process	biological_process	1	PRKCA	0.10323
GO:0009311	oligosaccharide metabolic process	biological_process	2	B4GALT1,ST3GAL6	0.1033
GO:0035403	histone kinase activity (H3-T6 specific)	molecular_function	1	PRKCA	0.10338
GO:0035408	histone H3-T6 phosphorylation	biological_process	1	PRKCA	0.10338
GO:0009893	positive regulation of metabolic process	biological_process	45	TFRC,PRRC1,PRKAA2,STK39,IQGAP3,SRC,MYO6,PGR,PTK2,NOTCH3,ANKIB1,HIF1A,STRN3,COP1,FN1,RDX,ABL1,SMURF2,IQGAP1,LRRK1,INSR,SMAD4,SAMD4A,ITGB3,LDLR,MLLT3,SP3,BCL11B,JUP,PICALM,ADAM9,NR3C1,RICTOR,WWOX,STK10,CAMKK2,HABP4,PABPC1,CDK5RAP1,SETD3,APP,PRKN,MAP3K4,H2AFY,INSIG2	0.10346
GO:0030955	potassium ion binding	molecular_function	1	PKM	0.10378
GO:0032525	somite rostral/caudal axis specification	biological_process	1	SMAD4	0.10404
GO:0016459	myosin complex	cellular_component	3	MYO6,MYO1D,MYH10,	0.10404
GO:0021578	hindbrain maturation	biological_process	1	RERE	0.10429
GO:0090208	positive regulation of triglyceride metabolic process	biological_process	1	LDLR	0.1043
GO:0050435	beta-amyloid metabolic process	biological_process	2	APP,PICALM	0.10436
GO:0044545	NSL complex	cellular_component	1	KANSL1	0.10452
GO:0031333	negative regulation of protein complex assembly	biological_process	4	SRC,SPTBN1,KANK1,RDX	0.1046
GO:0008021	synaptic vesicle	cellular_component	5	SLC9B2,STON2,APP,MCTP2,PICALM	0.10485
GO:0050896	response to stimulus	biological_process	111	SMAD4,AP3B1,DCBLD2,PKM,ABCC1,LDLR,HTT,PIK3AP1,INSR,LRRK1,MYH10,PCNT,PDCD4,ABL1,IMPDH2,HIF1A,RDX,WDFY1,COP1,LTBP1,ADGRL3,CBL,ALCAM,PRKAA2,MYO6,IQGAP3,SRC,BAZ1B,TFRC,KANK1,MAP3K4,PRKN,INSIG2,TIAM2,IGBP1,AKT3,SPTBN1,DDHD2,ITGA2,SIPA1L3,LAMA3,HABP4,MUC4,GRAMD1B,ERC1,ERBIN,WWOX,ADAM10,SCEL,PLCB4,ADAM9,ITPR2,ADGRL2,ARAP2,JUP,DUSP10,CPEB4,TRIO,MLLT3,ADAMTS12,ITGB3,SMURF2,GRB10,IQGAP1,ARHGEF37,SLC9B2,RAL…	0.10495
GO:0007182	common-partner SMAD protein phosphorylation	biological_process	1	SPTBN1	0.10497
GO:0030833	regulation of actin filament polymerization	biological_process	5	RDX,RICTOR,KANK1,SPTBN1,EVL	0.10507
GO:0000076	DNA replication checkpoint	biological_process	1	TOPBP1	0.10514
GO:0055091	phospholipid homeostasis	biological_process	1	LIPG	0.10517
GO:0021915	neural tube development	biological_process	5	CTHRC1,ABL1,INTU,LUZP1,HIF1A	0.10521
GO:0017147	Wnt-protein binding	molecular_function	2	CTHRC1,RYK	0.10542
GO:0010468	regulation of gene expression	biological_process	55	SETD3,ZNF236,APP,MAP3K4,PRKN,ZNF608,H2AFY,INSIG2,USP33,METTL14,ERBIN,MED12L,CDK5RAP1,PABPC1,HABP4,PICALM,NR3C1,RICTOR,ATP1B3,WWOX,SP3,BCL11B,BRWD1,PPHLN1,HR,JUP,MAPK4,CPEB4,SCMH1,SMURF2,INSR,SMAD4,SAMD4A,TAX1BP1,ITGB3,LDLR,HTT,MLLT3,HIF1A,TCFL5,LIN54,STRN3,FN1,RDX,PDCD4,ABL1,PGR,NOTCH3,FOXN2,RERE,PRKAA2,GMCL1,IQGAP3,SRC,MYO6	0.10604
GO:0061438	renal system vasculature morphogenesis	biological_process	1	NOTCH3	0.10606
GO:0061439	kidney vasculature morphogenesis	biological_process	1	NOTCH3	0.10606
GO:0010769	regulation of cell morphogenesis involved in differentiation	biological_process	9	PHLDB2,ABL1,RYK,FN1,KANK1,SEMA5A,ITGB3,SMAD4,PTK2	0.10618
GO:0045410	positive regulation of interleukin-6 biosynthetic process	biological_process	1	APP	0.1062
GO:0072015	glomerular visceral epithelial cell development	biological_process	1	IQGAP1	0.10623
GO:0021626	central nervous system maturation	biological_process	1	RERE	0.10633
GO:0034332	adherens junction organization	biological_process	5	ABL1,DSP,PHLDB2,AFDN,PTK2	0.10635
GO:0048843	negative regulation of axon extension involved in axon guidance	biological_process	2	RYK,SEMA5A	0.10652
GO:0043085	positive regulation of catalytic activity	biological_process	21	IQGAP3,SRC,AGAP3,ARAP2,STK39,PRRC1,STK10,ARHGAP29,ATP1B3,SMAP1,PTK2,RICTOR,PICALM,RASA2,ADAM9,ABL1,SIPA1L3,FN1,MAP3K4,IQGAP1,INSR,	0.10659
GO:0033127	regulation of histone phosphorylation	biological_process	1	H2AFY	0.10661
GO:0050679	positive regulation of epithelial cell proliferation	biological_process	4	IQGAP3,PRKCA,AKT3,B4GALT1	0.10661
GO:0016308	1-phosphatidylinositol-4-phosphate 5-kinase activity	molecular_function	1	PIKFYVE	0.10664
GO:0010517	regulation of phospholipase activity	biological_process	2	BICD1,ABL1	0.10681
GO:2000169	regulation of peptidyl-cysteine S-nitrosylation	biological_process	1	OXR1	0.10689
GO:0030030	cell projection organization	biological_process	27	SRC,B4GALT6,BCL11B,KANK1,TRIO,FRYL,SEMA5A,SDCCAG8,RERE,EVL,ALCAM,PTK2,PICALM,CTHRC1,ABL1,MYH10,PCNT,RYK,FN1,RDX,INTU,HTT,FNBP1L,USP33,SMAD4,IQGAP1,APP	0.10704
GO:0072075	metanephric mesenchyme development	biological_process	1	SMAD4	0.10721
GO:0036042	long-chain fatty acyl-CoA binding	molecular_function	1	ACOT7	0.10725
GO:0048003	antigen processing and presentation of lipid antigen via MHC class Ib	biological_process	1	AP3B1	0.10732
GO:0048007	antigen processing and presentation, exogenous lipid antigen via MHC class Ib	biological_process	1	AP3B1	0.10732
GO:0072310	glomerular epithelial cell development	biological_process	1	IQGAP1	0.10762
GO:0032489	regulation of Cdc42 protein signal transduction	biological_process	1	ABL1	0.10769
GO:0048871	multicellular organismal homeostasis	biological_process	6	NPHP4,SRC,MUC4,AKT3,TFRC,LRRK1	0.10775
GO:0009154	purine ribonucleotide catabolic process	biological_process	11	ARHGAP29,PICALM,RASA2,SMAP1,IQGAP1,RICTOR,SIPA1L3,ARAP2,IQGAP3,AGAP3,RDX,	0.10776
GO:0015850	organic hydroxy compound transport	biological_process	5	PRKN,LDLR,ABCA5,GRAMD1B,LIPG	0.1078
GO:0035867	alphav-beta3 integrin-IGF-1-IGF1R complex	cellular_component	1	ITGAV	0.10807
GO:0005381	iron ion transmembrane transporter activity	molecular_function	1	TFRC	0.10813
GO:0009312	oligosaccharide biosynthetic process	biological_process	1	B4GALT1	0.10818
GO:0043402	glucocorticoid mediated signaling pathway	biological_process	1	NR3C1	0.10822
GO:0072523	purine-containing compound catabolic process	biological_process	12	SIPA1L3,ARAP2,IQGAP3,AGAP3,RDX,ATP1B3,ARHGAP29,RASA2,PICALM,SMAP1,IQGAP1,RICTOR	0.10834
GO:0030035	microspike assembly	biological_process	1	ABL1	0.10847
GO:0000228	nuclear chromosome	cellular_component	10	MIS18BP1,SETD3,SMAD4,H2AFY,TERF1,HIF1A,BAZ1B,TOPBP1,NCAPD3,POLA1	0.10849
GO:0051647	nucleus localization	biological_process	2	MYH10,PTK2	0.1085
GO:0016773	phosphotransferase activity, alcohol group as acceptor	molecular_function	19	MAP3K4,PKM,AKT3,LRRK1,INSR,CAMKK2,BMP2K,RYK,ABL1,STK10,PRKCA,PIKFYVE,PTK2,PRKAA2,STK39,MAPK4,SRC,BAZ1B,TRIO	0.1091
GO:0009261	ribonucleotide catabolic process	biological_process	11	ARHGAP29,SMAP1,IQGAP1,RICTOR,PICALM,RASA2,IQGAP3,AGAP3,SIPA1L3,ARAP2,RDX,	0.10913
GO:0048668	collateral sprouting	biological_process	2	APP,ABL1	0.10915
GO:0071447	cellular response to hydroperoxide	biological_process	1	OXR1	0.1092
GO:1900407	regulation of cellular response to oxidative stress	biological_process	2	OXR1,PRKN	0.10928
GO:0048675	axon extension	biological_process	4	ABL1,RYK,FN1,SEMA5A	0.1093
GO:0030050	vesicle transport along actin filament	biological_process	1	FNBP1L	0.10936
GO:0051347	positive regulation of transferase activity	biological_process	11	IQGAP3,SRC,ABL1,STK39,PRRC1,STK10,MAP3K4,IQGAP1,PTK2,INSR,ADAM9,	0.10937
GO:0032232	negative regulation of actin filament bundle assembly	biological_process	2	PHLDB2,PRKN	0.1094
GO:0016301	kinase activity	molecular_function	20	BAZ1B,PPIP5K2,TRIO,PRKAA2,STK39,MAPK4,SRC,PIKFYVE,PTK2,STK10,PRKCA,CAMKK2,BMP2K,RYK,ABL1,AKT3,LRRK1,INSR,MAP3K4,PKM	0.10942
GO:0006275	regulation of DNA replication	biological_process	4	USP37,TERF1,MAP3K4,SRC	0.10943
GO:0051896	regulation of protein kinase B signaling cascade	biological_process	4	INSR,RICTOR,PTK2,SRC	0.10945
GO:0033601	positive regulation of mammary gland epithelial cell proliferation	biological_process	1	IQGAP3	0.10947
GO:0008154	actin polymerization or depolymerization	biological_process	6	SPTBN1,KANK1,RICTOR,DIAPH3,RDX,EVL	0.10962
GO:0030299	intestinal cholesterol absorption	biological_process	1	LDLR	0.10962
GO:0010770	positive regulation of cell morphogenesis involved in differentiation	biological_process	3	ABL1,ITGB3,SMAD4,	0.1097
GO:0009150	purine ribonucleotide metabolic process	biological_process	14	ARHGAP29,NDUFS1,ACOT7,RICTOR,IQGAP1,SMAP1,PICALM,RASA2,AGAP3,IQGAP3,ARAP2,SIPA1L3,RDX,IMPDH2	0.10973
GO:0031594	neuromuscular junction	cellular_component	3	MYH10,UTRN,APP,	0.10976
GO:0007163	establishment or maintenance of cell polarity	biological_process	6	FAT1,SIPA1L3,HTT,SDCCAG8,RICTOR,KANK1	0.10993
GO:0044699	single-organism process	biological_process	181	TOPBP1,INTU,CDK5RAP1,MAGI1,CTHRC1,RYK,ZWILCH,ALDH1A3,APP,CGAS,BCL11B,NECTIN3,ANLN,MAPK4,RANBP17,NR3C1,ATP6V0A4,PICALM,STK10,ATP1B3,AFDN,FN1,RALGPS2,TCFL5,ARHGEF37,NCAPD3,SLAIN2,IQGAP1,MRPS35,MLLT3,ITGB3,TAX1BP1,ATP9A,CLIC5,ST3GAL6,VANGL1,ITGAV,SEMA5A,OXR1,PHLDB2,EXOC6B,STK39,PTPN13,FANCE,SLC12A2,PGR,RERE,UTRN,NPHP4,FOXN2,LIPG,PRPF18,MUC4,KCNH7,BMP2K,ITGA2,NRG1,DDHD2,LUZP1,INSIG2,CACNA1E,TIAM2,MYO…	0.10993
GO:2000643	positive regulation of early endosome to late endosome transport	biological_process	1	RDX	0.11001
GO:0061024	membrane organization	biological_process	15	MYH10,JUP,RDX,VPS8,ABCC1,FNBP1L,PRKN,TM9SF3,ATP1B3,ATP9A,AP3B1,FAM126A,AP2A2,SPTBN1,PICALM	0.11027
GO:2001054	negative regulation of mesenchymal cell apoptotic process	biological_process	1	HIF1A	0.11027
GO:1900542	regulation of purine nucleotide metabolic process	biological_process	12	ARAP2,SIPA1L3,AGAP3,IQGAP3,RDX,ATP1B3,ARHGAP29,PICALM,RASA2,RICTOR,SMAP1,IQGAP1	0.11037
GO:0014031	mesenchymal cell development	biological_process	5	FN1,SEMA5A,HIF1A,PHLDB2,SMAD4	0.11046
GO:0010740	positive regulation of intracellular protein kinase cascade	biological_process	12	ABL1,SRC,IQGAP3,RYK,STK39,APP,PTK2,RICTOR,INSR,LRRK1,PRKN,MAP3K4	0.11052
GO:0032104	regulation of response to extracellular stimulus	biological_process	3	PRKAA2,PIKFYVE,HIF1A,	0.11063
GO:0032107	regulation of response to nutrient levels	biological_process	3	PIKFYVE,HIF1A,PRKAA2,	0.11063
GO:1902202	regulation of hepatocyte growth factor receptor signaling pathway	biological_process	1	ADAMTS12	0.11077
GO:0043434	response to peptide hormone stimulus	biological_process	6	SRC,PKM,KANK1,INSR,GRB10,PTK2	0.11087
GO:0042026	protein refolding	biological_process	1	PPIG	0.11092
GO:0034145	positive regulation of toll-like receptor 4 signaling pathway	biological_process	1	WDFY1	0.11092
GO:0048048	embryonic eye morphogenesis	biological_process	2	SP3,ALDH1A3	0.11093
GO:0032437	cuticular plate	cellular_component	1	SPTBN1	0.11109
GO:0051171	regulation of nitrogen compound metabolic process	biological_process	56	ARAP2,JUP,HR,AGAP3,SP3,PPHLN1,BCL11B,BRWD1,WWOX,ATP1B3,ARHGAP29,PICALM,RASA2,RICTOR,NR3C1,MED12L,SIPA1L3,HABP4,PABPC1,ERBIN,H2AFY,ZNF608,PRKN,MAP3K4,CGAS,INSIG2,ZNF236,APP,SETD3,GMCL1,MYO6,IQGAP3,SRC,TFRC,FOXN2,NOTCH3,RERE,USP37,PGR,SMAP1,PDCD4,ABL1,TCFL5,HIF1A,LIN54,TERF1,RDX,STRN3,TAX1BP1,SMAD4,MLLT3,LDLR,SMURF2,SCMH1,INSR,IQGAP1,	0.11109
GO:0001846	opsonin binding	molecular_function	1	ITGAV	0.11119
GO:0045022	early endosome to late endosome transport	biological_process	2	RDX,SRC	0.11142
GO:0009164	nucleoside catabolic process	biological_process	11	ARHGAP29,PICALM,RASA2,IQGAP1,SMAP1,RICTOR,SIPA1L3,ARAP2,IQGAP3,AGAP3,RDX,	0.11145
GO:0002568	somatic diversification of T cell receptor genes	biological_process	1	BCL11B	0.11172
GO:0002681	somatic recombination of T cell receptor gene segments	biological_process	1	BCL11B	0.11172
GO:0033153	T cell receptor V(D)J recombination	biological_process	1	BCL11B	0.11172
GO:0072577	endothelial cell apoptotic process	biological_process	2	PDCD4,ABL1	0.11188
GO:0005658	alpha DNA polymerase:primase complex	cellular_component	1	POLA1	0.11204
GO:0051046	regulation of secretion	biological_process	12	B4GALT1,FN1,HIF1A,ABL1,MYO6,MYH10,STK39,SLC9B2,SPTBN1,ADAM9,PRKN,SMAD4	0.11221
GO:0042384	cilium assembly	biological_process	3	INTU,SDCCAG8,HTT,	0.11257
GO:0097066	response to thyroid hormone stimulus	biological_process	1	RDX	0.11258
GO:0001838	embryonic epithelial tube formation	biological_process	4	CTHRC1,ABL1,LUZP1,HIF1A	0.11262
GO:0072175	epithelial tube formation	biological_process	4	CTHRC1,ABL1,LUZP1,HIF1A	0.11262
GO:0042297	vocal learning	biological_process	1	HTT	0.11267
GO:0031624	ubiquitin conjugating enzyme binding	molecular_function	2	PRKN,ANKIB1	0.1128
GO:0006104	succinyl-CoA metabolic process	biological_process	1	SUCLG2	0.11283
GO:2001236	regulation of extrinsic apoptotic signaling pathway	biological_process	4	WWOX,HTT,SRC,ITGAV	0.11291
GO:0023016	signal transduction by trans-phosphorylation	biological_process	1	STK39	0.11292
GO:0051701	interaction with host	biological_process	3	INSR,EXOC2,ITGAV,	0.11292
GO:0035970	peptidyl-threonine dephosphorylation	biological_process	1	DUSP10	0.11298
GO:2001053	regulation of mesenchymal cell apoptotic process	biological_process	1	HIF1A	0.11301
GO:1901136	carbohydrate derivative catabolic process	biological_process	12	RICTOR,SMAP1,IQGAP1,PICALM,RASA2,ARHGAP29,ADAMTS12,RDX,AGAP3,IQGAP3,ARAP2,SIPA1L3	0.1134
GO:0031967	organelle envelope	cellular_component	14	SRC,SIRT5,MYO6,TNPO1,SLC9B2,GMCL1,DPY19L3,NDUFS1,KPNA4,RANBP17,NUP153,INSR,APP,MRPS35	0.11347
GO:0031975	envelope	cellular_component	14	DPY19L3,SLC9B2,GMCL1,MYO6,SIRT5,TNPO1,SRC,MRPS35,INSR,APP,RANBP17,NUP153,KPNA4,NDUFS1	0.11347
GO:0020027	hemoglobin metabolic process	biological_process	1	HIF1A	0.11361
GO:0035725	sodium ion transmembrane transport	biological_process	4	SLC12A2,ATP1B3,SLC9B2,STK39	0.11361
GO:1901658	glycosyl compound catabolic process	biological_process	11	IQGAP1,SMAP1,RICTOR,RASA2,PICALM,ARHGAP29,RDX,IQGAP3,AGAP3,SIPA1L3,ARAP2,	0.11371
GO:0008013	beta-catenin binding	molecular_function	4	KANK1,SP3PTPRT,PRKN,MED12L	0.11372
GO:0090343	positive regulation of cell aging	biological_process	1	CGAS	0.11378
GO:0051582	positive regulation of neurotransmitter uptake	biological_process	1	PRKN	0.11384
GO:0051223	regulation of protein transport	biological_process	8	FN1,PCNT,MYH10,JUP,ABL1,SPTBN1,ADAM9,SMAD4,	0.11393
GO:0030278	regulation of ossification	biological_process	5	BMP2K,CTHRC1,INTU,HIF1A,PTK2	0.11404
GO:0042573	retinoic acid metabolic process	biological_process	1	ALDH1A3	0.11418
GO:0060267	positive regulation of respiratory burst	biological_process	1	INSR	0.1142
GO:0018103	protein C-linked glycosylation	biological_process	1	DPY19L3	0.11422
GO:0018211	peptidyl-tryptophan modification	biological_process	1	DPY19L3	0.11422
GO:0018317	protein C-linked glycosylation via tryptophan	biological_process	1	DPY19L3	0.11422
GO:0018406	protein C-linked glycosylation via 2'-alpha-mannosyl-L-tryptophan	biological_process	1	DPY19L3	0.11422
GO:0045088	regulation of innate immune response	biological_process	5	CGAS,DUSP10,ERBIN,PIK3AP1,WDFY1	0.11439
GO:1901216	positive regulation of neuron death	biological_process	2	PICALM,ABL1	0.11443
GO:0010608	posttranscriptional regulation of gene expression	biological_process	11	METTL14,SRC,HABP4,CDK5RAP1,CPEB4,APP,HTT,USP33,ATP1B3,PRKN,SAMD4A,	0.11447
GO:0008301	DNA binding, bending	molecular_function	1	TERF1	0.11468
GO:0000287	magnesium ion binding	molecular_function	6	ABL1,SUCLG2,PKM,ATP9A,PGM2,PPA1	0.11476
GO:0006399	tRNA metabolic process	biological_process	4	TRMT44,PUS1,CDK5RAP1,RARS	0.11476
GO:0034362	low-density lipoprotein particle	cellular_component	1	LDLR	0.11497
GO:0061450	trophoblast cell migration	biological_process	1	SMURF2	0.11547
GO:1901163	regulation of trophoblast cell migration	biological_process	1	SMURF2	0.11547
GO:0006140	regulation of nucleotide metabolic process	biological_process	12	RDX,IQGAP3,AGAP3,SIPA1L3,ARAP2,IQGAP1,SMAP1,RICTOR,RASA2,PICALM,ARHGAP29,ATP1B3	0.11581
GO:0033131	regulation of glucokinase activity	biological_process	1	PRKN	0.1159
GO:0030510	regulation of BMP signaling pathway	biological_process	3	SMURF2,SMAD4,ABL1,	0.11597
GO:0042307	positive regulation of protein import into nucleus	biological_process	2	JUP,SMAD4	0.11641
GO:1901070	guanosine-containing compound biosynthetic process	biological_process	1	IMPDH2	0.11649
GO:0030134	ER to Golgi transport vesicle	cellular_component	2	DDHD2,APP	0.11661
GO:0010675	regulation of cellular carbohydrate metabolic process	biological_process	4	APP,INSR,HIF1A,PRKN	0.11691
GO:0048261	negative regulation of receptor-mediated endocytosis	biological_process	1	PICALM	0.11706
GO:0035615	clathrin adaptor activity	molecular_function	1	AP2A2	0.11715
GO:0010635	regulation of mitochondrial fusion	biological_process	1	PRKN	0.11726
GO:0043596	nuclear replication fork	cellular_component	2	POLA1,BAZ1B	0.11733
GO:0002260	lymphocyte homeostasis	biological_process	2	HIF1A,ABL1	0.11734
GO:0019219	regulation of nucleobase-containing compound metabolic process	biological_process	55	ATP1B3,WWOX,ARHGAP29,PICALM,RASA2,NR3C1,RICTOR,HR,JUP,ARAP2,AGAP3,SP3,BCL11B,BRWD1,PPHLN1,MAP3K4,PRKN,H2AFY,ZNF608,INSIG2,CGAS,SETD3,APP,ZNF236,SIPA1L3,MED12L,PABPC1,HABP4,ERBIN,NOTCH3,FOXN2,RERE,PGR,USP37,SMAP1,GMCL1,SRC,IQGAP3,MYO6,TFRC,SMAD4,TAX1BP1,MLLT3,SCMH1,SMURF2,IQGAP1,INSR,ABL1,PDCD4,TERF1,TCFL5,LIN54,HIF1A,STRN3,RDX	0.11745
GO:0016114	terpenoid biosynthetic process	biological_process	1	ALDH1A3	0.11752
GO:0044241	lipid digestion	biological_process	1	LDLR	0.11753
GO:0086103	G-protein coupled receptor signaling pathway involved in heart process	biological_process	1	SRC	0.11772
GO:0000138	Golgi trans cisterna	cellular_component	1	B4GALT1	0.11785
GO:0043691	reverse cholesterol transport	biological_process	1	LIPG	0.11809
GO:0031076	embryonic camera-type eye development	biological_process	2	SP3,ALDH1A3	0.1181
GO:0072074	kidney mesenchyme development	biological_process	1	SMAD4	0.1183
GO:0061085	regulation of histone H3-K27 methylation	biological_process	1	H2AFY	0.11834
GO:1901361	organic cyclic compound catabolic process	biological_process	16	PABPC1,SIPA1L3,RDX,PRPF18,METTL14,SAMD4A,IQGAP1,AGAP3,IQGAP3,ARAP2,ARHGAP29,ATP1B3,RICTOR,SMAP1,PICALM,RASA2,	0.11859
GO:0046503	glycerolipid catabolic process	biological_process	2	LDLR,DDHD2	0.11866
GO:0002637	regulation of immunoglobulin production	biological_process	2	CGAS,TFRC	0.11878
GO:0090263	positive regulation of canonical Wnt receptor signaling pathway	biological_process	4	SCEL,SRC,KANK1,LRRK1	0.11883
GO:0008033	tRNA processing	biological_process	3	TRMT44,CDK5RAP1,PUS1,	0.11889
GO:0006012	galactose metabolic process	biological_process	1	B4GALT1	0.11892
GO:0002684	positive regulation of immune system process	biological_process	12	STK39,DUSP10,ABL1,TFRC,ERBIN,WDFY1,AP3B1,ITGB3,CGAS,ADAM10,APP,PIK3AP1	0.119
GO:0003188	heart valve formation	biological_process	1	SMAD4	0.11902
GO:0010837	regulation of keratinocyte proliferation	biological_process	2	BCL11B,INTU	0.11903
GO:0001725	stress fiber	cellular_component	3	PTK2,MYH10,SIPA1L3,	0.11917
GO:0010993	regulation of ubiquitin homeostasis	biological_process	1	PRKN	0.11918
GO:0010994	free ubiquitin chain polymerization	biological_process	1	PRKN	0.11918
GO:0006975	DNA damage induced protein phosphorylation	biological_process	1	ABL1	0.11931
GO:0016290	palmitoyl-CoA hydrolase activity	molecular_function	1	ACOT7	0.11969
GO:2000001	regulation of DNA damage checkpoint	biological_process	1	WDR76	0.11974
GO:0031400	negative regulation of protein modification process	biological_process	9	CDK5RAP1,OXR1,ABL1,PTPN13,DUSP10,H2AFY,PRKN,LRRK1,CBL	0.11979
GO:0051649	establishment of localization in cell	biological_process	37	EXOC2,TBC1D1,JUP,XPO6,AP2A2,RANBP17,ADAM9,PICALM,KIF13A,ERBIN,STON2,APP,NUP153,SPTBN1,DDHD2,KIF23,KPNA4,PRKN,ITGAV,TNPO1,EXOC6B,SRC,PTK2,PIKFYVE,RDX,FN1,B4GALT1,HIF1A,ABL1,SLC9B2,MYH10,PCNT,HTT,LDLR,ATP9A,AP3B1,SMAD4	0.11995
GO:0045646	regulation of erythrocyte differentiation	biological_process	2	SMAP1,HIF1A	0.12015
GO:0044262	cellular carbohydrate metabolic process	biological_process	7	PRKN,GBE1,B4GALT1,PPIP5K2,APP,INSR,HIF1A	0.12019
GO:0001574	ganglioside biosynthetic process	biological_process	1	B4GALT6	0.12044
GO:0023014	signal transduction by phosphorylation	biological_process	3	MAP3K4,STK39,STK10,	0.12063
GO:0000794	condensed nuclear chromosome	cellular_component	3	NCAPD3,TOPBP1,MIS18BP1,	0.1207
GO:0031492	nucleosomal DNA binding	molecular_function	1	H2AFY	0.12089
GO:0070301	cellular response to hydrogen peroxide	biological_process	2	ABL1,SRC	0.12092
GO:0071141	SMAD protein complex	cellular_component	1	SMAD4	0.12113
GO:0044700	single organism signaling	biological_process	88	AP3B1,SMAD4,HTT,INSR,PIK3AP1,LRRK1,PCNT,PDCD4,ABL1,HIF1A,WDFY1,LTBP1,CBL,ADGRL3,PRKAA2,MYO6,IQGAP3,SRC,KANK1,PRKN,MAP3K4,INSIG2,TIAM2,CACNA1E,IGBP1,AKT3,SPTBN1,ITGA2,SIPA1L3,LAMA3,MUC4,ERC1,ERBIN,WWOX,ADAM10,PLCB4,SCEL,ADAM9,ITPR2,ARAP2,JUP,DUSP10,ADGRL2,B4GALT6,TRIO,MLLT3,ITGB3,ADAMTS12,SMURF2,GRB10,IQGAP1,SLC9B2,ARHGEF37,RALGPS2,ITGB4,BICD1,FN1,NOTCH3,NPHP4,PIKFYVE,PGR,PTK2,ATRNL1,PTPN13,STK39,…	0.1213
GO:0080135	regulation of cellular response to stress	biological_process	12	CGAS,WDR76,MAP3K4,PRKN,APP,PIKFYVE,AKT3,ABL1,OXR1,DUSP10,PRKAA2,HIF1A	0.12133
GO:0032462	regulation of protein homooligomerization	biological_process	1	SRC	0.12141
GO:0006461	protein complex assembly	biological_process	21	KANK1,SRC,PICALM,DIAPH3,AP2A2,PTK2,RICTOR,EVL,KIF13A,FN1,RDX,B4GALT1,ABL1,SPTBN1,ALDH1A3,SLAIN2,INSR,NUP153,SMAD4,PRKN,KIF23,	0.12151
GO:0070271	protein complex biogenesis	biological_process	21	SMAD4,PRKN,KIF23,SPTBN1,SLAIN2,INSR,ALDH1A3,NUP153,ABL1,FN1,RDX,B4GALT1,KIF13A,EVL,PICALM,DIAPH3,RICTOR,AP2A2,PTK2,SRC,KANK1,	0.12151
GO:0010821	regulation of mitochondrion organization	biological_process	3	DDHD2,CDK5RAP1,PRKN,	0.12151
GO:0071216	cellular response to biotic stimulus	biological_process	4	ADAM9,ABL1,PDCD4,PRKCA	0.12154
GO:0000226	microtubule cytoskeleton organization	biological_process	12	DEUP1,BICD1,PRKAA2,PCNT,ABL1,PHLDB2,PTK2,SLAIN2,USP33,KIF23,HTT,SDCCAG8	0.12164
GO:2000394	positive regulation of lamellipodium morphogenesis	biological_process	1	SRC	0.12176
GO:0001522	pseudouridine synthesis	biological_process	1	PUS1	0.12196
GO:0032846	positive regulation of homeostatic process	biological_process	3	MAP3K4,ABL1,TFRC,	0.12207
GO:0034139	regulation of toll-like receptor 3 signaling pathway	biological_process	1	WDFY1	0.12211
GO:0006855	drug transmembrane transport	biological_process	1	ABCC1	0.12241
GO:0004713	protein tyrosine kinase activity	molecular_function	5	ABL1,SRC,INSR,PTK2,BAZ1B	0.12249
GO:0045793	positive regulation of cell size	biological_process	1	AKT3	0.12258
GO:0048733	sebaceous gland development	biological_process	1	SMAD4	0.12265
GO:0032642	regulation of chemokine production	biological_process	2	ERBIN,APP	0.12265
GO:0051572	negative regulation of histone H3-K4 methylation	biological_process	1	H2AFY	0.12271
GO:0060575	intestinal epithelial cell differentiation	biological_process	1	HIF1A	0.12271
GO:0019838	growth factor binding	molecular_function	4	LTBP1,ITGB4,INSR,ITGAV	0.12287
GO:0016198	axon choice point recognition	biological_process	1	APP	0.12302
GO:0021861	forebrain radial glial cell differentiation	biological_process	1	METTL14	0.12316
GO:0080009	mRNA methylation	biological_process	1	METTL14	0.12322
GO:0070423	nucleotide-binding oligomerization domain containing signaling pathway	biological_process	1	ERBIN	0.1233
GO:0070431	nucleotide-binding oligomerization domain containing 2 signaling pathway	biological_process	1	ERBIN	0.1233
GO:0090068	positive regulation of cell cycle process	biological_process	5	H2AFY,KIF23,APP,RDX,INSR	0.12334
GO:0060900	embryonic camera-type eye formation	biological_process	1	ALDH1A3	0.12359
GO:0005915	zonula adherens	cellular_component	1	JUP	0.12363
GO:0023052	signaling	biological_process	88	NR3C1,RICTOR,RASA2,PICALM,STK10,ARHGAP29,PRKCA,AFDN,FAM126A,MAPK4,DSP,APP,USP33,CGAS,RRAGB,STON2,INTU,CTHRC1,MAGI1RYK,ATRNL1,PTK2,PGR,PIKFYVE,NPHP4,NOTCH3,ITGAV,SEMA5A,PTPN13,STK39,IQGAP1,GRB10,SMURF2,MLLT3,ADAMTS12,ITGB3,ITGB4,FN1,BICD1,RALGPS2,ARHGEF37,SLC9B2,ITPR2,ADAM9,PLCB4,SCEL,ADAM10,WWOX,TRIO,B4GALT6,DUSP10,ARAP2,ADGRL2,JUP,ITGA2,SPTBN1,AKT3,IGBP1,CACNA1E,TIAM2,INSIG2,MAP3K4,PRKN,ERBIN,ER…	0.12378
GO:0032602	chemokine production	biological_process	2	ERBIN,APP	0.12393
GO:0008385	IkappaB kinase complex	cellular_component	1	ERC1	0.12408
GO:0009259	ribonucleotide metabolic process	biological_process	14	SIPA1L3,ARAP2,IQGAP3,AGAP3,IMPDH2,RDX,NDUFS1,ACOT7,ARHGAP29,PICALM,RASA2,IQGAP1,SMAP1,RICTOR	0.12413
GO:0071476	cellular hypotonic response	biological_process	1	STK39	0.12419
GO:0060717	chorion development	biological_process	1	MAP3K4	0.12421
GO:0044430	cytoskeletal part	cellular_component	30	INTU,RDX,ERC1,PCNT,SIPA1L3,MYH10,DDHD2,SPTBN1,IQGAP1,SLAIN2,APP,SMAD4,HTT,MYO1D,KIF23,USP33,DEUP1,JUP,SRC,DSP,MYO6,CPEB4,ANLN,PTK2,KIF13A,SDCCAG8,PLCB4,NPHP4,TPM1,ADAM10	0.12431
GO:0008173	RNA methyltransferase activity	molecular_function	2	TRMT44,METTL14	0.12448
GO:0071578	zinc ion transmembrane import	biological_process	1	SLC39A8	0.12453
GO:0033044	regulation of chromosome organization	biological_process	6	MAP3K4,SMAD4,H2AFY,SRC,TERF1,PPHLN1	0.12466
GO:0031988	membrane-bounded vesicle	cellular_component	16	HTT,AP3B1,APP,DDHD2,SLC9B2,STON2,FN1,ADAM10,EVL,ATP1B3,AP2A2,PIKFYVE,PICALM,MYO6,MCTP2,TFRC,	0.12485
GO:0007568	aging	biological_process	4	ABL1,PDCD4,CGAS,AKT3	0.12522
GO:0035871	protein K11-linked deubiquitination	biological_process	1	USP37	0.12531
GO:0070633	transepithelial transport	biological_process	1	SLC12A2	0.12539
GO:0009267	cellular response to starvation	biological_process	6	PIKFYVE,HIF1A,PRKN,PRKAA2,RRAGB,USP33	0.12555
GO:0043619	regulation of transcription from RNA polymerase II promoter in response to oxidative stress	biological_process	1	HIF1A	0.1256
GO:0044464	cell part	cellular_component	199	SLC9B2,KRR1,LIN54,B4GALT1,STRN3,ITGB4,WDR72,SCMH1,SMURF2,KANSL1,TNPO1,NOTCH3,SDCCAG8,SLC39A8,USP37,PIKFYVE,PTK2,CAMKK2,PABPC1,STON2,RRAGB,KPNA4,WDR76,USP33,FNBP1L,KIF23,NAALADL2,HR,TBC1D1,DSP,EXOC2,BRWD1,KIF13A,EVL,FAM126A,ARHGAP29,PRKCA,RICTOR,PCNT,POLA1,MYH10,TERF1,PPA1,IMPDH2,COP1,WDFY1,RDX,SMAD4,LVRN,HTT,PIK3AP1,PRKAA2,HSPA4L,GMCL1,IQGAP3,SRC,FRYL,TFRC,BAZ1B,OSTF1,ANKIB1,ARSE,LAMA3,SIPA1L3,HA…	0.12561
GO:2000586	regulation of platelet-derived growth factor receptor-beta signaling pathway	biological_process	1	SRC	0.12564
GO:0070842	aggresome assembly	biological_process	1	PRKN	0.12581
GO:0045182	translation regulator activity	molecular_function	2	CPEB4,SAMD4A	0.12582
GO:0055081	anion homeostasis	biological_process	2	SLC12A2,LIPG	0.12585
GO:0010811	positive regulation of cell-substrate adhesion	biological_process	4	ITGB3,ABL1,UTRN,JUP	0.12595
GO:0001568	blood vessel development	biological_process	13	LDLR,PRKCA,NOTCH3,LTBP1,PTK2,AKT3,LUZP1,ABL1,MYH10,JUP,B4GALT1,ITGAV,HIF1A	0.12597
GO:2001252	positive regulation of chromosome organization	biological_process	4	PPHLN1,MAP3K4,SMAD4,H2AFY	0.12601
GO:0032799	low-density lipoprotein receptor particle metabolic process	biological_process	1	ITGAV	0.1261
GO:0090188	negative regulation of pancreatic juice secretion	biological_process	1	STK39	0.12619
GO:0070242	thymocyte apoptotic process	biological_process	1	HIF1A	0.12632
GO:0038064	collagen receptor activity	molecular_function	1	ITGA2	0.12642
GO:0005814	centriole	cellular_component	4	DEUP1,PCNT,SDCCAG8,HTT	0.12651
GO:0032154	cleavage furrow	cellular_component	2	RDX,MYH10	0.12659
GO:0032933	SREBP signaling pathway	biological_process	1	INSIG2	0.12665
GO:0005899	insulin receptor complex	cellular_component	1	INSR	0.12671
GO:0051138	positive regulation of NK T cell differentiation	biological_process	1	AP3B1	0.12709
GO:0005096	GTPase activator activity	molecular_function	8	ARHGAP29,TIAM2,RASA2,SMAP1,ARAP2,SIPA1L3,AGAP3,TBC1D1,	0.12711
GO:0070168	negative regulation of biomineral tissue development	biological_process	1	HIF1A	0.12718
GO:0019693	ribose phosphate metabolic process	biological_process	14	IQGAP3,AGAP3,SIPA1L3,ARAP2,RDX,IMPDH2,NDUFS1,ACOT7,ARHGAP29,SMAP1,IQGAP1,RICTOR,RASA2,PICALM	0.12745
GO:0007617	mating behavior	biological_process	1	APP	0.12751
GO:0071333	cellular response to glucose stimulus	biological_process	3	HIF1A,PRKAA2,SLC9B2,	0.12764
GO:0090186	regulation of pancreatic juice secretion	biological_process	1	STK39	0.12768
GO:0045239	tricarboxylic acid cycle enzyme complex	cellular_component	1	SUCLG2	0.12807
GO:0051047	positive regulation of secretion	biological_process	6	SPTBN1,ADAM9,HIF1A,SMAD4,MYH10,ABL1	0.12825
GO:0032682	negative regulation of chemokine production	biological_process	1	ERBIN	0.12831
GO:0031581	hemidesmosome assembly	biological_process	1	ITGB4	0.12849
GO:0042157	lipoprotein metabolic process	biological_process	3	LDLR,ITGAV,LIPG,	0.1288
GO:0010035	response to inorganic substance	biological_process	7	IQGAP1,ADAM9,HIF1A,ABL1,SRC,KPNA4,PRKAA2	0.12899
GO:0050839	cell adhesion molecule binding	molecular_function	5	JUP,SP3PTPRT,AFDN,DSP,NECTIN3	0.12913
GO:0016668	oxidoreductase activity, acting on a sulfur group of donors, NAD(P) as acceptor	molecular_function	1	TXNRD1	0.12915
GO:0006930	substrate-dependent cell migration, cell extension	biological_process	1	MYH10	0.12922
GO:0051611	regulation of serotonin uptake	biological_process	1	ITGB3	0.12943
GO:0042574	retinal metabolic process	biological_process	1	ALDH1A3	0.12966
GO:0072593	reactive oxygen species metabolic process	biological_process	4	HIF1A,SIRT5,NDUFS1,PRKN	0.12985
GO:0033179	proton-transporting V-type ATPase, V0 domain	cellular_component	1	ATP6V0A4	0.12991
GO:0050771	negative regulation of axonogenesis	biological_process	3	SEMA5A,PTK2,RYK,	0.12992
GO:0050840	extracellular matrix binding	molecular_function	2	ADAM9,ITGAV	0.13005
GO:0035872	nucleotide-binding domain, leucine rich repeat containing receptor signaling pathway	biological_process	1	ERBIN	0.13019
GO:0032352	positive regulation of hormone metabolic process	biological_process	1	HIF1A	0.13023
GO:0009612	response to mechanical stimulus	biological_process	4	JUP,HABP4,SCEL,HTT	0.13027
GO:0051255	spindle midzone assembly	biological_process	1	KIF23	0.1304
GO:0014704	intercalated disc	cellular_component	2	JUP,DSP	0.13064
GO:0006869	lipid transport	biological_process	7	ITGAV,GRAMD1B,LIPG,ATP9A,ABCA5,ABCC1,LDLR	0.13072
GO:0090090	negative regulation of canonical Wnt receptor signaling pathway	biological_process	4	PRKN,CTHRC1,NPHP4,MLLT3	0.13082
GO:0044260	cellular macromolecule metabolic process	biological_process	103	NR3C1,RICTOR,PICALM,PUS1,STK10,PRKCA,BRWD1,BCL11B,MAPK4,DSP,HR,DPH7,RARS,APP,USP33,CGAS,GBE1,ZNF608,DPY19L3,CDK5RAP1,PABPC1,CAMKK2,RYK,PTK2,PGR,USP37,RERE,FOXN2,NOTCH3,ST3GAL6,ITGAV,KANSL1,SF3B3,OXR1,FANCE,SP3PTPRT,PTPN13,STK39,IQGAP1,MRPS35,SCMH1,SMURF2,MLLT3,ITGB3,ADAMTS12,USP43,TAX1BP1,B4GALT1,STRN3,FN1,LIN54,TCFL5,KRR1,SIRT5,NCAPD3,ADAM9,ADAM10,WWOX,PPHLN1,PPIG,TRIO,SP3,AGAP3,CPEB4,DUSP10,JUP…	0.13125
GO:2000194	regulation of female gonad development	biological_process	1	INSR	0.13182
GO:0071326	cellular response to monosaccharide stimulus	biological_process	3	PRKAA2,SLC9B2,HIF1A,	0.13247
GO:0071331	cellular response to hexose stimulus	biological_process	3	HIF1A,PRKAA2,SLC9B2,	0.13247
GO:0071501	cellular response to sterol depletion	biological_process	1	INSIG2	0.1325
GO:0032844	regulation of homeostatic process	biological_process	9	SMAP1,PRKN,MAP3K4,TFRC,TERF1,HIF1A,SLC9B2,SRC,ABL1	0.1329
GO:0035845	photoreceptor cell outer segment organization	biological_process	1	NPHP4	0.13298
GO:0044440	endosomal part	cellular_component	6	TFRC,PIKFYVE,VPS8,KIF13A,RRAGB,SLC9B2	0.13299
GO:0032970	regulation of actin filament-based process	biological_process	9	KANK1,RDX,ABL1,PHLDB2,RICTOR,SPTBN1,ITGB3,PRKN,EVL	0.13302
GO:2001237	negative regulation of extrinsic apoptotic signaling pathway	biological_process	3	ITGAV,HTT,SRC,	0.1331
GO:0004620	phospholipase activity	molecular_function	3	LIPG,DDHD2,PLCB4,	0.13315
GO:0044390	small protein conjugating enzyme binding	molecular_function	2	PRKN,ANKIB1	0.13318
GO:0050663	cytokine secretion	biological_process	4	FN1,SPTBN1,ITGAV,ABL1	0.1332
GO:0070233	negative regulation of T cell apoptotic process	biological_process	1	HIF1A	0.13332
GO:0044770	cell cycle phase transition	biological_process	8	APP,LRRK1,USP37,WDR76,RDX,TOPBP1,IQGAP3,ZWILCH,	0.13349
GO:0051187	cofactor catabolic process	biological_process	1	ACOT7	0.13366
GO:0006991	response to sterol depletion	biological_process	1	INSIG2	0.13372
GO:0070997	neuron death	biological_process	6	ABL1,OXR1,PRKN,APP,HIF1A,PICALM	0.13393
GO:0044087	regulation of cellular component biogenesis	biological_process	16	SPTBN1,SLAIN2,PRKN,HTT,FNBP1L,RDX,ABL1,ADGRL3,PIKFYVE,PTK2,RICTOR,EVL,SDCCAG8,KANK1,SRC,PHLDB2,	0.13402
GO:0045180	basal cortex	cellular_component	1	PHLDB2	0.13404
GO:0048468	cell development	biological_process	39	PGR,PTK2,ALCAM,NOTCH3,RERE,NPHP4,ITGAV,SEMA5A,FRYL,KANK1,PHLDB2,SRC,IQGAP1,LRRK1,SMAD4,ITGB3,HIF1A,FN1,RDX,B4GALT1,SLC9B2,MYH10,ABL1,PICALM,LAMC2,AFDN,TRIO,BCL11B,DUSP10,B4GALT6,NECTIN3,APP,FAT1,USP33,METTL14,RYK,COL12A1,SIPA1L3,CTHRC1	0.13407
GO:0051136	regulation of NK T cell differentiation	biological_process	1	AP3B1	0.13438
GO:0006971	hypotonic response	biological_process	1	STK39	0.13458
GO:0070097	delta-catenin binding	molecular_function	1	PTPRT	0.13501
GO:0070201	regulation of establishment of protein localization	biological_process	8	SMAD4,ADAM9,SPTBN1,ABL1,JUP,PCNT,MYH10,FN1,	0.13513
GO:0032488	Cdc42 protein signal transduction	biological_process	1	ABL1	0.1353
GO:0008064	regulation of actin polymerization or depolymerization	biological_process	5	EVL,SPTBN1,RICTOR,RDX,KANK1	0.13536
GO:0030832	regulation of actin filament length	biological_process	5	SPTBN1,KANK1,RDX,RICTOR,EVL	0.13536
GO:0006639	acylglycerol metabolic process	biological_process	3	DDHD2,LDLR,INSIG2,	0.13554
GO:0006878	cellular copper ion homeostasis	biological_process	1	APP	0.13564
GO:0090484	drug transporter activity	molecular_function	1	ABCC1	0.13593
GO:0010676	positive regulation of cellular carbohydrate metabolic process	biological_process	2	INSR,APP	0.13612
GO:0051693	actin filament capping	biological_process	2	SPTBN1,RDX	0.13615
GO:0045824	negative regulation of innate immune response	biological_process	1	DUSP10	0.13629
GO:0071680	response to indole-3-methanol	biological_process	1	JUP	0.13635
GO:0071681	cellular response to indole-3-methanol	biological_process	1	JUP	0.13635
GO:0032432	actin filament bundle	cellular_component	3	SIPA1L3,MYH10,PTK2,	0.13637
GO:0005886	plasma membrane	cellular_component	68	RDX,EPB41,SLC43A2,MYH10,INSR,PIK3AP1,DCBLD2,ABCC1,LDLR,LVRN,KANK1,TFRC,MYO6,SRC,IQGAP3,ALCAM,CBL,ADGRL3,NDUFS1,ERBIN,GRAMD1B,KCNH7,ITGA2,SPTBN1,AKT3,CACNA1E,FAT1,SUCLG2,JUP,XPO6,AP2A2,ITPR2,DSG3,ADAM10,WWOX,ITGB4,FN1,B4GALT1,STRN3,SLC9B2,IQGAP1,ITGB3,ATP9A,VANGL1,ITGAV,HCFC2,PHLDB2,STK39,PTPN13,PTK2,SLC12A2,SNTB2,UTRN,SLC39A8,NOTCH3,RYK,APP,ALDH1A3,CGAS,DSP,NECTIN3,ATP6V0A4,PICALM,PRKCA,STK10,FAM…	0.13677
GO:0003691	double-stranded telomeric DNA binding	molecular_function	1	TERF1	0.13683
GO:0042053	regulation of dopamine metabolic process	biological_process	1	PRKN	0.13707
GO:0042069	regulation of catecholamine metabolic process	biological_process	1	PRKN	0.13707
GO:0097470	ribbon synapse	cellular_component	1	NPHP4	0.13715
GO:0010566	regulation of ketone biosynthetic process	biological_process	1	SIRT5	0.13718
GO:0071013	catalytic step 2 spliceosome	cellular_component	2	PABPC1,SF3B3	0.1372
GO:0055010	ventricular cardiac muscle tissue morphogenesis	biological_process	2	DSP,SMAD4	0.13729
GO:0006783	heme biosynthetic process	biological_process	1	ALAS1	0.1373
GO:0034389	lipid particle organization	biological_process	1	DDHD2	0.13732
GO:0048762	mesenchymal cell differentiation	biological_process	5	HIF1A,SEMA5A,FN1,SMAD4,PHLDB2	0.13735
GO:0070527	platelet aggregation	biological_process	2	PRKCA,ITGB3	0.13738
GO:0034708	methyltransferase complex	cellular_component	3	KANSL1,METTL14,HCFC2,	0.13767
GO:0090141	positive regulation of mitochondrial fission	biological_process	1	DDHD2	0.13791
GO:0048854	brain morphogenesis	biological_process	2	AFDN,AKT3	0.13811
GO:0034058	endosomal vesicle fusion	biological_process	1	VPS8	0.13832
GO:0008137	NADH dehydrogenase (ubiquinone) activity	molecular_function	1	NDUFS1	0.13849
GO:0050136	NADH dehydrogenase (quinone) activity	molecular_function	1	NDUFS1	0.13849
GO:0019956	chemokine binding	molecular_function	1	ITGAV	0.13865
GO:0043022	ribosome binding	molecular_function	2	RICTOR,CPEB4	0.13866
GO:0030217	T cell differentiation	biological_process	5	SP3,BCL11B,AP3B1,DUSP10,ABL1	0.1387
GO:0046085	adenosine metabolic process	biological_process	1	CDK5RAP1	0.13892
GO:0010369	chromocenter	cellular_component	1	SCMH1	0.13899
GO:0005689	U12-type spliceosomal complex	cellular_component	1	SF3B3	0.13925
GO:0003159	morphogenesis of an endothelium	biological_process	1	ADAMTS12	0.13942
GO:0061154	endothelial tube morphogenesis	biological_process	1	ADAMTS12	0.13942
GO:0071496	cellular response to external stimulus	biological_process	7	RRAGB,PRKAA2,PRKN,USP33,HABP4,PIKFYVE,HIF1A	0.13944
GO:0045792	negative regulation of cell size	biological_process	1	RDX	0.13982
GO:0016018	cyclosporin A binding	molecular_function	1	PPIG	0.14001
GO:0007339	binding of sperm to zona pellucida	biological_process	1	B4GALT1	0.14029
GO:0043296	apical junction complex	cellular_component	4	NECTIN3,MAGI1,JUP,AFDN	0.14036
GO:0006271	DNA strand elongation involved in DNA replication	biological_process	1	POLA1	0.14039
GO:0043559	insulin binding	molecular_function	1	INSR	0.1405
GO:0005547	phosphatidylinositol-3,4,5-trisphosphate binding	molecular_function	2	ARAP2,IQGAP1	0.14061
GO:0015198	oligopeptide transporter activity	molecular_function	1	ABCC1	0.14073
GO:0035673	oligopeptide transmembrane transporter activity	molecular_function	1	ABCC1	0.14073
GO:0048146	positive regulation of fibroblast proliferation	biological_process	2	ITGB3,FN1	0.14089
GO:0010763	positive regulation of fibroblast migration	biological_process	1	ITGB3	0.1412
GO:0051051	negative regulation of transport	biological_process	7	ITGAV,PICALM,GRB10,FN1,NUP153,STK39,PRKN	0.1412
GO:0032269	negative regulation of cellular protein metabolic process	biological_process	11	ABL1,CDK5RAP1,OXR1,CPEB4,PTPN13,DUSP10,PRKN,H2AFY,SAMD4A,LRRK1,CBL,	0.14125
GO:0001944	vasculature development	biological_process	13	PTK2,AKT3,LUZP1,LDLR,PRKCA,NOTCH3,LTBP1,B4GALT1,ITGAV,HIF1A,ABL1,MYH10,JUP	0.14142
GO:0051234	establishment of localization	biological_process	66	GRB10,ITGB3,ATP9A,FN1,B4GALT1,SLC9B2,PTK2,SLC12A2,PIKFYVE,SLC39A8,CLIC5,ITGAV,PHLDB2,TNPO1,EXOC6B,STK39,APP,USP33,FNBP1L,KIF23,KPNA4,STON2,SLC45A4,RANBP17,ATP6V0A4,PICALM,ATP1B3,KIF13A,EXOC2,TBC1D1,INSR,LDLR,HTT,ABCC1,AP3B1,SMAD4,RDX,EPB41,HIF1A,ABL1,SLC43A2,MYH10,PCNT,SMAP1,CBL,TFRC,MYO6,ABCA5,SRC,NUP153,SPTBN1,DDHD2,CACNA1E,VPS8,H2AFY,PRKN,LIPG,ERBIN,GRAMD1B,KCNH7,AP2A2,ADAM9,ITPR2,SLC22A23,JUP…	0.14149
GO:0001829	trophectodermal cell differentiation	biological_process	1	SP3	0.14153
GO:0048708	astrocyte differentiation	biological_process	2	APP,ABL1	0.14156
GO:0019829	cation-transporting ATPase activity	molecular_function	2	ATP1B3,ATP6V0A4	0.14158
GO:0042625	ATPase activity, coupled to transmembrane movement of ions	molecular_function	2	ATP1B3,ATP6V0A4	0.14158
GO:2000027	regulation of organ morphogenesis	biological_process	4	CTHRC1,MLLT3,ABL1,SMAD4	0.14169
GO:0070131	positive regulation of mitochondrial translation	biological_process	1	CDK5RAP1	0.14172
GO:0010927	cellular component assembly involved in morphogenesis	biological_process	5	SDCCAG8,HTT,MYH10,INTU,PIKFYVE	0.1418
GO:0031618	nuclear centromeric heterochromatin	cellular_component	1	NCAPD3	0.14206
GO:0043495	protein anchor	molecular_function	1	NUP153	0.14219
GO:0006109	regulation of carbohydrate metabolic process	biological_process	4	PRKN,HIF1A,INSR,APP	0.14235
GO:0043240	Fanconi anaemia nuclear complex	cellular_component	1	FANCE	0.14253
GO:0003223	ventricular compact myocardium morphogenesis	biological_process	1	DSP	0.14257
GO:0061418	regulation of transcription from RNA polymerase II promoter in response to hypoxia	biological_process	1	HIF1A	0.14259
GO:0031223	auditory behavior	biological_process	1	HTT	0.14261
GO:0000003	reproduction	biological_process	18	B4GALT1,HIF1A,TCFL5,METTL14,TERF1,NCAPD3,APP,INSR,LRRK1,SMURF2,SCMH1,DDHD2,MAP3K4,SMAD4,SP3,NECTIN3,SRC,PGR	0.14314
GO:0048841	regulation of axon extension involved in axon guidance	biological_process	2	SEMA5A,RYK	0.14317
GO:0045725	positive regulation of glycogen biosynthetic process	biological_process	1	INSR	0.1432
GO:0070875	positive regulation of glycogen metabolic process	biological_process	1	INSR	0.1432
GO:0005072	transforming growth factor beta receptor, cytoplasmic mediator activity	molecular_function	1	SMAD4	0.1433
GO:1901888	regulation of cell junction assembly	biological_process	3	PTK2,ABL1,PHLDB2,	0.14332
GO:0000796	condensin complex	cellular_component	1	NCAPD3	0.14377
GO:0030308	negative regulation of cell growth	biological_process	4	DCBLD2,RYK,SMAD4,SEMA5A	0.14401
GO:0030509	BMP signaling pathway	biological_process	4	SMAD4,ABL1,PDCD4,SMURF2	0.14403
GO:0006638	neutral lipid metabolic process	biological_process	3	DDHD2,LDLR,INSIG2,	0.14406
GO:0005220	inositol 1,4,5-trisphosphate-sensitive calcium-release channel activity	molecular_function	1	ITPR2	0.1441
GO:0048469	cell maturation	biological_process	4	B4GALT6,PGR,HIF1A,APP	0.14414
GO:2000766	negative regulation of cytoplasmic translation	biological_process	1	CPEB4	0.14415
GO:0019884	antigen processing and presentation of exogenous antigen	biological_process	1	AP3B1	0.14415
GO:0071902	positive regulation of protein serine/threonine kinase activity	biological_process	6	STK39,MAP3K4,SRC,IQGAP3,INSR,IQGAP1	0.14431
GO:0030898	actin-dependent ATPase activity	molecular_function	1	MYH10	0.14452
GO:0001938	positive regulation of endothelial cell proliferation	biological_process	2	PRKCA,AKT3	0.14464
GO:0031032	actomyosin structure organization	biological_process	4	EPB41,MYH10,KIF23,ANLN	0.14474
GO:0048878	chemical homeostasis	biological_process	18	GRAMD1B,HIF1A,LIPG,SLC9B2,ABL1,APP,INSR,SMAD4,LDLR,TFRC,PRKAA2,STK39,SRC,PICALM,ATP6V0A4,SLC12A2,ATP1B3,SLC39A8	0.1448
GO:0007017	microtubule-based process	biological_process	16	SDCCAG8,KIF13A,PTK2,PHLDB2,PRKAA2,DEUP1,HTT,USP33,KIF23,AP3B1,SLAIN2,APP,ABL1,PCNT,BICD1,HIF1A,	0.14492
GO:0031420	alkali metal ion binding	molecular_function	1	PKM	0.14496
GO:0048015	phosphatidylinositol-mediated signaling	biological_process	5	PTPN13,CBL,PTK2,PIK3AP1,INSR	0.14498
GO:0005496	steroid binding	molecular_function	3	NR3C1,PGR,GRAMD1B,	0.14521
GO:0042159	lipoprotein catabolic process	biological_process	1	LDLR	0.14531
GO:0046540	U4/U6 x U5 tri-snRNP complex	cellular_component	1	PRPF18	0.14551
GO:0044454	nuclear chromosome part	cellular_component	9	TERF1,HIF1A,BAZ1B,POLA1,NCAPD3,MIS18BP1,SETD3,SMAD4,H2AFY	0.14557
GO:0008091	spectrin	cellular_component	1	SPTBN1	0.14601
GO:0035184	histone threonine kinase activity	molecular_function	1	PRKCA	0.14605
GO:0035405	histone-threonine phosphorylation	biological_process	1	PRKCA	0.14605
GO:0070925	organelle assembly	biological_process	9	INTU,BICD1,RDX,MYH10,SRC,PIKFYVE,SDCCAG8,HTT,KIF23	0.14619
GO:0030117	membrane coat	cellular_component	3	AP2A2,PICALM,AP3B1,	0.14635
GO:0048475	coated membrane	cellular_component	3	AP3B1,PICALM,AP2A2,	0.14635
GO:0030950	establishment or maintenance of actin cytoskeleton polarity	biological_process	1	RICTOR	0.14648
GO:0045717	negative regulation of fatty acid biosynthetic process	biological_process	1	INSIG2	0.14666
GO:0045595	regulation of cell differentiation	biological_process	27	H2AFY,SMAD4,AP3B1,ADAMTS12,ITGB3,APP,SETD3,SLC9B2,RYK,ABL1,CTHRC1,TCFL5,HIF1A,METTL14,FN1,NOTCH3,AFDN,PTK2,SMAP1,DUSP10,PHLDB2,ABCA5,ITGAV,SEMA5A,TRIO,KANK1,BCL11B	0.14668
GO:0009306	protein secretion	biological_process	6	ITGAV,ADAM9,SPTBN1,FN1,MYH10,ABL1	0.14669
GO:0090049	regulation of cell migration involved in sprouting angiogenesis	biological_process	2	AKT3,ABL1	0.14671
GO:0006952	defense response	biological_process	14	DUSP10,STK39,PDCD4,HIF1A,B4GALT1,ERBIN,WDFY1,EVL,ADAMTS12,ABCC1,LDLR,CGAS,PIK3AP1,RICTOR	0.14673
GO:0008585	female gonad development	biological_process	3	SMAD4,PGR,INSR,	0.14674
GO:0030260	entry into host cell	biological_process	2	EXOC2,ITGAV	0.14684
GO:0044409	entry into host	biological_process	2	ITGAV,EXOC2	0.14684
GO:0051806	entry into cell of other organism involved in symbiotic interaction	biological_process	2	ITGAV,EXOC2	0.14684
GO:0051828	entry into other organism involved in symbiotic interaction	biological_process	2	ITGAV,EXOC2	0.14684
GO:0052126	movement in host environment	biological_process	2	EXOC2,ITGAV	0.14684
GO:0052192	movement in environment of other organism involved in symbiotic interaction	biological_process	2	EXOC2,ITGAV	0.14684
GO:0030157	pancreatic juice secretion	biological_process	1	STK39	0.14691
GO:0010467	gene expression	biological_process	63	APP,RARS,ZNF236,SETD3,USP33,INSIG2,ZNF608,H2AFY,PRKN,MAP3K4,ERBIN,PRPF18,METTL14,HABP4,PABPC1,CDK5RAP1,MED12L,RICTOR,NR3C1,PICALM,ADAM10,PUS1,WWOX,ATP1B3,BRWD1,BCL11B,PPHLN1,SP3,CPEB4,MAPK4,JUP,HR,INSR,SMURF2,MRPS35,SCMH1,LDLR,ITGB3,HTT,MLLT3,TAX1BP1,TRMT44,SAMD4A,SMAD4,RDX,FN1,STRN3,HIF1A,TCFL5,LIN54,ABL1,PDCD4,KRR1,PGR,RERE,NOTCH3,FOXN2,SF3B3,MYO6,SRC,IQGAP3,GMCL1,PRKAA2,	0.14698
GO:0043410	positive regulation of MAPK cascade	biological_process	9	MAP3K4,INSR,APP,LRRK1,ABL1,IQGAP3,SRC,STK39,RYK	0.14729
GO:0046632	alpha-beta T cell differentiation	biological_process	3	AP3B1,ABL1,BCL11B,	0.1473
GO:0034134	toll-like receptor 2 signaling pathway	biological_process	1	PIK3AP1	0.1477
GO:0030674	protein binding, bridging	molecular_function	3	GRB10,BICD1,AP2A2,	0.14774
GO:0043584	nose development	biological_process	1	ALDH1A3	0.14776
GO:0034093	positive regulation of maintenance of sister chromatid cohesion	biological_process	1	H2AFY	0.14787
GO:0034184	positive regulation of maintenance of mitotic sister chromatid cohesion	biological_process	1	H2AFY	0.14787
GO:2000615	regulation of histone H3-K9 acetylation	biological_process	1	SMAD4	0.14788
GO:0006890	retrograde vesicle-mediated transport, Golgi to ER	biological_process	2	HTT,ATP9A	0.1479
GO:0000405	bubble DNA binding	molecular_function	1	ABL1	0.14794
GO:2000243	positive regulation of reproductive process	biological_process	2	SMURF2,INSR	0.14795
GO:0015937	coenzyme A biosynthetic process	biological_process	1	ACOT7	0.14843
GO:0005681	spliceosomal complex	cellular_component	3	PABPC1,SF3B3,PRPF18,	0.1485
GO:0031325	positive regulation of cellular metabolic process	biological_process	40	JUP,SP3,BCL11B,WWOX,STK10,PICALM,ADAM9,NR3C1,RICTOR,CAMKK2,PABPC1,HABP4,CDK5RAP1,MAP3K4,PRKN,INSIG2,SETD3,APP,PRKAA2,STK39,IQGAP3,SRC,MYO6,PRRC1,TFRC,NOTCH3,ANKIB1,PGR,PTK2,ABL1,HIF1A,STRN3,COP1,SMAD4,SAMD4A,MLLT3,LDLR,LRRK1,IQGAP1,INSR	0.1487
GO:0060020	Bergmann glial cell differentiation	biological_process	1	ABL1	0.14881
GO:0085020	protein K6-linked ubiquitination	biological_process	1	PRKN	0.14885
GO:0006401	RNA catabolic process	biological_process	4	PRPF18,METTL14,SAMD4A,PABPC1	0.1489
GO:2001234	negative regulation of apoptotic signaling pathway	biological_process	4	ITGAV,HTT,SRC,PRKN	0.14906
GO:0072102	glomerulus morphogenesis	biological_process	1	NOTCH3	0.14915
GO:0034091	regulation of maintenance of sister chromatid cohesion	biological_process	1	H2AFY	0.14921
GO:0034182	regulation of maintenance of mitotic sister chromatid cohesion	biological_process	1	H2AFY	0.14921
GO:0035404	histone-serine phosphorylation	biological_process	1	PRKAA2	0.14928
GO:2000756	regulation of peptidyl-lysine acetylation	biological_process	2	PRKAA2,SMAD4	0.14948
GO:0042982	amyloid precursor protein metabolic process	biological_process	2	APP,PICALM	0.14961
GO:0048638	regulation of developmental growth	biological_process	5	RYK,ABL1,SEMA5A,FN1,INSR	0.14964
GO:0003954	NADH dehydrogenase activity	molecular_function	1	NDUFS1	0.14972
GO:0045408	regulation of interleukin-6 biosynthetic process	biological_process	1	APP	0.14975
GO:0008156	negative regulation of DNA replication	biological_process	2	SRC,TERF1	0.1499
GO:0030007	cellular potassium ion homeostasis	biological_process	1	ATP1B3	0.14991
GO:1990000	amyloid fibril formation	biological_process	1	APP	0.14993
GO:0031669	cellular response to nutrient levels	biological_process	6	RRAGB,PRKAA2,PRKN,USP33,PIKFYVE,HIF1A	0.14998
GO:0038166	angiotensin-mediated signaling pathway	biological_process	1	SRC	0.15004
GO:1901655	cellular response to ketone	biological_process	2	PRKAA2,NR3C1	0.15044
GO:0006509	membrane protein ectodomain proteolysis	biological_process	2	ADAM10,ADAM9	0.15046
GO:0010627	regulation of intracellular protein kinase cascade	biological_process	16	FN1,RYK,ABL1,LRRK1,INSR,APP,PRKN,SMAD4,MAP3K4,STK39,DUSP10,IQGAP3,SRC,ADAM9,PTK2,RICTOR,	0.15056
GO:0021549	cerebellum development	biological_process	3	ABL1,RERE,MYH10,	0.15089
GO:0072657	protein localization to membrane	biological_process	6	ATP1B3,TM9SF3,FAM126A,JUP,RDX,SPTBN1	0.15089
GO:0006020	inositol metabolic process	biological_process	1	PPIP5K2	0.15093
GO:0045948	positive regulation of translational initiation	biological_process	1	HABP4	0.1511
GO:0042226	interleukin-6 biosynthetic process	biological_process	1	APP	0.15112
GO:0090177	establishment of planar polarity involved in neural tube closure	biological_process	1	CTHRC1	0.1514
GO:0071397	cellular response to cholesterol	biological_process	1	GRAMD1B	0.15141
GO:0042118	endothelial cell activation	biological_process	1	SMAD4	0.15173
GO:0060745	mammary gland branching involved in pregnancy	biological_process	1	PGR	0.15175
GO:0070444	oligodendrocyte progenitor proliferation	biological_process	1	AFDN	0.15195
GO:0070445	regulation of oligodendrocyte progenitor proliferation	biological_process	1	AFDN	0.15195
GO:0031113	regulation of microtubule polymerization	biological_process	2	ABL1,SLAIN2	0.15205
GO:0048017	inositol lipid-mediated signaling	biological_process	5	PTPN13,CBL,PTK2,PIK3AP1,INSR	0.15219
GO:0016868	intramolecular transferase activity, phosphotransferases	molecular_function	1	PGM2	0.15223
GO:0033047	regulation of mitotic sister chromatid segregation	biological_process	1	H2AFY	0.15239
GO:2000353	positive regulation of endothelial cell apoptotic process	biological_process	1	PDCD4	0.15268
GO:0060143	positive regulation of syncytium formation by plasma membrane fusion	biological_process	1	ADAM9	0.15307
GO:0035583	sequestering of TGFbeta in extracellular matrix	biological_process	1	LTBP1	0.15329
GO:0004029	aldehyde dehydrogenase (NAD) activity	molecular_function	1	ALDH1A3	0.1533
GO:0000188	inactivation of MAPK activity	biological_process	1	DUSP10	0.15361
GO:0042594	response to starvation	biological_process	6	PIKFYVE,HIF1A,USP33,RRAGB,PRKAA2,PRKN	0.15363
GO:0010225	response to UV-C	biological_process	1	MAP3K4	0.15367
GO:0033045	regulation of sister chromatid segregation	biological_process	1	H2AFY	0.15376
GO:0031666	positive regulation of lipopolysaccharide-mediated signaling pathway	biological_process	1	PRKCA	0.15395
GO:0006883	cellular sodium ion homeostasis	biological_process	1	ATP1B3	0.15415
GO:0022607	cellular component assembly	biological_process	38	DIAPH3,AP2A2,RICTOR,PICALM,PRKCA,EVL,KIF13A,ANLN,JUP,APP,ALDH1A3,NUP153,SPTBN1,KIF23,FNBP1L,H2AFY,PRKN,PRPF18,INTU,PTK2,PIKFYVE,ADGRL3,SDCCAG8,KANK1,PHLDB2,SRC,INSR,SLAIN2,ITGB3,HTT,SMAD4,ITGB4,FN1,BICD1,RDX,B4GALT1,ABL1,MYH10	0.1543
GO:0035581	sequestering of extracellular ligand from receptor	biological_process	1	LTBP1	0.15439
GO:0071694	maintenance of protein location in extracellular region	biological_process	1	LTBP1	0.15439
GO:0051492	regulation of stress fiber assembly	biological_process	3	PHLDB2,ABL1,EVL,	0.15461
GO:0051791	medium-chain fatty acid metabolic process	biological_process	1	ACOT7	0.15466
GO:0048669	collateral sprouting in absence of injury	biological_process	1	APP	0.15476
GO:0033177	proton-transporting two-sector ATPase complex, proton-transporting domain	cellular_component	1	ATP6V0A4	0.15487
GO:0021700	developmental maturation	biological_process	6	HIF1A,PGR,PICALM,APP,B4GALT6,RERE	0.15528
GO:0030325	adrenal gland development	biological_process	1	INSR	0.15558
GO:0043492	ATPase activity, coupled to movement of substances	molecular_function	5	ATP6V0A4,ABCA5,ABCC1,ATP9A,ATP1B3	0.1556
GO:0048755	branching morphogenesis of a nerve	biological_process	1	RERE	0.15567
GO:0040013	negative regulation of locomotion	biological_process	7	JUP,DUSP10,RYK,EVL,KANK1,SEMA5A,ITGAV	0.15576
GO:0000900	translation repressor activity, nucleic acid binding	molecular_function	1	CPEB4	0.15627
GO:0000777	condensed chromosome kinetochore	cellular_component	2	ZWILCH,MIS18BP1	0.15628
GO:0097152	mesenchymal cell apoptotic process	biological_process	1	HIF1A	0.15663
GO:0030218	erythrocyte differentiation	biological_process	3	SP3,HIF1A,SMAP1,	0.15676
GO:0045589	regulation of regulatory T cell differentiation	biological_process	1	DUSP10	0.15705
GO:1901018	positive regulation of potassium ion transmembrane transporter activity	biological_process	1	ATP1B3	0.15711
GO:0045780	positive regulation of bone resorption	biological_process	1	TFRC	0.15713
GO:0046852	positive regulation of bone remodeling	biological_process	1	TFRC	0.15713
GO:0035770	ribonucleoprotein granule	cellular_component	4	PABPC1,HABP4,SAMD4A,PRKAA2	0.15719
GO:1900115	extracellular regulation of signal transduction	biological_process	1	LTBP1	0.15724
GO:1900116	extracellular negative regulation of signal transduction	biological_process	1	LTBP1	0.15724
GO:0070166	enamel mineralization	biological_process	1	WDR72	0.15739
GO:0044765	single-organism transport	biological_process	57	MYH10,SLC9B2,SLC43A2,ABL1,EPB41,HIF1A,B4GALT1,FN1,RDX,SMAD4,AP3B1,ATP9A,ABCC1,LDLR,ITGB3,HTT,GRB10,INSR,STK39,SRC,EXOC6B,ABCA5,TNPO1,MYO6,TFRC,ITGAV,CLIC5,SLC39A8,PIKFYVE,SLC12A2,KCNH7,GRAMD1B,LIPG,STON2,ERBIN,PRKN,KPNA4,CACNA1E,KIF23,FNBP1L,SPTBN1,DDHD2,NUP153,APP,XPO6,JUP,EXOC2,KIF13A,ATP1B3,SLC22A23,ITPR2,PICALM,ATP6V0A4,ADAM9,RANBP17,AP2A2,SLC45A4	0.15747
GO:0060563	neuroepithelial cell differentiation	biological_process	2	AFDN,ABL1	0.15765
GO:0051341	regulation of oxidoreductase activity	biological_process	2	ABL1,PRKN	0.15774
GO:0090092	regulation of transmembrane receptor protein serine/threonine kinase signaling pathway	biological_process	5	ABL1,SMAD4,LTBP1,SPTBN1,SMURF2	0.15782
GO:1901166	neural crest cell migration involved in autonomic nervous system development	biological_process	1	FN1	0.15786
GO:0090335	regulation of brown fat cell differentiation	biological_process	1	DUSP10	0.15792
GO:0045066	regulatory T cell differentiation	biological_process	1	DUSP10	0.15795
GO:0000288	nuclear-transcribed mRNA catabolic process, deadenylation-dependent decay	biological_process	2	SAMD4A,PABPC1	0.15804
GO:0001047	core promoter binding	molecular_function	2	NR3C1,H2AFY	0.1583
GO:0002475	antigen processing and presentation via MHC class Ib	biological_process	1	AP3B1	0.15849
GO:0043566	structure-specific DNA binding	molecular_function	6	TERF1,SP3,H2AFY,POLA1,CGAS,ABL1	0.15864
GO:0045736	negative regulation of cyclin-dependent protein serine/threonine kinase activity	biological_process	1	CDK5RAP1	0.15873
GO:0071692	protein localization to extracellular region	biological_process	1	LTBP1	0.15899
GO:0016236	macroautophagy	biological_process	4	PRKN,PRKAA2,HIF1A,PIKFYVE	0.15904
GO:0034383	low-density lipoprotein particle clearance	biological_process	1	LDLR	0.1592
GO:0051093	negative regulation of developmental process	biological_process	14	NOTCH3,ADAMTS12,AKT3,PTK2,APP,RYK,ABL1,ABCA5,SEMA5A,HIF1A,ITGAV,METTL14,TRIO,KANK1	0.15935
GO:0070232	regulation of T cell apoptotic process	biological_process	1	HIF1A	0.15937
GO:0018119	peptidyl-cysteine S-nitrosylation	biological_process	1	OXR1	0.15984
GO:0090101	negative regulation of transmembrane receptor protein serine/threonine kinase signaling pathway	biological_process	3	SMURF2,LTBP1,ABL1,	0.16004
GO:0035613	RNA stem-loop binding	molecular_function	1	MYH10	0.16005
GO:0097197	tetraspanin-enriched microdomain	cellular_component	1	ADAM10	0.16015
GO:0000182	rDNA binding	molecular_function	1	H2AFY	0.1602
GO:0051547	regulation of keratinocyte migration	biological_process	1	ADAM9	0.16021
GO:0051549	positive regulation of keratinocyte migration	biological_process	1	ADAM9	0.16021
GO:0043995	histone acetyltransferase activity (H4-K5 specific)	molecular_function	1	KANSL1	0.16038
GO:0043996	histone acetyltransferase activity (H4-K8 specific)	molecular_function	1	KANSL1	0.16038
GO:0046972	histone acetyltransferase activity (H4-K16 specific)	molecular_function	1	KANSL1	0.16038
GO:0001865	NK T cell differentiation	biological_process	1	AP3B1	0.16086
GO:0000778	condensed nuclear chromosome kinetochore	cellular_component	1	MIS18BP1	0.16091
GO:0050750	low-density lipoprotein particle receptor binding	molecular_function	1	PICALM	0.16096
GO:0045089	positive regulation of innate immune response	biological_process	4	PIK3AP1,ERBIN,WDFY1,CGAS	0.16098
GO:1901836	regulation of transcription of nuclear large rRNA transcript from RNA polymerase I promoter	biological_process	1	H2AFY	0.16114
GO:0051493	regulation of cytoskeleton organization	biological_process	11	EVL,PRKN,ITGB3,SPTBN1,RICTOR,SLAIN2,PRKAA2,PHLDB2,ABL1,KANK1,RDX,	0.16125
GO:0017101	aminoacyl-tRNA synthetase multienzyme complex	cellular_component	1	RARS	0.1613
GO:1902017	regulation of cilium assembly	biological_process	2	HTT,SDCCAG8	0.16133
GO:0045876	positive regulation of sister chromatid cohesion	biological_process	1	H2AFY	0.16136
GO:0030514	negative regulation of BMP signaling pathway	biological_process	2	ABL1,SMURF2	0.16152
GO:0016556	mRNA modification	biological_process	1	METTL14	0.16155
GO:0031175	neuron projection development	biological_process	18	IQGAP1,APP,USP33,SMAD4,FN1,ABL1,MYH10,RYK,ALCAM,PTK2,PICALM,RERE,BCL11B,KANK1,TRIO,FRYL,SEMA5A,B4GALT6	0.16159
GO:0060457	negative regulation of digestive system process	biological_process	1	STK39	0.16168
GO:0000805	X chromosome	cellular_component	1	H2AFY	0.16172
GO:0005684	U2-type spliceosomal complex	cellular_component	2	PRPF18,SF3B3	0.16178
GO:0042474	middle ear morphogenesis	biological_process	1	INSIG2	0.16186
GO:0071360	cellular response to exogenous dsRNA	biological_process	1	CGAS	0.16245
GO:0035904	aorta development	biological_process	2	MYH10,LTBP1	0.16253
GO:0005747	mitochondrial respiratory chain complex I	cellular_component	1	NDUFS1	0.16263
GO:0030964	NADH dehydrogenase complex	cellular_component	1	NDUFS1	0.16263
GO:0045271	respiratory chain complex I	cellular_component	1	NDUFS1	0.16263
GO:0001510	RNA methylation	biological_process	2	TRMT44,METTL14	0.16271
GO:0055015	ventricular cardiac muscle cell development	biological_process	1	MYH10	0.16275
GO:0034399	nuclear periphery	cellular_component	3	TNPO1,GMCL1,NUP153,	0.16276
GO:0044615	nuclear pore nuclear basket	cellular_component	1	NUP153	0.16282
GO:0010720	positive regulation of cell development	biological_process	6	FN1,HIF1A,ITGB3,ABL1,SMAD4,SLC9B2	0.16316
GO:0047617	acyl-CoA hydrolase activity	molecular_function	1	ACOT7	0.1639
GO:0005198	structural molecule activity	molecular_function	8	NUP153,SPTBN1,MRPS35,SNTB2,EPB41,MUC4,DSP,JUP,	0.16405
GO:0050863	regulation of T cell activation	biological_process	5	DUSP10,AP3B1,CGAS,ABL1,TFRC	0.16409
GO:0045178	basal part of cell	cellular_component	2	PHLDB2,ITGA2	0.16416
GO:0015197	peptide transporter activity	molecular_function	1	ABCC1	0.16425
GO:0015377	cation:chloride symporter activity	molecular_function	1	SLC12A2	0.1644
GO:0015379	potassium:chloride symporter activity	molecular_function	1	SLC12A2	0.1644
GO:1990124	messenger ribonucleoprotein complex	cellular_component	1	CPEB4	0.16444
GO:0061178	regulation of insulin secretion involved in cellular response to glucose stimulus	biological_process	2	HIF1A,SLC9B2	0.16459
GO:0051496	positive regulation of stress fiber assembly	biological_process	2	EVL,ABL1	0.16463
GO:0018027	peptidyl-lysine dimethylation	biological_process	1	SETD3	0.16468
GO:0005623	cell	cellular_component	199	BCL11B,MCTP2,NECTIN3,ANLN,MAPK4,ATP6V0A4,MIS18BP1,PICALM,RANBP17,NR3C1,ZSWIM4,AFDN,ATP1B3,STK10,PUS1,DPY19L3,MAMDC2,INTU,TOPBP1,RYK,ZWILCH,CDK5RAP1,MAGI1,CTHRC1,ALDH1A3,APP,RARS,CGAS,VANGL1,ITGAV,HCFC2,PPIP5K2,ST3GAL6,CLIC5,PTPN13,STK39,FANCE,SF3B3,OXR1,PHLDB2,EXOC6B,PGR,SLC12A2,FOXN2,UTRN,RERE,SNTB2,NPHP4,RALGPS2,TCFL5,FN1,ARHGEF37,NCAPD3,SIRT5,MRPS35,SLAIN2,IQGAP1,ATP9A,ACOT7,ITGB3,MLLT3,MIPOL1…	0.16479
GO:0022414	reproductive process	biological_process	16	B4GALT1,METTL14,HIF1A,TCFL5,MAP3K4,SMAD4,LRRK1,INSR,APP,DDHD2,SCMH1,SMURF2,SRC,NECTIN3,SP3,PGR,	0.16494
GO:0000186	activation of MAPKK activity	biological_process	2	MAP3K4,ADAM9	0.16496
GO:0043086	negative regulation of catalytic activity	biological_process	11	DUSP10,ABL1,CDK5RAP1,SRC,TERF1,RDX,BICD1,H2AFY,PRKN,MYO1D,CBL,	0.16529
GO:0090309	positive regulation of methylation-dependent chromatin silencing	biological_process	1	PPHLN1	0.16563
GO:0097305	response to alcohol	biological_process	4	NR3C1,GRAMD1B,ITPR2,JUP	0.16654
GO:2000060	positive regulation of protein ubiquitination involved in ubiquitin-dependent protein catabolic process	biological_process	1	PTK2	0.16712
GO:0034349	glial cell apoptotic process	biological_process	1	PRKCA	0.16713
GO:0090288	negative regulation of cellular response to growth factor stimulus	biological_process	3	SMURF2,ADAMTS12,LTBP1,	0.1673
GO:0060341	regulation of cellular localization	biological_process	16	HIF1A,RDX,FN1,B4GALT1,SLC9B2,MYH10,PCNT,ABL1,SPTBN1,NUP153,SMAD4,PRKN,JUP,SRC,ADAM9,PICALM,	0.16733
GO:0086091	regulation of heart rate by cardiac conduction	biological_process	2	DSP,JUP	0.16733
GO:0071322	cellular response to carbohydrate stimulus	biological_process	3	SLC9B2,PRKAA2,HIF1A,	0.16747
GO:0018205	peptidyl-lysine modification	biological_process	5	KANSL1,SIRT5,PRKAA2,SMAD4,SETD3	0.1675
GO:0090287	regulation of cellular response to growth factor stimulus	biological_process	5	ADAMTS12,SMAD4,LTBP1,SMURF2,HIF1A	0.16758
GO:0006779	porphyrin-containing compound biosynthetic process	biological_process	1	ALAS1	0.16761
GO:0015914	phospholipid transport	biological_process	3	ATP9A,LDLR,ABCC1,	0.16774
GO:0000956	nuclear-transcribed mRNA catabolic process	biological_process	3	SAMD4A,PABPC1,PRPF18,	0.16778
GO:0007379	segment specification	biological_process	1	MLLT3	0.168
GO:0007045	cell-substrate adherens junction assembly	biological_process	3	PTK2,PHLDB2,ABL1,	0.16807
GO:0048041	focal adhesion assembly	biological_process	3	ABL1,PHLDB2,PTK2,	0.16807
GO:0048844	artery morphogenesis	biological_process	2	NOTCH3,LDLR	0.16839
GO:0043502	regulation of muscle adaptation	biological_process	2	PTK2,SMAD4	0.16854
GO:0035672	oligopeptide transmembrane transport	biological_process	1	ABCC1	0.16857
GO:0033014	tetrapyrrole biosynthetic process	biological_process	1	ALAS1	0.16892
GO:0033628	regulation of cell adhesion mediated by integrin	biological_process	2	ADAM9,PTK2	0.16909
GO:0005641	nuclear envelope lumen	cellular_component	1	APP	0.16939
GO:2001243	negative regulation of intrinsic apoptotic signaling pathway	biological_process	2	PRKN,SRC	0.16942
GO:0006886	intracellular protein transport	biological_process	14	KPNA4,SMAD4,KIF13A,AP3B1,SPTBN1,AP2A2,RANBP17,NUP153,JUP,XPO6,PCNT,TNPO1,TBC1D1,ERBIN	0.16947
GO:0035036	sperm-egg recognition	biological_process	1	B4GALT1	0.16978
GO:0003229	ventricular cardiac muscle tissue development	biological_process	2	SMAD4,DSP	0.17003
GO:0043933	macromolecular complex subunit organization	biological_process	31	PICALM,DIAPH3,AP2A2,PTK2,RICTOR,EVL,KIF13A,TPM1,KANK1,PHLDB2,DSP,SRC,ABCA5,SPTBN1,INSR,SLAIN2,ALDH1A3,NUP153,H2AFY,FAT1,PRKN,SMAD4,KIF23,PRPF18,FN1,LIPG,BICD1,RDX,B4GALT1,PCNT,ABL1,	0.17016
GO:0045913	positive regulation of carbohydrate metabolic process	biological_process	2	INSR,APP	0.17027
GO:0001573	ganglioside metabolic process	biological_process	1	B4GALT6	0.17046
GO:0006611	protein export from nucleus	biological_process	2	XPO6,RANBP17	0.1706
GO:0001671	ATPase activator activity	molecular_function	1	ATP1B3	0.17061
GO:0032369	negative regulation of lipid transport	biological_process	1	ITGAV	0.17071
GO:0010629	negative regulation of gene expression	biological_process	20	STRN3,HIF1A,TCFL5,PDCD4,PABPC1,APP,LDLR,ZNF608,H2AFY,PRKN,SMAD4,PPHLN1,SP3,IQGAP3,PRKAA2,HR,NR3C1,PGR,PICALM,NOTCH3	0.17074
GO:0007512	adult heart development	biological_process	1	MYH10	0.17091
GO:0043473	pigmentation	biological_process	3	AP3B1,KIF13A,VANGL1,	0.17111
GO:0035305	negative regulation of dephosphorylation	biological_process	1	IQGAP1	0.17114
GO:0005813	centrosome	cellular_component	11	DEUP1,ERC1,PCNT,SLAIN2,USP33,KIF23,HTT,SDCCAG8,NPHP4,KIF13A,SMAD4,	0.17118
GO:0071605	monocyte chemotactic protein-1 production	biological_process	1	ERBIN	0.1712
GO:0071637	regulation of monocyte chemotactic protein-1 production	biological_process	1	ERBIN	0.1712
GO:0022037	metencephalon development	biological_process	3	MYH10,ABL1,RERE,	0.17129
GO:0006857	oligopeptide transport	biological_process	1	ABCC1	0.1713
GO:0030835	negative regulation of actin filament depolymerization	biological_process	2	RDX,SPTBN1	0.17144
GO:0032460	negative regulation of protein oligomerization	biological_process	1	SRC	0.17146
GO:0016853	isomerase activity	molecular_function	3	PUS1,PGM2,PPIG,	0.1716
GO:0032958	inositol phosphate biosynthetic process	biological_process	2	PPIP5K2,PLCB4	0.17163
GO:0006810	transport	biological_process	63	CBL,PIKFYVE,SMAP1,SLC12A2,SLC39A8,TFRC,ITGAV,CLIC5,STK39,SRC,EXOC6B,ABCA5,MYO6,TNPO1,INSR,GRB10,SMAD4,AP3B1,ATP9A,HTT,ABCC1,ITGB3,LDLR,EPB41,HIF1A,B4GALT1,FN1,RDX,MYH10,PCNT,SLC9B2,SLC43A2,ABL1,PICALM,ITPR2,ADAM9,ATP6V0A4,RANBP17,SLC45A4,AP2A2,KIF13A,ATP1B3,SLC22A23,EXOC2,XPO6,JUP,TBC1D1,SPTBN1,DDHD2,NUP153,APP,PRKN,KPNA4,VPS8,CACNA1E,KIF23,USP33,FNBP1L,GRAMD1B,ERBIN,LIPG,STON2,KCNH7,	0.17181
GO:0035690	cellular response to drug	biological_process	2	PRKAA2,TFRC	0.17207
GO:0034101	erythrocyte homeostasis	biological_process	3	SP3,HIF1A,SMAP1,	0.17208
GO:1901214	regulation of neuron death	biological_process	5	PICALM,HIF1A,PRKN,ABL1,OXR1	0.17221
GO:0046324	regulation of glucose import	biological_process	2	GRB10,INSR	0.17239
GO:0006396	RNA processing	biological_process	11	CDK5RAP1,PABPC1,SF3B3,HABP4,KRR1,PRPF18,METTL14,PUS1,SAMD4A,TRMT44,APP,	0.17252
GO:0051900	regulation of mitochondrial depolarization	biological_process	1	SRC	0.17262
GO:0006607	NLS-bearing substrate import into nucleus	biological_process	1	TNPO1	0.17281
GO:0007154	cell communication	biological_process	88	APP,USP33,CGAS,RRAGB,STON2,INTU,MAGI1,CTHRC1,RYKRICTOR,NR3C1,RASA2,PICALM,ARHGAP29,PRKCA,STK10,FAM126A,AFDN,DSP,MAPK4,GRB10,IQGAP1,SMURF2,MLLT3,ADAMTS12,ITGB3,BICD1,ITGB4,FN1,RALGPS2,ARHGEF37,SLC9B2,PTK2,ATRNL1,PIKFYVE,PGR,NPHP4,NOTCH3,SEMA5A,ITGAV,PTPN13,STK39,ITGA2,IGBP1,AKT3,SPTBN1,INSIG2,CACNA1E,TIAM2,PRKN,MAP3K4,ERC1,ERBIN,MUC4,SIPA1L3,LAMA3,ADAM9,ITPR2,ADAM10,PLCB4,SCEL,WWOX,TRIO,DUSP10,ARA…	0.17291
GO:0016655	oxidoreductase activity, acting on NAD(P)H, quinone or similar compound as acceptor	molecular_function	1	NDUFS1	0.17294
GO:0016600	flotillin complex	cellular_component	1	CBL	0.17302
GO:0051101	regulation of DNA binding	biological_process	2	PRKN,HABP4	0.17304
GO:0018026	peptidyl-lysine monomethylation	biological_process	1	SETD3	0.17306
GO:0060055	angiogenesis involved in wound healing	biological_process	1	B4GALT1	0.17312
GO:0010752	regulation of cGMP-mediated signaling	biological_process	1	CGAS	0.17339
GO:0043491	protein kinase B signaling cascade	biological_process	4	SRC,PTK2,INSR,RICTOR	0.17343
GO:0032239	regulation of nucleobase-containing compound transport	biological_process	1	NUP153	0.17401
GO:0046831	regulation of RNA export from nucleus	biological_process	1	NUP153	0.17401
GO:0060443	mammary gland morphogenesis	biological_process	2	SRC,PGR	0.17412
GO:0048490	anterograde synaptic vesicle transport	biological_process	1	AP3B1	0.17413
GO:0070229	negative regulation of lymphocyte apoptotic process	biological_process	1	HIF1A	0.17427
GO:0051882	mitochondrial depolarization	biological_process	1	SRC	0.17472
GO:0043970	histone H3-K9 acetylation	biological_process	1	SMAD4	0.17511
GO:0030575	nuclear body organization	biological_process	1	HABP4	0.17513
GO:0031987	locomotion involved in locomotory behavior	biological_process	1	ADGRL3	0.17536
GO:0071822	protein complex subunit organization	biological_process	26	PHLDB2,DSP,SRC,KANK1,TPM1,EVL,KIF13A,DIAPH3,AP2A2,PTK2,RICTOR,PICALM,ABL1,PCNT,FN1,RDX,B4GALT1,KIF23,SMAD4,FAT1,PRKN,SLAIN2,ALDH1A3,INSR,NUP153,SPTBN1,	0.17544
GO:0033194	response to hydroperoxide	biological_process	1	OXR1	0.17546
GO:0002065	columnar/cuboidal epithelial cell differentiation	biological_process	3	HIF1A,ABL1,AFDN,	0.17546
GO:0060391	positive regulation of SMAD protein import into nucleus	biological_process	1	SMAD4	0.17572
GO:0060142	regulation of syncytium formation by plasma membrane fusion	biological_process	1	ADAM9	0.17592
GO:0050732	negative regulation of peptidyl-tyrosine phosphorylation	biological_process	2	LRRK1,CBL	0.17613
GO:0002312	B cell activation involved in immune response	biological_process	2	ABL1,TFRC	0.17662
GO:0048538	thymus development	biological_process	2	BCL11B,ABL1	0.17681
GO:1901565	organonitrogen compound catabolic process	biological_process	14	RDX,AGAP3,IQGAP3,ARAP2,SIPA1L3,RICTOR,SMAP1,IQGAP1,PICALM,RASA2,ARHGAP29,LDLR,ATP1B3,LVRN	0.17695
GO:0003157	endocardium development	biological_process	1	SMAD4	0.1771
GO:0042249	establishment of planar polarity of embryonic epithelium	biological_process	1	CTHRC1	0.17714
GO:1901017	negative regulation of potassium ion transmembrane transporter activity	biological_process	1	STK39	0.1774
GO:0045141	meiotic telomere clustering	biological_process	1	TERF1	0.17744
GO:0005605	basal lamina	cellular_component	1	LAMA3	0.17756
GO:0043256	laminin complex	cellular_component	1	LAMA3	0.17756
GO:0021534	cell proliferation in hindbrain	biological_process	1	RERE	0.17777
GO:0021924	cell proliferation in external granule layer	biological_process	1	RERE	0.17777
GO:0021930	cerebellar granule cell precursor proliferation	biological_process	1	RERE	0.17777
GO:0007423	sensory organ development	biological_process	11	FAT1,INSIG2,NPHP4,ALDH1A3,SIPA1L3,MYH10,NECTIN3,CTHRC1,HIF1A,SP3,BCL11B,	0.17793
GO:0044548	S100 protein binding	molecular_function	1	IQGAP1	0.17805
GO:0042641	actomyosin	cellular_component	3	PTK2,MYH10,SIPA1L3,	0.17817
GO:0050731	positive regulation of peptidyl-tyrosine phosphorylation	biological_process	4	RICTOR,LRRK1,ABL1,SRC	0.17818
GO:0001837	epithelial to mesenchymal transition	biological_process	3	HIF1A,PHLDB2,SMAD4,	0.1782
GO:0005159	insulin-like growth factor receptor binding	molecular_function	1	INSR	0.1782
[truncated: 2,539 more rows]

## Sheet: S5B
Supplementary table 5B KEGG signaling pathway of differentially expressed circRNA host genes
ID	Term	Count	Gene_names	P_Value
bta05205	Proteoglycans in cancer	14	SRC,ITGB3,PTK2,FN1,PRKCA,ITGA2,RDX,ITGAV,ITPR2,AKT3,CBL,HIF1A,PDCD4,IQGAP1	4.7e-06
bta04919	Thyroid hormone signaling pathway	10	SRC,ITGB3,PLCB4,PRKCA,ATP1B3,ITGAV,MED12L,AKT3,HIF1A,NOTCH3	5.23e-05
bta04810	Regulation of actin cytoskeleton	12	SRC,ITGB3,PTK2,ITGB4,FN1,PIKFYVE,ITGA2,DIAPH3,RDX,ITGAV,IQGAP1,IQGAP3	0.000116843
bta04510	Focal adhesion	11	SRC,ITGB3,PTK2,ITGB4,FN1,PRKCA,ITGA2,ITGAV,AKT3,LAMA3,LAMC2	0.000332666
bta04151	PI3K-Akt signaling pathway	14	ITGB3,PTK2,ITGB4,FN1,PRKCA,ITGA2,PRKAA2,ITGAV,AKT3,INSR,LAMA3,MAGI1,LAMC2,PIK3AP1	0.000744602
bta05165	Human papillomavirus infection	13	ITGB3,PTK2,ITGB4,FN1,ITGA2,AKT3,ITGAV,NOTCH3,ATP6V0A4,LAMA3,MAGI1,LAMC2,PKM	0.00115053
bta04012	ErbB signaling pathway	7	SRC,PTK2,PRKCA,CBL,ABL1,AKT3,NRG1	0.00115053
bta04512	ECM-receptor interaction	7	ITGB3,LAMA3,ITGB4,FN1,ITGA2,ITGAV,LAMC2	0.00126492
bta05200	Pathways in cancer	16	HIF1A,PTK2,PLCB4,FN1,SMAD4,ITGA2,ITGAV,NOTCH3,AKT3,PRKCA,JUP,LAMA3,CBL,ABL1,LAMC2,TXNRD1	0.00148773
bta04015	Rap1 signaling pathway	10	SRC,ITGB3,EVL,PRKCA,AFDN,INSR,AKT3,MAGI1,PLCB4,SIPA1L3	0.00148773
bta05222	Small cell lung cancer	7	LAMA3,FN1,ITGA2,ITGAV,AKT3,LAMC2,PTK2	0.00148773
bta04520	Adherens junction	6	SRC,SMAD4,AFDN,NECTIN3,INSR,IQGAP1	0.00211293
bta05412	Arrhythmogenic right ventricular cardiomyopathy (ARVC)	6	ITGB3,ITGB4,ITGA2,DSP,JUP,ITGAV	0.00325385
bta04144	Endocytosis	10	SMAP1,SMURF2,ARAP2,SRC,CBL,LDLR,TFRC,ACAP2,AP2A2,AGAP3	0.00325385
bta05410	Hypertrophic cardiomyopathy (HCM)	6	ITGB3,ITGB4,ITGA2,PRKAA2,TPM1,ITGAV	0.006903
bta05146	Amoebiasis	6	LAMA3,PLCB4,FN1,PRKCA,PTK2,LAMC2	0.00971228
bta05163	Human cytomegalovirus infection	9	SRC,ITGB3,PTK2,PLCB4,PRKCA,ITGAV,AKT3,CGAS,ITPR2	0.0106912
bta04150	mTOR signaling pathway	7	RRAGB,PRKCA,GRB10,PRKAA2,INSR,AKT3,RICTOR	0.0136875
bta05206	MicroRNAs in cancer	9	ITGB3,PRKCA,RDX,KIF23,NOTCH3,TPM1,ABL1,PDCD4,ABCC1	0.0173045
bta04611	Platelet activation	6	SRC,ITGB3,PLCB4,ITGA2,AKT3,ITPR2	0.0187194
bta04961	Endocrine and other factor-regulated calcium reabsorption	4	PRKCA,PLCB4,ATP1B3,AP2A2	0.019887
bta04140	Autophagy - animal	6	IGBP1,RRAGB,PRKAA2,HIF1A,CAMKK2,AKT3	0.0251814
bta04912	GnRH signaling pathway	5	PRKCA,SRC,ITPR2,PLCB4,MAP3K4	0.0285803
bta04970	Salivary secretion	5	PRKCA,ITPR2,PLCB4,ATP1B3,SLC12A2	0.0285803
bta04371	Apelin signaling pathway	6	PLCB4,SMAD4,PRKAA2,NOTCH3,AKT3,ITPR2	0.0295312
bta04925	Aldosterone synthesis and secretion	5	PRKCA,ITPR2,LDLR,PLCB4,ATP1B3	0.0295312
bta04972	Pancreatic secretion	5	PRKCA,ITPR2,PLCB4,ATP1B3,SLC12A2	0.0295312
bta05418	Fluid shear stress and atherosclerosis	6	SRC,ITGB3,PTK2,PRKAA2,ITGAV,AKT3	0.0295312
bta04370	VEGF signaling pathway	4	AKT3,SRC,PTK2,PRKCA	0.0295312
bta04070	Phosphatidylinositol signaling system	5	PRKCA,ITPR2,PLCB4,PPIP5K2,PIKFYVE	0.0295312
bta05414	Dilated cardiomyopathy (DCM)	5	ITGB3,TPM1,ITGB4,ITGAV,ITGA2	0.0295312
bta04933	AGE-RAGE signaling pathway in diabetic complications	5	SMAD4,PRKCA,AKT3,PLCB4,FN1	0.0326433
bta04921	Oxytocin signaling pathway	6	SRC,PLCB4,PRKCA,PRKAA2,CAMKK2,ITPR2	0.0329095
bta04922	Glucagon signaling pathway	5	ITPR2,AKT3,PLCB4,PRKAA2,PKM	0.0331398
bta04066	HIF-1 signaling pathway	5	AKT3,PRKCA,INSR,TFRC,HIF1A	0.0366419
bta04145	Phagosome	6	ITGB3,PIKFYVE,ITGA2,ITGAV,ATP6V0A4,TFRC	0.0444038
bta04918	Thyroid hormone synthesis	4	PRKCA,ITPR2,PLCB4,ATP1B3	0.0468555
bta04971	Gastric acid secretion	4	PRKCA,ITPR2,PLCB4,ATP1B3	0.0468555
bta05100	Bacterial invasion of epithelial cells	4	SRC,PTK2,CBL,FN1	0.0468555
bta04960	Aldosterone-regulated sodium reabsorption	3	PRKCA,INSR,ATP1B3	0.048855
bta04152	AMPK signaling pathway	5	TBC1D1,INSR,AKT3,PRKAA2,CAMKK2	0.0490981
bta05220	Chronic myeloid leukemia	4	SMAD4,ABL1,AKT3,CBL	0.0492528
bta04530	Tight junction	6	MYH10,SRC,AFDN,RDX,PRKAA2,MAGI1	0.0503096
bta04360	Axon guidance	6	SRC,PTK2,RYK,SEMA5A,PRKCA,ABL1	0.0505777
bta04014	Ras signaling pathway	7	EXOC2,PRKCA,AFDN,INSR,AKT3,ABL1,RASA2	0.0522656
bta01521	EGFR tyrosine kinase inhibitor resistance	4	NRG1,SRC,AKT3,PRKCA	0.0535793
bta04915	Estrogen signaling pathway	5	ITPR2,SRC,PLCB4,AKT3,PGR	0.0625788
bta04914	Progesterone-mediated oocyte maturation	4	CPEB4,STK10,AKT3,PGR	0.0625788
bta04930	Type II diabetes mellitus	3	INSR,CACNA1E,PKM	0.064912
bta04540	Gap junction	4	PRKCA,SRC,PLCB4,ITPR2	0.0654693
bta04211	Longevity regulating pathway	4	CAMKK2,INSR,AKT3,PRKAA2	0.0654693
bta01522	Endocrine resistance	4	AKT3,SRC,PTK2,NOTCH3	0.0725974
bta04261	Adrenergic signaling in cardiomyocytes	5	PRKCA,AKT3,PLCB4,ATP1B3,TPM1	0.0755259
bta04750	Inflammatory mediator regulation of TRP channels	4	PRKCA,SRC,PLCB4,ITPR2	0.0901403
bta04310	Wnt signaling pathway	5	SMAD4,VANGL1,PLCB4,PRKCA,RYK	0.0912173
bta04010	MAPK signaling pathway	7	PRKCA,CACNA1E,MAP3K4,INSR,AKT3,DUSP10,RASA2	0.093298
bta04730	Long-term depression	3	PRKCA,ITPR2,PLCB4	0.101171
bta04022	cGMP-PKG signaling pathway	5	ITPR2,INSR,AKT3,PLCB4,ATP1B3	0.101598
bta05145	Toxoplasmosis	4	AKT3,LAMC2,LDLR,LAMA3	0.104974
bta04213	Longevity regulating pathway - multiple species	3	INSR,AKT3,PRKAA2	0.105529
bta04725	Cholinergic synapse	4	PRKCA,ITPR2,AKT3,PLCB4	0.106884
bta04726	Serotonergic synapse	4	PRKCA,ITPR2,APP,PLCB4	0.108627
bta00010	Glycolysis / Gluconeogenesis	3	ALDH1A3,PGM2,PKM	0.108882
bta05230	Central carbon metabolism in cancer	3	AKT3,HIF1A,PKM	0.111792
bta04927	Cortisol synthesis and secretion	3	ITPR2,LDLR,PLCB4	0.111792
bta04137	Mitophagy - animal	3	TAX1BP1,SRC,HIF1A	0.114016
bta05010	Alzheimer disease	5	ADAM10,NDUFS1,APP,PLCB4,ITPR2	0.114076
bta04071	Sphingolipid signaling pathway	4	PRKCA,AKT3,PLCB4,ABCC1	0.116082
bta04720	Long-term potentiation	3	PRKCA,ITPR2,PLCB4	0.123883
bta05202	Transcriptional misregulation in cancer	5	JUP,MLLT3,PTK2,BMP2K,BCL11B	0.128121
bta04920	Adipocytokine signaling pathway	3	CAMKK2,AKT3,PRKAA2	0.13229
bta05135	Yersinia infection	4	AKT3,SRC,PTK2,FN1	0.138718
bta00601	Glycosphingolipid biosynthesis - lacto and neolacto series	2	B4GALT1,ST3GAL6	0.138718
bta04926	Relaxin signaling pathway	4	PRKCA,SRC,AKT3,PLCB4	0.1395
bta04068	FoxO signaling pathway	4	SMAD4,INSR,AKT3,PRKAA2	0.1395
bta04728	Dopaminergic synapse	4	PRKCA,ITPR2,AKT3,PLCB4	0.1395
bta00230	Purine metabolism	4	NTPCR,PGM2,IMPDH2,PKM	0.147046
bta00052	Galactose metabolism	2	B4GALT1,PGM2	0.148801
bta04910	Insulin signaling pathway	4	INSR,AKT3,PRKAA2,CBL	0.150562
bta00500	Starch and sucrose metabolism	2	GBE1,PGM2	0.154565
bta04911	Insulin secretion	3	PRKCA,PLCB4,ATP1B3	0.168513
bta04723	Retrograde endocannabinoid signaling	4	PRKCA,NDUFS1,PLCB4,ITPR2	0.168513
bta04072	Phospholipase D signaling pathway	4	PRKCA,INSR,AKT3,PLCB4	0.168513
bta04350	TGF-beta signaling pathway	3	SMAD4,SMURF2,LTBP1	0.168513
bta04973	Carbohydrate digestion and absorption	2	AKT3,ATP1B3	0.168513
bta04932	Non-alcoholic fatty liver disease (NAFLD)	4	NDUFS1,INSR,AKT3,PRKAA2	0.168513
bta05170	Human immunodeficiency virus 1 infection	5	AKT3,PRKCA,PTK2,ITPR2,CGAS	0.168513
bta05231	Choline metabolism in cancer	3	PRKCA,AKT3,HIF1A	0.168513
bta05143	African trypanosomiasis	2	PRKCA,PLCB4	0.168513
bta04216	Ferroptosis	2	SLC39A8,TFRC	0.170172
bta04928	Parathyroid hormone synthesis, secretion and action	3	PRKCA,ITPR2,PLCB4	0.170172
bta05161	Hepatitis B	4	SMAD4,SRC,AKT3,PRKCA	0.170172
bta05225	Hepatocellular carcinoma	4	SMAD4,PRKCA,AKT3,TXNRD1	0.170172
bta04625	C-type lectin receptor signaling pathway	3	ITPR2,SRC,AKT3	0.170172
bta04640	Hematopoietic cell lineage	3	ITGB3,TFRC,ITGA2	0.173244
bta04931	Insulin resistance	3	INSR,AKT3,PRKAA2	0.173244
bta04979	Cholesterol metabolism	2	LDLR,LIPG	0.173244
bta04724	Glutamatergic synapse	3	PRKCA,ITPR2,PLCB4	0.173372
bta04670	Leukocyte transendothelial migration	3	PRKCA,PTK2,AFDN	0.173372
bta04913	Ovarian steroidogenesis	2	INSR,LDLR	0.173372
bta04062	Chemokine signaling pathway	4	AKT3,SRC,PTK2,PLCB4	0.174095
bta04114	Oocyte meiosis	3	ITPR2,CPEB4,PGR	0.174831
bta04923	Regulation of lipolysis in adipocytes	2	INSR,AKT3	0.179171
bta05016	Huntington disease	4	NDUFS1,HTT,PLCB4,AP2A2	0.181214
bta02010	ABC transporters	2	ABCA5,ABCC1	0.181214
bta04020	Calcium signaling pathway	4	PRKCA,ITPR2,PLCB4,CACNA1E	0.185762
bta05167	Kaposi sarcoma-associated herpesvirus infection	4	ITPR2,SRC,AKT3,HIF1A	0.187555
bta04270	Vascular smooth muscle contraction	3	PRKCA,ITPR2,PLCB4	0.193349
bta05221	Acute myeloid leukemia	2	JUP,AKT3	0.194432
bta05223	Non-small cell lung cancer	2	PRKCA,AKT3	0.198419
bta00533	Glycosaminoglycan biosynthesis - keratan sulfate	1	B4GALT1	0.198419
bta04120	Ubiquitin mediated proteolysis	3	SMURF2,COP1,CBL	0.201158
bta00190	Oxidative phosphorylation	3	ATP6V0A4,NDUFS1,PPA1	0.201158
bta04664	Fc epsilon RI signaling pathway	2	PRKCA,AKT3	0.203054
bta04210	Apoptosis	3	ITPR2,PTPN13,AKT3	0.203054
bta05211	Renal cell carcinoma	2	AKT3,HIF1A	0.203054
bta04924	Renin secretion	2	ITPR2,PLCB4	0.207169
bta00562	Inositol phosphate metabolism	2	PLCB4,PIKFYVE	0.210838
bta05212	Pancreatic cancer	2	SMAD4,AKT3	0.212176
bta05224	Breast cancer	3	AKT3,PGR,NOTCH3	0.216595
bta05214	Glioma	2	PRKCA,AKT3	0.219942
bta05226	Gastric cancer	3	SMAD4,JUP,AKT3	0.220495
bta04721	Synaptic vesicle cycle	2	ATP6V0A4,AP2A2	0.220495
bta00730	Thiamine metabolism	1	NTPCR	0.220495
bta00450	Selenocompound metabolism	1	TXNRD1	0.220495
bta04934	Cushing syndrome	3	ITPR2,LDLR,PLCB4	0.224636
bta04514	Cell adhesion molecules (CAMs)	3	ALCAM,ITGAV,NECTIN3	0.228246
bta04976	Bile secretion	2	LDLR,ATP1B3	0.231508
bta04917	Prolactin signaling pathway	2	SRC,AKT3	0.231508
bta00514	Other types of O-glycan biosynthesis	1	B4GALT1	0.237381
bta04662	B cell receptor signaling pathway	2	AKT3,PIK3AP1	0.237746
bta04218	Cellular senescence	3	AKT3,ITPR2,LIN54	0.240197
bta04964	Proximal tubule bicarbonate reclamation	1	ATP1B3	0.242786
bta05210	Colorectal cancer	2	SMAD4,AKT3	0.245922
bta04727	GABAergic synapse	2	PRKCA,SRC	0.248111
bta04260	Cardiac muscle contraction	2	ATP1B3,TPM1	0.248111
bta04977	Vitamin digestion and absorption	1	ABCC1	0.248111
bta00515	Mannose type O-glycan biosynthesis	1	B4GALT1	0.248111
bta00360	Phenylalanine metabolism	1	ALDH1A3	0.248111
bta00340	Histidine metabolism	1	ALDH1A3	0.248111
bta05235	PD-L1 expression and PD-1 checkpoint pathway in cancer	2	AKT3,HIF1A	0.254554
bta01100	Metabolic pathways	16	NTPCR,SUCLG2,PLCB4,ST3GAL6,LIPG,PIKFYVE,GBE1,B4GALT6,PGM2,ATP6V0A4,ALAS1,NDUFS1,IMPDH2,B4GALT1,ALDH1A3,PKM	0.255107
bta04666	Fc gamma R-mediated phagocytosis	2	PRKCA,AKT3	0.258035
bta04621	NOD-like receptor signaling pathway	3	ITPR2,ERBIN,PLCB4	0.266851
bta04713	Circadian entrainment	2	PRKCA,PLCB4	0.273345
bta04966	Collecting duct acid secretion	1	ATP6V0A4	0.27641
bta00030	Pentose phosphate pathway	1	PGM2	0.27641
bta04916	Melanogenesis	2	PRKCA,PLCB4	0.27808
bta00062	Fatty acid elongation	1	ACOT7	0.281578
bta01040	Biosynthesis of unsaturated fatty acids	1	ACOT7	0.287362
bta00020	Citrate cycle (TCA cycle)	1	SUCLG2	0.287362
bta04710	Circadian rhythm	1	PRKAA2	0.292577
bta05152	Tuberculosis	3	ATP6V0A4,SRC,AKT3	0.296775
bta00640	Propanoate metabolism	1	SUCLG2	0.302887
bta04136	Autophagy - other	1	IGBP1	0.302887
bta01200	Carbon metabolism	2	SUCLG2,PKM	0.306039
bta04659	Th17 cell differentiation	2	SMAD4,HIF1A	0.306039
bta04974	Protein digestion and absorption	2	ATP1B3,COL12A1	0.306039
bta05142	Chagas disease (American trypanosomiasis)	2	AKT3,PLCB4	0.313528
bta05168	Herpes simplex virus 1 infection	5	SRC,ITGB3,AKT3,HCFC2,CGAS	0.317919
bta03030	DNA replication	1	POLA1	0.318352
bta00410	beta-Alanine metabolism	1	ALDH1A3	0.318352
bta00620	Pyruvate metabolism	1	PKM	0.328308
bta04722	Neurotrophin signaling pathway	2	ABL1,AKT3	0.328403
bta04142	Lysosome	2	ATP6V0A4,AP3B1	0.331607
bta04110	Cell cycle	2	SMAD4,ABL1	0.331607
bta00350	Tyrosine metabolism	1	ALDH1A3	0.33277
bta00860	Porphyrin and chlorophyll metabolism	1	ALAS1	0.33885
bta03440	Homologous recombination	1	TOPBP1	0.348943
bta04024	cAMP signaling pathway	3	AKT3,AFDN,ATP1B3	0.352703
bta00260	Glycine, serine and threonine metabolism	1	ALAS1	0.352703
bta01523	Antifolate resistance	1	ABCC1	0.352703
bta05219	Bladder cancer	1	SRC	0.352703
bta04380	Osteoclast differentiation	2	ITGB3,AKT3	0.357021
bta03040	Spliceosome	2	PRPF18,SF3B3	0.357021
bta04340	Hedgehog signaling pathway	1	SMURF2	0.372795
bta04978	Mineral absorption	1	ATP1B3	0.372795
bta04550	Signaling pathways regulating pluripotency of stem cells	2	SMAD4,AKT3	0.372813
bta04330	Notch signaling pathway	1	NOTCH3	0.37741
bta05203	Viral carcinogenesis	3	SRC,RASA2,PKM	0.377455
bta00600	Sphingolipid metabolism	1	B4GALT6	0.382644
bta00520	Amino sugar and nucleotide sugar metabolism	1	PGM2	0.386841
bta00510	N-Glycan biosynthesis	1	B4GALT1	0.39191
bta03460	Fanconi anemia pathway	1	FANCE	0.395778
bta05213	Endometrial cancer	1	AKT3	0.430078
bta05160	Hepatitis C	2	LDLR,AKT3	0.440401
bta03013	RNA transport	2	NUP153,PABPC1	0.440401
bta00982	Drug metabolism - cytochrome P450	1	ALDH1A3	0.448718
bta00310	Lysine degradation	1	SETD3	0.452345
bta00970	Aminoacyl-tRNA biosynthesis	1	RARS	0.461034
bta00980	Metabolism of xenobiotics by cytochrome P450	1	ALDH1A3	0.464737
bta05031	Amphetamine addiction	1	PRKCA	0.464737
bta04623	Cytosolic DNA-sensing pathway	1	CGAS	0.464737
bta00561	Glycerolipid metabolism	1	LIPG	0.464737
bta05164	Influenza A	2	PRKCA,AKT3	0.475673
bta05218	Melanoma	1	AKT3	0.491951
bta01230	Biosynthesis of amino acids	1	PKM	0.491951
bta05416	Viral myocarditis	1	ABL1	0.503424
bta00983	Drug metabolism - other enzymes	1	IMPDH2	0.503424
bta04115	p53 signaling pathway	1	COP1	0.506547
bta05204	Chemical carcinogenesis	1	ALDH1A3	0.506547
bta01524	Platinum drug resistance	1	AKT3	0.510509
bta03018	RNA degradation	1	PABPC1	0.514123
bta04657	IL-17 signaling pathway	1	MAPK4	0.560438
bta05032	Morphine addiction	1	PRKCA	0.563787
bta05215	Prostate cancer	1	AKT3	0.574251
bta03015	mRNA surveillance pathway	1	PABPC1	0.574251
bta04658	Th1 and Th2 cell differentiation	1	NOTCH3	0.58437
bta05034	Alcoholism	2	CAMKK2,H2AFY	0.586549
bta05323	Rheumatoid arthritis	1	ATP6V0A4	0.597117
bta04064	NF-kappa B signaling pathway	1	ERC1	0.597117
bta05166	Human T-cell leukemia virus 1 infection	2	SMAD4,AKT3	0.608613
bta04660	T cell receptor signaling pathway	1	AKT3	0.614172
bta04714	Thermogenesis	2	NDUFS1,PRKAA2	0.619567
bta04620	Toll-like receptor signaling pathway	1	AKT3	0.623386
bta04668	TNF signaling pathway	1	AKT3	0.647671
bta04650	Natural killer cell mediated cytotoxicity	1	PRKCA	0.68291
bta05012	Parkinson disease	1	NDUFS1	0.731703
bta04390	Hippo signaling pathway	1	SMAD4	0.733661
bta05162	Measles	1	AKT3	0.735596
bta04141	Protein processing in endoplasmic reticulum	1	HSPA4L	0.762686
bta04217	Necroptosis	1	H2AFY	0.785658
bta05322	Systemic lupus erythematosus	1	H2AFY	0.794443
bta04630	Jak-STAT signaling pathway	1	AKT3	0.826732
bta05169	Epstein-Barr virus infection	1	AKT3	0.861249
bta04080	Neuroactive ligand-receptor interaction	1	NR3C1	0.956642
