# Supplementary material for: CircRNA screening and ceRNA network construction for milk fat metabolism in dairy cows
Source: Front Vet Sci. 2022 Nov 10;9:995629. doi: 10.3389/fvets.2022.995629 (PMC9684208; doi:10.3389/fvets.2022.995629)
Supplement: Supplementary file 6 [file Table_6.XLSX]

## Sheet: Sheet1
Supplementary table 6 Interregulated network of four candidate circRNAs in enrichment analysis results
GeneSymbol	miRNA	Number of binding sites	Context+	Free Energy	UTR Length
novel_circ_0007367	bta-miR-2466-5p	1	-0.205	-27.83	322
novel_circ_0007367	bta-miR-331-3p	1	-0.494	-22.57	322
novel_circ_0018269	bta-miR-11989	1	-0.401	-21.59	222
novel_circ_0018269	bta-miR-3602	1	-0.306	-20.1	222
novel_circ_0015179	bta-miR-210	1	-0.436	-20.82	549
novel_circ_0015179	bta-miR-103	1	-0.422	-21.05	549
novel_circ_0015179	bta-miR-107	1	-0.422	-21.05	549
novel_circ_0001122	bta-miR-193b	1	-0.338	-25.56	469
novel_circ_0001122	bta-miR-193a-3p	1	-0.338	-24.57	469
novel_circ_0001122	bta-miR-130a	1	-0.214	-21.1	469
novel_circ_0001122	bta-miR-22-3p	1	-0.235	-23.89	469
novel_circ_0001122	bta-miR-152	1	-0.243	-21.39	469
novel_circ_0001122	bta-miR-2374	1	-0.405	-23.35	469
novel_circ_0001122	bta-miR-1307	1	-0.238	-25.76	469
novel_circ_0001122	bta-miR-2412	1	-0.384	-22.45	469
novel_circ_0001122	bta-miR-1584-5p	1	-0.373	-20.21	469
novel_circ_0001122	bta-miR-12043	1	-0.306	-21.75	469
CIDEA	bta-miR-331-3p	3	-0.991	-77.84	2091
LBR	bta-miR-152	2	-0.956	-37.91	392
PVR	bta-miR-331-3p	3	-0.86	-58.58	2593
RORC	bta-miR-11989	4	-0.743	-88.06	3183
FADS2	bta-miR-331-3p	3	-0.701	-71.01	1593
MAT1A	bta-miR-193b	4	-0.697	-67.41	1994
LIPG	bta-miR-12043	4	-0.663	-77.09	2386
ALG1	bta-miR-103	3	-0.651	-53.98	2271
ALG1	bta-miR-107	3	-0.651	-50.98	2271
RDH8	bta-miR-12043	3	-0.638	-58.27	826
PNPLA1	bta-miR-11989	2	-0.638	-40.25	1388
MORC2	bta-miR-331-3p	2	-0.632	-52.58	709
FITM2	bta-miR-11989	2	-0.631	-44.5	2718
PEX7	bta-miR-12043	2	-0.629	-36.66	1586
PML	bta-miR-331-3p	3	-0.628	-76.82	1729
HSD17B12	bta-miR-152	2	-0.627	-34.64	1514
FXR2	bta-miR-331-3p	2	-0.622	-48.98	605
S100B	bta-miR-331-3p	2	-0.619	-48.77	1147
CD47	bta-miR-12043	2	-0.616	-37.58	1970
NT5E	bta-miR-193b	3	-0.615	-63.78	1793
EHD1	bta-miR-331-3p	3	-0.613	-71.72	3003
HPX	bta-miR-11989	4	-0.605	-95.8	999
FLOT2	bta-miR-103	3	-0.605	-47.68	1248
FLOT2	bta-miR-107	3	-0.605	-47.07	1248
S1PR1	bta-miR-152	3	-0.601	-66.46	1403
NIPAL4	bta-miR-331-3p	2	-0.597	-40.89	999
ENDOG	bta-miR-11989	2	-0.594	-39.16	2782
TRIM72	bta-miR-331-3p	2	-0.593	-41.22	990
TRPV3	bta-miR-12043	4	-0.587	-92.16	3813
NT5E	bta-miR-193a-3p	2	-0.586	-39.75	1793
IL34	bta-miR-12043	3	-0.581	-50.56	1232
CX3CR1	bta-miR-11989	2	-0.581	-41.73	1898
SPHK2	bta-miR-1584-5p	2	-0.58	-61.72	597
ARRDC3	bta-miR-152	2	-0.578	-33.21	2672
RORC	bta-miR-12043	4	-0.576	-103.32	3183
SPHK2	bta-miR-2412	2	-0.573	-59.97	597
HTATIP2	bta-miR-11989	2	-0.566	-52.18	788
IL10	bta-miR-11989	3	-0.553	-61.16	1601
LIPG	bta-miR-11989	2	-0.553	-40.71	2386
AQP7	bta-miR-331-3p	2	-0.55	-63.64	1832
SIRT2	bta-miR-1584-5p	2	-0.55	-53.21	999
VDR	bta-miR-1584-5p	3	-0.544	-72.69	2241
CRABP2	bta-miR-2374	2	-0.542	-56.94	765
TFEB	bta-miR-331-3p	3	-0.54	-76.11	618
EHD1	bta-miR-12043	2	-0.53	-58.27	3003
CYP3A5	bta-miR-11989	2	-0.526	-45.01	625
CREB3L3	bta-miR-210	2	-0.526	-40.59	509
CD6	bta-miR-12043	2	-0.523	-39.72	999
VDR	bta-miR-2412	3	-0.514	-79.1	2241
CCL5	bta-miR-1584-5p	2	-0.513	-61.84	1409
TCF7	bta-miR-12043	2	-0.509	-49.87	1570
OSBP2	bta-miR-2374	3	-0.506	-67.26	1375
CCND3	bta-miR-331-3p	2	-0.505	-43.6	1014
SNTB2	bta-miR-331-3p	1	-0.499	-30.87	999
LBR	bta-miR-130a	2	-0.498	-32.22	392
ALG1	bta-miR-12043	3	-0.496	-53.65	2271
PLCB1	bta-miR-12043	2	-0.493	-42.42	1068
EHD2	bta-miR-2412	2	-0.491	-50.29	1250
SIRT2	bta-miR-2412	2	-0.49	-51.38	999
PACS2	bta-miR-193b	6	-0.488	-128.03	2932
PML	bta-miR-2412	3	-0.486	-95.67	1729
PVR	bta-miR-1584-5p	3	-0.486	-89.09	2593
LY6E	bta-miR-1584-5p	2	-0.486	-49.08	612
OSBP2	bta-miR-1584-5p	3	-0.485	-67.4	1375
PDHA1	bta-miR-12043	2	-0.479	-32.92	2885
PML	bta-miR-1584-5p	3	-0.478	-87.72	1729
EHD2	bta-miR-1584-5p	2	-0.478	-51.08	1250
OSBP2	bta-miR-2412	3	-0.476	-66.13	1375
TOMM40L	bta-miR-22-3p	2	-0.476	-30.27	1449
CCL5	bta-miR-2412	2	-0.475	-58.22	1409
MTHFR	bta-miR-22-3p	2	-0.474	-31.72	3949
EHD3	bta-miR-11989	2	-0.474	-31.4	1657
PVR	bta-miR-2412	3	-0.473	-85.29	2593
ERBB2	bta-miR-2412	1	-0.473	-33.28	1460
JAK3	bta-miR-11989	2	-0.47	-37.51	1225
DLL4	bta-miR-331-3p	2	-0.47	-36.53	999
VDR	bta-miR-2374	3	-0.464	-73.42	2241
CDR2	bta-miR-12043	3	-0.464	-64.41	1064
PACS2	bta-miR-193a-3p	5	-0.463	-105.75	2932
EHD2	bta-miR-2374	2	-0.46	-45.84	1250
SDC1	bta-miR-12043	3	-0.456	-70.12	1263
PIGK	bta-miR-12043	2	-0.456	-38.22	895
S100A11	bta-miR-2374	1	-0.455	-32.72	160
REEP2	bta-miR-331-3p	2	-0.452	-54.13	1177
PVR	bta-miR-2374	3	-0.448	-83.38	2593
LY6E	bta-miR-2412	2	-0.448	-43.67	612
ELOVL6	bta-miR-22-3p	2	-0.447	-36.75	1929
ZNF202	bta-miR-193a-3p	4	-0.446	-79.29	2369
HDGF	bta-miR-12043	2	-0.446	-47.1	1554
MSN	bta-miR-331-3p	2	-0.446	-33.99	2064
MNT	bta-miR-331-3p	2	-0.442	-45.15	2802
LY6E	bta-miR-2374	2	-0.442	-44.75	612
ERBB2	bta-miR-12043	2	-0.442	-43.31	1460
ZNF202	bta-miR-193b	3	-0.441	-64.95	2369
PML	bta-miR-2374	3	-0.44	-84.98	1729
ENDOG	bta-miR-12043	3	-0.439	-58.17	2782
CD4	bta-miR-12043	3	-0.433	-68.57	1736
CYP4F2	bta-miR-12043	3	-0.433	-57.2	731
SIRT2	bta-miR-2374	2	-0.433	-39.12	999
TEF	bta-miR-331-3p	3	-0.431	-60.34	2628
ERBB2	bta-miR-2374	1	-0.431	-36.27	1460
PEX6	bta-miR-1584-5p	2	-0.43	-53.97	492
CCL5	bta-miR-2374	2	-0.429	-53.86	1409
SPHK2	bta-miR-2374	1	-0.427	-34.86	597
BMP7	bta-miR-331-3p	2	-0.425	-47.04	497
RGS16	bta-miR-12043	2	-0.424	-45.89	1656
ALOX15	bta-miR-12043	3	-0.423	-58.82	887
IGF2BP1	bta-miR-2374	1	-0.423	-32.15	350
SRC	bta-miR-331-3p	1	-0.422	-36.39	999
PEX6	bta-miR-2412	2	-0.421	-51.57	492
ALDH3A2	bta-miR-12043	2	-0.421	-36.66	1520
MBTPS1	bta-miR-103	2	-0.421	-30.16	607
E2F2	bta-miR-22-3p	3	-0.418	-49.06	2294
CRABP2	bta-miR-2412	1	-0.416	-34.82	765
CRABP2	bta-miR-1584-5p	1	-0.416	-34.03	765
ATXN7L1	bta-miR-2412	1	-0.416	-33.33	1233
PIGK	bta-miR-11989	2	-0.413	-40.58	895
ERBB2	bta-miR-1584-5p	1	-0.41	-30.45	1460
HPX	bta-miR-2412	2	-0.409	-53.72	999
TBXAS1	bta-miR-103	2	-0.407	-41.58	361
TBXAS1	bta-miR-107	2	-0.407	-40.17	361
PPT1	bta-miR-193b	2	-0.406	-33.3	1335
TRPC1	bta-miR-193b	2	-0.404	-35.82	336
KCNQ1	bta-miR-331-3p	3	-0.401	-74.39	1011
HPX	bta-miR-1584-5p	2	-0.4	-50.23	999
PSEN2	bta-miR-331-3p	2	-0.396	-51.74	2020
PPT1	bta-miR-193a-3p	2	-0.396	-30.21	1335
IVD	bta-miR-1584-5p	2	-0.394	-47.11	1604
IGF2BP1	bta-miR-2412	1	-0.392	-32.63	350
LCP1	bta-miR-331-3p	2	-0.391	-40.32	2020
FOSL1	bta-miR-22-3p	2	-0.391	-30.3	1090
GALNT15	bta-miR-12043	2	-0.389	-33.37	2086
TMEM68	bta-miR-11989	2	-0.388	-40.16	1448
GPR17	bta-miR-11989	2	-0.387	-45.64	1233
SMO	bta-miR-193a-3p	2	-0.386	-45.26	1131
AZGP1	bta-miR-331-3p	1	-0.386	-33.59	273
ATXN7L1	bta-miR-1584-5p	1	-0.384	-34.46	1233
MTMR3	bta-miR-11989	3	-0.383	-66.28	2096
HSD17B12	bta-miR-130a	2	-0.382	-32.32	1514
PLEK	bta-miR-331-3p	2	-0.38	-50.16	1581
SREBF2	bta-miR-331-3p	2	-0.379	-49.72	1770
HADHA	bta-miR-193b	2	-0.377	-37.94	387
HADHA	bta-miR-193a-3p	2	-0.377	-34.24	387
NAPG	bta-miR-331-3p	3	-0.376	-64.09	2317
SMO	bta-miR-193b	2	-0.376	-41.15	1131
PLTP	bta-miR-11989	2	-0.376	-34.1	999
PIM1	bta-miR-12043	2	-0.373	-57.67	1404
NAPG	bta-miR-12043	2	-0.369	-40.13	2317
CMIP	bta-miR-2412	2	-0.368	-74.61	1778
ZNF202	bta-miR-11989	3	-0.366	-65.32	2369
SEC14L2	bta-miR-331-3p	2	-0.366	-51.49	1465
SAG	bta-miR-11989	2	-0.366	-50.63	2386
CRABP2	bta-miR-12043	2	-0.366	-45.82	765
PSEN2	bta-miR-12043	2	-0.366	-39.03	2020
FGF5	bta-miR-152	2	-0.366	-35.91	1762
SIDT2	bta-miR-2412	2	-0.365	-61.02	999
PEX6	bta-miR-2374	2	-0.365	-42.85	492
SHC1	bta-miR-331-3p	2	-0.364	-46.01	1506
PRKAA1	bta-miR-11989	2	-0.363	-43.48	2737
RUNX2	bta-miR-22-3p	2	-0.363	-40.18	2226
MMP14	bta-miR-1584-5p	3	-0.36	-85.51	1692
MNT	bta-miR-11989	4	-0.36	-79.37	2802
ELOVL7	bta-miR-12043	2	-0.357	-34.57	2628
MMP14	bta-miR-193b	3	-0.356	-73.02	1692
IRF1	bta-miR-2412	2	-0.356	-54.05	1791
TCF7	bta-miR-331-3p	2	-0.354	-42.71	1570
NR3C1	bta-miR-22-3p	2	-0.354	-31.66	3995
SLC27A1	bta-miR-22-3p	2	-0.353	-32.02	1241
RAI1	bta-miR-2412	2	-0.349	-60.57	999
CD34	bta-miR-11989	2	-0.348	-50.57	1883
SIDT2	bta-miR-1584-5p	2	-0.347	-54.46	999
SIDT2	bta-miR-331-3p	2	-0.347	-43.3	999
NUDT7	bta-miR-107	3	-0.345	-56.5	3642
NUDT7	bta-miR-103	3	-0.345	-56.19	3642
SGPL1	bta-miR-11989	2	-0.345	-43.09	2279
MECP2	bta-miR-130a	2	-0.344	-30.53	8579
FA2H	bta-miR-12043	2	-0.341	-57.05	1286
CDA	bta-miR-2412	2	-0.341	-45.22	3463
CDA	bta-miR-1584-5p	2	-0.341	-43.86	3463
LCP1	bta-miR-210	2	-0.341	-43.51	2020
ORAI3	bta-miR-331-3p	2	-0.341	-42.74	839
MMP14	bta-miR-193a-3p	2	-0.341	-39.41	1692
HIF3A	bta-miR-210	2	-0.339	-62.7	2720
DGKD	bta-miR-11989	3	-0.337	-74	1267
CMIP	bta-miR-1584-5p	2	-0.337	-61.62	1778
IRF1	bta-miR-2374	2	-0.337	-58.29	1791
SIDT2	bta-miR-2374	2	-0.337	-46.28	999
MAPK8	bta-miR-103	2	-0.337	-32.65	4528
MAPK8	bta-miR-107	2	-0.337	-32.43	4528
AGK	bta-miR-103	2	-0.336	-44.08	1273
AGK	bta-miR-107	2	-0.336	-42.47	1273
PLCB2	bta-miR-12043	2	-0.334	-55.57	1700
MMP14	bta-miR-2412	3	-0.332	-86	1692
STARD7	bta-miR-11989	2	-0.332	-46.37	1648
CYP2S1	bta-miR-12043	2	-0.332	-45.52	1161
KDM5A	bta-miR-193a-3p	3	-0.33	-57.54	4128
FOXP4	bta-miR-1584-5p	3	-0.326	-93.31	1731
FUNDC2	bta-miR-1307	1	-0.326	-30.81	410
LCP1	bta-miR-12043	2	-0.323	-35.75	2020
MYCN	bta-miR-103	3	-0.322	-47.35	894
MYCN	bta-miR-107	3	-0.322	-46.04	894
MANF	bta-miR-12043	2	-0.322	-31.07	933
RAI1	bta-miR-1584-5p	2	-0.321	-56.87	999
IVD	bta-miR-2412	2	-0.32	-50.14	1604
PPARD	bta-miR-12043	2	-0.319	-44.83	1684
SESN1	bta-miR-22-3p	2	-0.318	-40.49	1048
CTSS	bta-miR-103	2	-0.318	-33.75	622
CTSS	bta-miR-107	2	-0.318	-31.8	622
CYP4F2	bta-miR-11989	2	-0.315	-54.82	731
CSF1	bta-miR-193b	2	-0.315	-53.39	2129
AGPAT1	bta-miR-2466-5p	2	-0.315	-49.45	1061
PDK4	bta-miR-12043	2	-0.315	-43.98	2325
ABCA3	bta-miR-331-3p	2	-0.314	-40.25	602
CLOCK	bta-miR-103	2	-0.314	-34.13	583
CLOCK	bta-miR-107	2	-0.314	-34.13	583
TOMM40	bta-miR-1584-5p	1	-0.314	-31.37	503
PAG1	bta-miR-103	2	-0.313	-39.07	977
PAG1	bta-miR-107	2	-0.313	-38.57	977
FOXP4	bta-miR-2412	3	-0.312	-111.46	1731
IVD	bta-miR-2374	2	-0.311	-45.18	1604
IRF1	bta-miR-1584-5p	2	-0.31	-48.73	1791
SREBF2	bta-miR-1307	2	-0.31	-44.85	1770
CDK19	bta-miR-103	3	-0.309	-45.18	1119
EMP1	bta-miR-193b	2	-0.308	-45.79	1232
PAK4	bta-miR-331-3p	2	-0.301	-43.48	832
MMP14	bta-miR-331-3p	3	-0.3	-87.27	1692
